# Supplementary material for: A clustering approach to improve our understanding of the genetic and phenotypic complexity of chronic kidney disease
Source: Sci Rep. 2024 Apr 26;14:9642. doi: 10.1038/s41598-024-59747-4 (PMC11053134; doi:10.1038/s41598-024-59747-4)
Supplement: Supplementary file 3 — Supplementary Table S3. [file 41598_2024_59747_MOESM3_ESM.xlsx]

## Sheet: Feature validation (ALL)
CKD-associated traits (W matrix)	Cluster	Cluster name	Cluster weight	Quant traits (QT) replication	QT Std_Coeff	QT CI (95%)	QT p-value	QT Bonferroni	Binary traits (BT) replication	BT Std_OR	BT CI (95%)	BT p-value	BT Bonferroni	Other relevant traits	OR/Coeff	CI (95%)	p-value	Bonferroni
triglyceride measurement-decrease	Cluster 1	Reduced lipids	10.0021						Hyperglyceridemia	0.911037	[0.84-0.99]	0.0204631	FALSE	T2_DIABETES_CASE_CONTROL	1.04138	[1.01-1.07]	0.0117614	FALSE
total cholesterol measurement-decrease	Cluster 1	Reduced lipids	7.07882	LDL_HDL_RATIO__NA	-0.0311713	[-0.04--0.02]	3.8001e-06	TRUE	Hypercholesterolemia	0.945627	[0.91-0.98]	0.00536443	FALSE
HMG CoA reductase inhibitor use measurement-decrease	Cluster 1	Reduced lipids	5.41909											Irregular menstrual cycle	1.19972	[1.08-1.33]	0.000541633	FALSE
serum alanine aminotransferase measurement-decrease	Cluster 1	Reduced lipids	5.16408	ALT_SGPT__U_L	-0.0169234	[-0.03--0.01]	0.00478977	FALSE						Lipoprotein disorders	0.795765	[0.68-0.93]	0.00408125	FALSE
serum gamma-glutamyl transferase measurement-decrease	Cluster 1	Reduced lipids	4.9603	GAMMA_GTP_BLD__U_L	-0.0267079	[-0.04--0.01]	0.00173014	FALSE
red blood cell distribution width-increase	Cluster 1	Reduced lipids	4.69256						Other hemoglobinopathies	0.742428	[0.62-0.89]	0.00175655	FALSE
serum albumin measurement-decrease	Cluster 1	Reduced lipids	3.85048	ALBUMIN_BLD__G_DL	-0.0178538	[-0.03--0.01]	0.00295098	FALSE
total blood protein measurement-decrease	Cluster 1	Reduced lipids	2.96955	PROTEIN_TOTAL_BLD__G_DL	-0.0273818	[-0.04--0.02]	6.69473e-06	TRUE
sex hormone-binding globulin measurement-decrease	Cluster 1	Reduced lipids	2.89328	TESTOSTERONE_BIOAV__NG_DL	0.0267567	[0-0.05]	0.0299835	FALSE
mean corpuscular hemoglobin concentration-decrease	Cluster 1	Reduced lipids	2.61823
mean reticulocyte volume-increase	Cluster 1	Reduced lipids	2.43618
coronary artery disease-decrease	Cluster 1	Reduced lipids	2.42675
LDL cholesterol measurement, phospholipids:total lipids ratio-increase	Cluster 1	Reduced lipids	2.29056	CHOL_HDL_CHOL_RATIO__NA	-0.0359272	[-0.05--0.02]	4.65828e-08	TRUE	Disorders of lipoid metabolism	0.954324	[0.93-0.98]	0.000997533	FALSE
hemoglobin A1 measurement-increase	Cluster 1	Reduced lipids	2.11168	HEMOGLOBIN_A1C__PCT	0.0228603	[0.01-0.04]	0.00102307	FALSE
myocardial infarction-decrease	Cluster 1	Reduced lipids	2.01236
familial hyperlipidemia-decrease	Cluster 1	Reduced lipids	1.98392						Hyperlipidemia	0.954622	[0.93-0.98]	0.00112493	FALSE
calcium measurement-decrease	Cluster 1	Reduced lipids	1.60286	CALCIUM_BLD__MG_DL	-0.0176019	[-0.03--0.01]	0.00447736	FALSE
appendicular lean mass-increase	Cluster 2	Increased body mass	14.3635						EXTREME_OBESITY_CASE_CONTROL	1.10241	[1.02-1.2]	0.0192514	FALSE
body height-increase	Cluster 2	Increased body mass	13.0881	HEIGHT__M	0.0429734	[0.03-0.05]	2.62924e-17	TRUE
body weight-increase	Cluster 2	Increased body mass	7.27053	WEIGHT__KG	0.0169463	[0-0.03]	0.00756045	FALSE
lymphocyte count-increase	Cluster 2	Increased body mass	3.63711	ABS_TOTAL_T_CELLS_CD3__CU_MM	0.0948723	[0.03-0.16]	0.00218953	FALSE
heel bone mineral density-decrease	Cluster 2	Increased body mass	3.48756
erythrocyte count-increase	Cluster 2	Increased body mass	2.92638
educational attainment-increase	Cluster 2	Increased body mass	2.83673
self reported educational attainment-increase	Cluster 2	Increased body mass	2.70941
corneal resistance factor-increase	Cluster 2	Increased body mass	2.53127
mean platelet volume-decrease	Cluster 2	Increased body mass	2.49872	MEAN_PLT_VOLUME__FL	-0.0154709	[-0.03-0]	0.0245325	FALSE
mean corpuscular volume-decrease	Cluster 2	Increased body mass	2.42138	MEAN_CORP_VOLUME__FL	-0.0135101	[-0.03-0]	0.0413078	FALSE
mathematical ability-increase	Cluster 2	Increased body mass	2.2092
neutrophil percentage of leukocytes-decrease	Cluster 2	Increased body mass	2.11535	NEUTROPHIL_PCT__PCT	-0.0165531	[-0.03-0]	0.0173971	FALSE
grip strength measurement-decrease	Cluster 2	Increased body mass	1.62651
hemoglobin measurement-increase	Cluster 2	Increased body mass	1.61099
vital capacity-increase	Cluster 2	Increased body mass	1.57904
BMI-adjusted waist-hip ratio-increase	Cluster 2	Increased body mass	1.50066
forced expiratory volume-increase	Cluster 2	Increased body mass	1.43622
mean corpuscular volume-increase	Cluster 3	Increased blood volume	17.9538	MEAN_CORP_VOLUME__FL	0.0381622	[0.03-0.05]	2.81863e-10	TRUE						Acute pulmonary heart disease	1.13595	[1.04-1.25]	0.00660533	FALSE
mean corpuscular hemoglobin-increase	Cluster 3	Increased blood volume	16.1939	MEAN_CORP_HGB__PG	0.0394501	[0.03-0.05]	4.24153e-11	TRUE						Pulmonary embolism and infarction, acute	1.13416	[1.03-1.24]	0.0073625	FALSE
mean corpuscular hemoglobin concentration-increase	Cluster 3	Increased blood volume	12.9274	MEAN_CORP_HGB_CONC__G_DL	0.0229676	[0.01-0.03]	8.9958e-05	FALSE						TOTAL_PROTEIN_URINE_PCT__MG_INTERVAL	-0.277848	[-0.43--0.12]	0.000455384	FALSE
erythrocyte count-decrease	Cluster 3	Increased blood volume	7.08631	RBC_BLOOD_CELL__X10_6_UL	-0.0275675	[-0.04--0.02]	4.75658e-06	TRUE
reticulocyte measurement-decrease	Cluster 3	Increased blood volume	6.0588
mean reticulocyte volume-increase	Cluster 3	Increased blood volume	5.86688
red blood cell density measurement-decrease	Cluster 3	Increased blood volume	4.72192
monocyte count-increase	Cluster 3	Increased blood volume	4.06095
reticulocyte count-decrease	Cluster 3	Increased blood volume	3.11076
self reported educational attainment-decrease	Cluster 3	Increased blood volume	2.81809
mathematical ability-decrease	Cluster 3	Increased blood volume	2.71412
hemoglobin measurement-increase	Cluster 3	Increased blood volume	2.70245
cognitive function measurement-decrease	Cluster 3	Increased blood volume	2.25462
platelet crit-decrease	Cluster 3	Increased blood volume	2.03135
appendicular lean mass-decrease	Cluster 3	Increased blood volume	1.55122
mean corpuscular volume-decrease	Cluster 4	Reduced blood volume	14.7049	MEAN_CORP_VOLUME__FL	-0.0319019	[-0.04--0.02]	1.24738e-07	TRUE						H_CKD_CASE_CONTROL	1.11894	[1.03-1.22]	0.00912287	FALSE
mean corpuscular hemoglobin-decrease	Cluster 4	Reduced blood volume	10.2783	MEAN_CORP_HGB__PG	-0.0279493	[-0.04--0.02]	2.81868e-06	TRUE						Ganglion and cyst of synovium, tendon, and bursa	0.692339	[0.57-0.84]	0.00027586	FALSE
mean corpuscular hemoglobin concentration-decrease	Cluster 4	Reduced blood volume	6.47894	HGB_A2__PCT	0.0541552	[0.01-0.1]	0.0251956	FALSE						Diabetes type 2 with peripheral circulatory disorders	0.900284	[0.83-0.97]	0.00915284	FALSE
erythrocyte count-increase	Cluster 4	Reduced blood volume	5.28155	RED_BLOOD_CELL__X10_6_UL	0.0239686	[0.01-0.04]	9.91268e-05	FALSE						Peripheral angiopathy in diseases classified elsewhere	0.895388	[0.82-0.97]	0.00977759	FALSE
red blood cell density measurement-increase	Cluster 4	Reduced blood volume	4.59877	RBC_BLOOD_CELL__X10_6_UL	0.0201017	[0.01-0.03]	0.00081826	FALSE
HDL cholesterol measurement-decrease	Cluster 4	Reduced blood volume	3.37535
systolic blood pressure-decrease	Cluster 4	Reduced blood volume	3.28996
mean reticulocyte volume-decrease	Cluster 4	Reduced blood volume	3.23562	MCV__FL	-0.0251343	[-0.05-0]	0.0179745	FALSE
uric acid measurement-decrease	Cluster 4	Reduced blood volume	2.96401
mean arterial pressure-decrease	Cluster 4	Reduced blood volume	2.79505
pulse pressure measurement-decrease	Cluster 4	Reduced blood volume	2.43752
diastolic blood pressure-decrease	Cluster 4	Reduced blood volume	2.32634
urate measurement-decrease	Cluster 4	Reduced blood volume	2.25442
body height-decrease	Cluster 4	Reduced blood volume	2.06695
LDL cholesterol measurement-increase	Cluster 4	Reduced blood volume	1.93798
coronary artery disease-increase	Cluster 4	Reduced blood volume	1.56902
blood protein measurement-decrease	Cluster 4	Reduced blood volume	1.53985
blood urea nitrogen measurement-increase	Cluster 4	Reduced blood volume	1.48797
hematocrit-increase	Cluster 5	Increased hematocrit	16.3632	HEMATOCRIT__PCT	0.0287099	[0.02-0.04]	5.71907e-07	TRUE						CREATININE_SERUM__MG_DL	0.0256344	[0.01-0.04]	4.58309e-06	TRUE
hemoglobin measurement-increase	Cluster 5	Increased hematocrit	14.9871	HEMOGLOBIN__G_DL	0.0268233	[0.02-0.04]	2.1312e-06	TRUE						EGFR_AFRICAN_AM__NA	-0.0323944	[-0.05--0.02]	6.87887e-06	TRUE
red blood cell density measurement-increase	Cluster 5	Increased hematocrit	12.9893	RED_BLOOD_CELL__X10_6_UL	0.0345249	[0.02-0.05]	1.38107e-08	TRUE						ALK_PHOSPHATASE_BLD__U_L	0.0906489	[0.08-0.1]	3.2507e-49	TRUE
erythrocyte count-increase	Cluster 5	Increased hematocrit	9.92353	RBC_BLOOD_CELL__X10_6_UL	0.0330296	[0.02-0.04]	2.55098e-08	TRUE						ALKALINE_PHOSPHATASE__IU_L	0.103279	[0.08-0.13]	1.34385e-15	TRUE
total cholesterol measurement-decrease	Cluster 5	Increased hematocrit	3.81561											APTT__SECONDS	0.0337481	[0.02-0.05]	1.02139e-05	TRUE
aspartate aminotransferase measurement-increase	Cluster 5	Increased hematocrit	3.77248	AST__U_L	0.0767939	[0.03-0.12]	0.00118016	FALSE						Hemorrhage of gastrointestinal tract	1.25939	[1.13-1.4]	2.61173e-05	TRUE
neutrophil count-increase	Cluster 5	Increased hematocrit	3.64138	NEUTROPHIL_COUNT__X10_3_UL	0.0174457	[0.01-0.03]	0.00600849	FALSE
leukocyte count-increase	Cluster 5	Increased hematocrit	3.03041	MONOCYTE_COUNT__X10_3_UL	0.0267033	[0.01-0.04]	2.76959e-05	FALSE
triglyceride measurement-increase	Cluster 5	Increased hematocrit	2.84005
apolipoprotein A 1 measurement-decrease	Cluster 5	Increased hematocrit	2.82361
blood protein measurement-decrease	Cluster 5	Increased hematocrit	2.72871
heel bone mineral density-increase	Cluster 5	Increased hematocrit	2.59632
HMG CoA reductase inhibitor use measurement-decrease	Cluster 5	Increased hematocrit	2.55049
very low density lipoprotein cholesterol measurement, phospholipids:total lipids ratio-decrease	Cluster 5	Increased hematocrit	2.4009	LDL_CHOLESTEROL__MG_DL	-0.0177728	[-0.03-0]	0.00911205	FALSE
total cholesterol measurement, high density lipoprotein cholesterol measurement-decrease	Cluster 5	Increased hematocrit	2.39979
cholesteryl ester measurement, high density lipoprotein cholesterol measurement-decrease	Cluster 5	Increased hematocrit	2.28794
blood urea nitrogen measurement-decrease	Cluster 5	Increased hematocrit	2.27461
low density lipoprotein cholesterol measurement, free cholesterol:total lipids ratio-decrease	Cluster 5	Increased hematocrit	2.14457
calcium measurement-increase	Cluster 5	Increased hematocrit	2.09449						Hypercalcemia	1.11816	[1.02-1.22]	0.013992	FALSE
lipid measurement, high density lipoprotein cholesterol measurement-decrease	Cluster 5	Increased hematocrit	2.02191
bilirubin measurement-increase	Cluster 5	Increased hematocrit	2.00003
serum urea measurement-decrease	Cluster 5	Increased hematocrit	1.9586
free cholesterol measurement, high density lipoprotein cholesterol measurement-decrease	Cluster 5	Increased hematocrit	1.94513
high density lipoprotein cholesterol measurement-decrease	Cluster 5	Increased hematocrit	1.89393
cholesterol:total lipids ratio, high density lipoprotein cholesterol measurement-decrease	Cluster 5	Increased hematocrit	1.88682
red blood cell distribution width-decrease	Cluster 5	Increased hematocrit	1.84476
phospholipid measurement, high density lipoprotein cholesterol measurement-decrease	Cluster 5	Increased hematocrit	1.84149
myocardial infarction-decrease	Cluster 5	Increased hematocrit	1.81457
coronary artery disease-decrease	Cluster 5	Increased hematocrit	1.60233
high density lipoprotein particle size measurement-increase	Cluster 5	Increased hematocrit	1.54884
uric acid measurement-decrease	Cluster 5	Increased hematocrit	1.49965
low density lipoprotein cholesterol measurement, phospholipids:total lipids ratio-increase	Cluster 5	Increased hematocrit	1.46411
thyroid stimulating hormone measurement-increase	Cluster 5	Increased hematocrit	1.4636	TSH__UIU_ML	-0.0365973	[-0.05--0.02]	1.12694e-07	TRUE
cholesteryl esters:total lipids ratio, high density lipoprotein cholesterol measurement-decrease	Cluster 5	Increased hematocrit	1.45083
monocyte count-increase	Cluster 5	Increased hematocrit	1.41271	MONOCYTE_COUNT__X10_3_UL	0.0267033	[0.01-0.04]	2.76959e-05	FALSE
triglyceride measurement-decrease	Cluster 6	Reduced inflammation	7.59749						Hyperglyceridemia	0.90724	[0.84-0.98]	0.0166911	FALSE	WB_LACTATE_VEN_POCT__MMOL_L	-0.0431234	[-0.06--0.02]	6.92065e-06	TRUE
C-reactive protein measurement-decrease	Cluster 6	Reduced inflammation	6.7708	C_REACTIVE_PROTEIN_HS__MG_L	-0.0347134	[-0.06--0.01]	0.00324953	FALSE						U_MICROALBUMIN_CONC__MG_DL	-0.0498855	[-0.07--0.03]	1.09193e-05	TRUE
sex hormone-binding globulin measurement-increase	Cluster 6	Reduced inflammation	6.31769	SEX_HORMONE_BIND_GLOB__NMOL_L	0.0644316	[0.02-0.11]	0.00633236	FALSE						Disorders of lipoid metabolism	0.949705	[0.92-0.98]	0.000479154	FALSE
serum gamma-glutamyl transferase measurement-decrease	Cluster 6	Reduced inflammation	4.9697	GAMMA_GTP_BLD__U_L	-0.0460635	[-0.06--0.03]	1.54423e-07	TRUE						U_MICROALBUMIN_CONC__MG_DL	-0.0498855	[-0.07--0.03]	1.09193e-05	TRUE
serum albumin measurement-decrease	Cluster 6	Reduced inflammation	4.77884	ALBUMIN_BLD__G_DL	-0.0141199	[-0.03-0]	0.0231917	FALSE						Hemoptysis	1.30502	[1.07-1.59]	0.0091683	FALSE
lipid measurement, high density lipoprotein cholesterol measurement-decrease	Cluster 6	Reduced inflammation	4.47882						Hypercholesterolemia	0.937603	[0.9-0.98]	0.00203618	FALSE	Type 2 diabetes	1.0335	[1-1.07]	0.0554161	FALSE
uric acid measurement-decrease	Cluster 6	Reduced inflammation	4.40703	URIC_ACID_BLD__MG_DL	-0.0288074	[-0.05--0.01]	0.0102664	FALSE						T2_DIABETES_CASE_CONTROL	1.03228	[1-1.07]	0.06194	FALSE
apolipoprotein B measurement-decrease	Cluster 6	Reduced inflammation	4.1807	APOLIPOPROTEIN_B__MG_DL	0.200942	[0-0.4]	0.0447935	FALSE
platelet count-decrease	Cluster 6	Reduced inflammation	4.12376	PLT_CNT__K_UL	-0.0626113	[-0.1--0.02]	0.00186886	FALSE
triglyceride measurement, very low density lipoprotein cholesterol measurement-decrease	Cluster 6	Reduced inflammation	4.02848	VLDL_CHOLESTEROL_CAL__MG_DL	-0.0482507	[-0.08--0.02]	0.00154791	FALSE
low density lipoprotein cholesterol measurement, free cholesterol:total lipids ratio-increase	Cluster 6	Reduced inflammation	3.9125
triglyceride measurement, intermediate density lipoprotein measurement-decrease	Cluster 6	Reduced inflammation	3.9055
testosterone measurement-increase	Cluster 6	Reduced inflammation	3.78011	TESTOSTERONE__NG_DL	0.0158666	[0-0.03]	0.0902999	FALSE
fatty acid measurement-decrease	Cluster 6	Reduced inflammation	3.68949						Hyperlipidemia	0.950386	[0.92-0.98]	0.000602246	FALSE
familial hyperlipidemia-decrease	Cluster 6	Reduced inflammation	3.67105
calcium measurement-decrease	Cluster 6	Reduced inflammation	3.5923	CALCIUM_BLD__MG_DL	-0.0218908	[-0.03--0.01]	0.000637619	FALSE	Hypercalcemia	0.924394	[0.84-1.01]	0.0885936	FALSE
very low density lipoprotein cholesterol measurement, phospholipid measurement-decrease	Cluster 6	Reduced inflammation	3.5733
alkaline phosphatase measurement-decrease	Cluster 6	Reduced inflammation	3.49051	ALK_PHOSPHATASE_BLD__U_L	-0.0268516	[-0.04--0.01]	2.15955e-05	TRUE
monocyte percentage of leukocytes-increase	Cluster 6	Reduced inflammation	3.42656	MONOCYTE__PCT	0.0335063	[0-0.07]	0.0535799	FALSE
triglyceride measurement, phospholipid measurement-decrease	Cluster 6	Reduced inflammation	3.36877
total blood protein measurement-decrease	Cluster 6	Reduced inflammation	3.3392	PROTEIN_TOTAL_BLD__G_DL	-0.0233047	[-0.04--0.01]	0.00021551	FALSE
free cholesterol measurement, high density lipoprotein cholesterol measurement-increase	Cluster 6	Reduced inflammation	3.29394
blood metabolite measurement-decrease	Cluster 6	Reduced inflammation	3.27378
urate measurement-decrease	Cluster 6	Reduced inflammation	3.26342	URIC_ACID_BLD__MG_DL	-0.0288074	[-0.05--0.01]	0.0102664	FALSE
platelet crit-decrease	Cluster 6	Reduced inflammation	3.22431	PLATELET__X10_3_UL	-0.0205397	[-0.03--0.01]	0.000765738	FALSE
low density lipoprotein cholesterol measurement-decrease	Cluster 6	Reduced inflammation	3.21039
glucose measurement-increase	Cluster 6	Reduced inflammation	3.14336	WB_GLUCOSE_VEN_POCT__MG_DL	0.0260463	[0.01-0.04]	0.00376715	FALSE
low density lipoprotein cholesterol measurement, phospholipids:total lipids ratio-increase	Cluster 6	Reduced inflammation	3.08507
very low density lipoprotein cholesterol measurement, phospholipids:total lipids ratio-increase	Cluster 6	Reduced inflammation	3.07687
cholesteryl esters:total lipids ratio, high density lipoprotein cholesterol measurement-increase	Cluster 6	Reduced inflammation	3.06948
triglycerides:total lipids ratio, high density lipoprotein cholesterol measurement-decrease	Cluster 6	Reduced inflammation	3.05143	CHOL_HDL_CHOL_RATIO__NA	-0.020595	[-0.03--0.01]	0.00244946	FALSE
neutrophil count-decrease	Cluster 6	Reduced inflammation	2.95487
triglyceride measurement, high density lipoprotein cholesterol measurement-decrease	Cluster 6	Reduced inflammation	2.80378
high density lipoprotein cholesterol measurement-decrease	Cluster 6	Reduced inflammation	2.72792
phospholipids:total lipids ratio, high density lipoprotein cholesterol measurement-increase	Cluster 6	Reduced inflammation	2.68515
type 2 diabetes mellitus-increase	Cluster 6	Reduced inflammation	2.67539						Diabetes mellitus	1.03564	[1-1.07]	0.0383405	FALSE
reticulocyte measurement-decrease	Cluster 6	Reduced inflammation	2.67455	RETICULOCYTE_COUNT__PCT	-0.0300166	[-0.06-0]	0.0534866	FALSE
blood protein measurement-decrease	Cluster 6	Reduced inflammation	2.6572	PROTEIN_TOTAL_BLD__G_DL	-0.0233047	[-0.04--0.01]	0.00021551	FALSE
cholesterol:total lipids ratio, high density lipoprotein cholesterol measurement-increase	Cluster 6	Reduced inflammation	2.4653
reticulocyte count-decrease	Cluster 6	Reduced inflammation	2.40617
alcohol consumption measurement-increase	Cluster 6	Reduced inflammation	2.39916
phospholipid measurement, high density lipoprotein cholesterol measurement-decrease	Cluster 6	Reduced inflammation	2.35928
leukocyte count-decrease	Cluster 6	Reduced inflammation	2.32399
apolipoprotein A 1 measurement-decrease	Cluster 6	Reduced inflammation	2.24993
appendicular lean mass-increase	Cluster 6	Reduced inflammation	2.20741
HMG CoA reductase inhibitor use measurement-decrease	Cluster 6	Reduced inflammation	2.10657
insulin measurement-increase	Cluster 6	Reduced inflammation	2.04945						Insulin pump user	1.07124	[1.01-1.14]	0.0270411	FALSE
lymphocyte count-decrease	Cluster 6	Reduced inflammation	1.99995	LYMPH_FLUID__PCT	-0.0587974	[-0.12-0]	0.0416241	FALSE
gout-decrease	Cluster 6	Reduced inflammation	1.93213
high density lipoprotein particle size measurement-increase	Cluster 6	Reduced inflammation	1.88709
red blood cell distribution width-increase	Cluster 6	Reduced inflammation	1.87949
total cholesterol measurement, high density lipoprotein cholesterol measurement-increase	Cluster 6	Reduced inflammation	1.82779
blood urea nitrogen measurement-decrease	Cluster 6	Reduced inflammation	1.67988
mean reticulocyte volume-increase	Cluster 6	Reduced inflammation	1.66754
serum urea measurement-decrease	Cluster 6	Reduced inflammation	1.60746
cystatin C measurement-increase	Cluster 6	Reduced inflammation	1.58012
free cholesterol measurement, very low density lipoprotein cholesterol measurement-decrease	Cluster 6	Reduced inflammation	1.54642
bilirubin measurement-increase	Cluster 6	Reduced inflammation	1.49785
vitamin D measurement-increase	Cluster 6	Reduced inflammation	1.47726
serum metabolite measurement-increase	Cluster 6	Reduced inflammation	1.44278
urolithiasis-decrease	Cluster 6	Reduced inflammation	1.39674
nephrolithiasis-decrease	Cluster 6	Reduced inflammation	1.37214
hematocrit-decrease	Cluster 7	Reduced hematocrit	16.7941	HEMATOCRIT__PCT	-0.0331054	[-0.05--0.02]	6.51985e-08	TRUE						CREATININE_SERUM__MG_DL	0.0451905	[0.03-0.06]	3.60701e-14	TRUE
hemoglobin measurement-decrease	Cluster 7	Reduced hematocrit	15.5137	HEMOGLOBIN__G_DL	-0.0325485	[-0.04--0.02]	6.99264e-08	TRUE						EGFR_NON_AFR_AM__NA	-0.0522282	[-0.07--0.04]	4.04478e-12	TRUE
blood urea nitrogen measurement-increase	Cluster 7	Reduced hematocrit	14.6893	UREA_NITROGEN_BLD__MG_DL	0.0552751	[0.04-0.07]	1.78635e-21	TRUE						Chronic renal failure [CKD]	1.10551	[1.05-1.16]	0.000116557	FALSE
red blood cell density measurement-decrease	Cluster 7	Reduced hematocrit	13.2554	RED_BLOOD_CELL__X10_6_UL	-0.0321785	[-0.04--0.02]	6.8899e-07	TRUE						Renal failure	1.07487	[1.03-1.12]	0.00151773	FALSE
erythrocyte count-decrease	Cluster 7	Reduced hematocrit	7.35012	RBC_BLOOD_CELL__X10_6_UL	-0.0299588	[-0.04--0.02]	2.14279e-06	TRUE						WB_UREA_NITROGEN_VEN__MG_DL	0.0500757	[0.03-0.07]	2.81536e-09	TRUE
systolic blood pressure-increase	Cluster 7	Reduced hematocrit	3.8312						DH_CKD_CASE_CONTROL	1.27293	[1.11-1.46]	0.000659007	FALSE	POTASSIUMBLD__MEQ_L	0.0424797	[0.03-0.06]	1.46608e-10	TRUE
uric acid measurement-increase	Cluster 7	Reduced hematocrit	3.00212	URIC_ACID_BLD__MG_DL	0.0519521	[0.03-0.07]	8.88693e-06	TRUE	Gout	1.14734	[1.06-1.25]	0.00119022	FALSE	WB_POTASSIUM_VEN__MEQ_L	0.0392281	[0.02-0.06]	1.55618e-05	TRUE
Agents acting on the renin-angiotensin system use measurement-increase	Cluster 7	Reduced hematocrit	2.09466						Hypertension	1.04553	[1.01-1.08]	0.00515959	FALSE	AMYLASE_BLD__U_L	0.0413193	[0.02-0.06]	1.12057e-05	TRUE
pulse pressure measurement-increase	Cluster 7	Reduced hematocrit	1.72312						Essential hypertension	1.04506	[1.01-1.08]	0.00571079	FALSE
Calcium channel blocker use measurement-increase	Cluster 7	Reduced hematocrit	1.72163
C-reactive protein measurement-increase	Cluster 8	Increased inflammation	20.7405	C_REACTIVE_PROTEIN_HS__MG_L	0.0785897	[0.06-0.1]	4.66082e-12	TRUE						Alzheimer's disease	0.603524	[0.52-0.7]	1.46573e-11	TRUE
apolipoprotein A 1 measurement-increase	Cluster 8	Increased inflammation	7.91417											Dementias	0.772053	[0.71-0.84]	1.00151e-09	TRUE
familial hyperlipidemia-decrease	Cluster 8	Increased inflammation	6.80654						Hyperlipidemia	0.893899	[0.87-0.92]	1.02732e-15	TRUE	Delirium dementia and amnestic and other cognitive disorders	0.779963	[0.72-0.85]	1.22247e-09	TRUE
high density lipoprotein cholesterol measurement-increase	Cluster 8	Increased inflammation	5.95482	CHOL_HDL_CHOL_RATIO__NA	-0.0975541	[-0.11--0.08]	2.63141e-50	TRUE						Memory loss	0.828866	[0.77-0.89]	1.23602e-07	TRUE
very low density lipoprotein cholesterol measurement, phospholipids:total lipids ratio-decrease	Cluster 8	Increased inflammation	4.1225	LDL_HDL_RATIO__NA	-0.106626	[-0.12--0.09]	6.9035e-57	TRUE	Hypercholesterolemia	0.868324	[0.84-0.9]	1.99657e-13	TRUE	Neurological disorders	0.877313	[0.83-0.93]	1.37444e-06	TRUE
red blood cell distribution width-increase	Cluster 8	Increased inflammation	3.54955	RED_DISTRIB_WIDTH__PCT	0.0190244	[0.01-0.03]	0.00119296	FALSE
cholesteryl ester measurement, high density lipoprotein cholesterol measurement-increase	Cluster 8	Increased inflammation	3.40699
low density lipoprotein cholesterol measurement, phospholipids:total lipids ratio-increase	Cluster 8	Increased inflammation	3.17225
mean corpuscular volume-increase	Cluster 8	Increased inflammation	3.0843	MCV__FL	0.0249071	[0-0.05]	0.0173875	FALSE
total cholesterol measurement, high density lipoprotein cholesterol measurement-increase	Cluster 8	Increased inflammation	3.04819	NON_HDL_CHOLESTEROL__MG_DL	-0.0863075	[-0.11--0.06]	9.72944e-13	TRUE	Disorders of lipoid metabolism	0.892872	[0.87-0.92]	4.16488e-16	TRUE
serum alanine aminotransferase measurement-increase	Cluster 8	Increased inflammation	3.03377
blood protein measurement-increase	Cluster 8	Increased inflammation	2.94886
alkaline phosphatase measurement-increase	Cluster 8	Increased inflammation	2.76619	ALK_PHOSPHATASE_BLD__U_L	0.0188217	[0.01-0.03]	0.00204973	FALSE
waist-hip ratio-increase	Cluster 8	Increased inflammation	2.64472
type 2 diabetes mellitus-increase	Cluster 8	Increased inflammation	2.40666	GLUCOSE_POC__MG_DL	0.13214	[0.06-0.21]	0.000799539	FALSE	Type 2 diabetes with ophthalmic manifestations	1.10676	[1.02-1.2]	0.017795	FALSE
platelet crit-increase	Cluster 8	Increased inflammation	2.39813	PLATELET__X10_3_UL	0.0159577	[0-0.03]	0.00677741	FALSE
platelet count-increase	Cluster 8	Increased inflammation	2.01462
myocardial infarction-decrease	Cluster 8	Increased inflammation	1.94699
mean reticulocyte volume-increase	Cluster 8	Increased inflammation	1.89744
free cholesterol measurement, very low density lipoprotein cholesterol measurement-decrease	Cluster 8	Increased inflammation	1.76993	LDL_CHOLESTEROL__MG_DL	-0.104924	[-0.12--0.09]	7.00083e-55	TRUE
body height-increase	Cluster 8	Increased inflammation	1.68995
blood urea nitrogen measurement-increase	Cluster 8	Increased inflammation	1.61037
uric acid measurement-increase	Cluster 8	Increased inflammation	1.46662
very low density lipoprotein cholesterol measurement, phospholipid measurement-decrease	Cluster 8	Increased inflammation	1.44643
urate measurement-increase	Cluster 9	Increased urate	21.5283	URIC_ACID_BLD__MG_DL	0.0556805	[0.03-0.08]	1.00823e-06	TRUE	Gout	1.11745	[1.03-1.21]	0.00895662	FALSE	EGFR_AFRICAN_AM__NA	-0.0479263	[-0.06--0.03]	1.90886e-10	TRUE
uric acid measurement-increase	Cluster 9	Increased urate	14.0846	URIC_ACID_BLD__MG_DL	0.0556805	[0.03-0.08]	1.00823e-06	TRUE						EGFR_NON_AFR_AM__NA	-0.0429777	[-0.06--0.03]	6.72774e-09	TRUE
blood urea nitrogen measurement-increase	Cluster 9	Increased urate	8.9531	UREA_NITROGEN_BLD__MG_DL	0.0296064	[0.02-0.04]	2.42363e-07	TRUE						EGFR_NON_AFRICAN_AM__NA	-0.0417002	[-0.06--0.03]	1.89899e-08	TRUE
blood protein measurement-increase	Cluster 9	Increased urate	5.79041	CREATININE_SERUM__MG_DL	0.0354536	[0.02-0.05]	1.74421e-09	TRUE
cystatin C measurement-increase	Cluster 9	Increased urate	3.85839
serum urea measurement-increase	Cluster 9	Increased urate	2.39137
high density lipoprotein cholesterol measurement-decrease	Cluster 9	Increased urate	1.67481

## Sheet: Cluster renaming
Cluster number	Cluster name
2	Increased body mass
1	Reduced lipids
3	Increased blood volume
4	Reduced blood volume
5	Increased hematocrit
7	Reduced hematocrit
8	Increased inflammation
6	Reduced inflammation
9	Increased urate

## Sheet: PheWAS - Quant. traits
Ancestry	Quantitative trait	Cluster	linker	Std_Coefficient	CI_95_low	CI_95_high	SE	T-Stat	p-value	Cases	-log(p)
ALL	LDL_HDL_RATIO__NA	Increased inflammation	ALLLDL_HDL_RATIO__NAIncreased inflammation	-0.106626	-0.119737	-0.0935141	0.00286857	-15.9397	6.9035e-57	22451	56.1609
ALL	LDL_CHOLESTEROL__MG_DL	Increased inflammation	ALLLDL_CHOLESTEROL__MG_DLIncreased inflammation	-0.104924	-0.118071	-0.0917782	0.0104066	-15.644	7.00083e-55	23041	54.1549
ALL	CHOL_HDL_CHOL_RATIO__NA	Increased inflammation	ALLCHOL_HDL_CHOL_RATIO__NAIncreased inflammation	-0.0975541	-0.110343	-0.0847653	0.00196174	-14.9516	2.63141e-50	22827	49.5798
ALL	ALK_PHOSPHATASE_BLD__U_L	Increased hematocrit	ALLALK_PHOSPHATASE_BLD__U_LIncreased hematocrit	0.0906489	0.0786248	0.102673	0.00220887	14.7768	3.2507e-49	26486	48.488
ALL	UREA_NITROGEN_BLD__MG_DL	Reduced hematocrit	ALLUREA_NITROGEN_BLD__MG_DLReduced hematocrit	0.0552751	0.0439002	0.06665	0.00232074	9.52467	1.78635e-21	27642	20.748
AFR	LDL_HDL_RATIO__NA	Increased inflammation	AFRLDL_HDL_RATIO__NAIncreased inflammation	-0.138538	-0.167462	-0.109615	0.0057627	-9.39052	9.26302e-21	4482	20.0332
EUR	ALK_PHOSPHATASE_BLD__U_L	Increased hematocrit	EURALK_PHOSPHATASE_BLD__U_LIncreased hematocrit	0.118235	0.0932127	0.143257	0.00464462	9.26311	2.71975e-20	5944	19.5655
AFR	CHOL_HDL_CHOL_RATIO__NA	Increased inflammation	AFRCHOL_HDL_CHOL_RATIO__NAIncreased inflammation	-0.131615	-0.160113	-0.103117	0.00373444	-9.05429	1.99798e-19	4561	18.6994
AFR	LDL_CHOLESTEROL__MG_DL	Increased inflammation	AFRLDL_CHOLESTEROL__MG_DLIncreased inflammation	-0.131684	-0.160326	-0.103043	0.0204648	-9.01363	2.87304e-19	4586	18.5417
ALL	HEIGHT__M	Increased body mass	ALLHEIGHT__MIncreased body mass	0.0429734	0.0330258	0.052921	0.00054269	8.46734	2.62924e-17	28575	16.5802
ALL	ALKALINE_PHOSPHATASE__IU_L	Increased hematocrit	ALLALKALINE_PHOSPHATASE__IU_LIncreased hematocrit	0.103279	0.0780089	0.128549	0.00453659	8.01207	1.34385e-15	6036	14.8716
ALL	CREATININE_SERUM__MG_DL	Reduced hematocrit	ALLCREATININE_SERUM__MG_DLReduced hematocrit	0.0451905	0.0335027	0.0568784	0.00231315	7.57844	3.60701e-14	27599	13.4429
ALL	NON_HDL_CHOLESTEROL__MG_DL	Increased inflammation	ALLNON_HDL_CHOLESTEROL__MG_DLIncreased inflammation	-0.0863075	-0.109977	-0.0626375	0.0201051	-7.14786	9.72944e-13	6844	12.0119
ALL	EGFR_NON_AFR_AM__NA	Reduced hematocrit	ALLEGFR_NON_AFR_AM__NAReduced hematocrit	-0.0522282	-0.0669786	-0.0374778	0.0135787	-6.9403	4.04478e-12	18186	11.3931
ALL	C_REACTIVE_PROTEIN_HS__MG_L	Increased inflammation	ALLC_REACTIVE_PROTEIN_HS__MG_LIncreased inflammation	0.0785897	0.0563477	0.100832	0.0172573	6.9264	4.66082e-12	7799	11.3315
ALL	EGFR_AFRICAN_AM__NA	Reduced hematocrit	ALLEGFR_AFRICAN_AM__NAReduced hematocrit	-0.0524119	-0.0674128	-0.037411	0.285398	-6.84845	7.72178e-12	16957	11.1123
ALL	EGFR_NON_AFRICAN_AM__NA	Reduced hematocrit	ALLEGFR_NON_AFRICAN_AM__NAReduced hematocrit	-0.0514848	-0.0662495	-0.0367201	0.0136794	-6.83488	8.46716e-12	18249	11.0723
ALL	MEAN_CORP_HGB__PG	Increased blood volume	ALLMEAN_CORP_HGB__PGIncreased blood volume	0.0394501	0.0277308	0.0511694	0.0147644	6.59801	4.24153e-11	28002	10.3725
EUR	LDL_HDL_RATIO__NA	Increased inflammation	EURLDL_HDL_RATIO__NAIncreased inflammation	-0.0940564	-0.122286	-0.0658268	0.00725534	-6.53204	7.21051e-11	4495	10.142
AMR	LDL_CHOLESTEROL__MG_DL	Increased inflammation	AMRLDL_CHOLESTEROL__MG_DLIncreased inflammation	-0.0983949	-0.128279	-0.0685112	0.026558	-6.45521	1.20312e-10	4224	9.91969
ALL	POTASSIUMBLD__MEQ_L	Reduced hematocrit	ALLPOTASSIUMBLD__MEQ_LReduced hematocrit	0.0424797	0.0294929	0.0554664	0.00204177	6.41133	1.46608e-10	27385	9.83384
EUR	LDL_CHOLESTEROL__MG_DL	Increased inflammation	EURLDL_CHOLESTEROL__MG_DLIncreased inflammation	-0.0929213	-0.12144	-0.064403	0.0261992	-6.38782	1.84817e-10	4639	9.73326
ALL	EGFR_AFRICAN_AM__NA	Increased urate	ALLEGFR_AFRICAN_AM__NAIncreased urate	-0.0479263	-0.062668	-0.0331845	0.282965	-6.37241	1.90886e-10	16957	9.71923
ALL	MEAN_CORP_VOLUME__FL	Increased blood volume	ALLMEAN_CORP_VOLUME__FLIncreased blood volume	0.0381622	0.0263094	0.050015	0.0381873	6.31074	2.81863e-10	28002	9.54996
EUR	CHOL_HDL_CHOL_RATIO__NA	Increased inflammation	EURCHOL_HDL_CHOL_RATIO__NAIncreased inflammation	-0.0884654	-0.116163	-0.0607681	0.00502863	-6.26182	4.15663e-10	4558	9.38126
ALL	CREATININE_SERUM__MG_DL	Increased urate	ALLCREATININE_SERUM__MG_DLIncreased urate	0.0354536	0.0239141	0.046993	0.00228703	6.02203	1.74421e-09	27599	8.7584
ALL	WB_UREA_NITROGEN_VEN__MG_DL	Reduced hematocrit	ALLWB_UREA_NITROGEN_VEN__MG_DLReduced hematocrit	0.0500757	0.0335679	0.0665835	0.00402284	5.946	2.81536e-09	13549	8.55047
ALL	EGFR_NON_AFR_AM__NA	Increased urate	ALLEGFR_NON_AFR_AM__NAIncreased urate	-0.0429777	-0.057501	-0.0284544	0.0134714	-5.80034	6.72774e-09	18186	8.17213
ALL	RED_BLOOD_CELL__X10_6_UL	Increased hematocrit	ALLRED_BLOOD_CELL__X10_6_ULIncreased hematocrit	0.0345249	0.0226058	0.0464439	0.00344631	5.67751	1.38107e-08	26290	7.85978
ALL	EGFR_NON_AFRICAN_AM__NA	Increased urate	ALLEGFR_NON_AFRICAN_AM__NAIncreased urate	-0.0417002	-0.0562351	-0.0271654	0.0135517	-5.62347	1.89899e-08	18249	7.72148
ALL	RBC_BLOOD_CELL__X10_6_UL	Increased hematocrit	ALLRBC_BLOOD_CELL__X10_6_ULIncreased hematocrit	0.0330296	0.0214095	0.0446496	0.00340053	5.57137	2.55098e-08	27600	7.59329
AMR	ALK_PHOSPHATASE_BLD__U_L	Increased hematocrit	AMRALK_PHOSPHATASE_BLD__U_LIncreased hematocrit	0.0813302	0.0527307	0.10993	0.00493014	5.57512	2.61301e-08	4679	7.58286
ALL	CHOL_HDL_CHOL_RATIO__NA	Reduced lipids	ALLCHOL_HDL_CHOL_RATIO__NAReduced lipids	-0.0359272	-0.048811	-0.0230433	0.00200933	-5.46573	4.65828e-08	22827	7.33177
EUR	HEIGHT__M	Increased body mass	EURHEIGHT__MIncreased body mass	0.0530278	0.033921	0.0721345	0.00117633	5.44058	5.5029e-08	6571	7.25941
ALL	HEMATOCRIT__PCT	Reduced hematocrit	ALLHEMATOCRIT__PCTReduced hematocrit	-0.0331054	-0.0451098	-0.021101	0.0296512	-5.40538	6.51985e-08	28021	7.18576
ALL	HEMOGLOBIN__G_DL	Reduced hematocrit	ALLHEMOGLOBIN__G_DLReduced hematocrit	-0.0325485	-0.0443784	-0.0207185	0.0102383	-5.39281	6.99264e-08	28020	7.15536
AMR	LDL_HDL_RATIO__NA	Increased inflammation	AMRLDL_HDL_RATIO__NAIncreased inflammation	-0.0821327	-0.112359	-0.0519063	0.00706559	-5.32727	1.05029e-07	4131	6.97869
ALL	TSH__UIU_ML	Increased hematocrit	ALLTSH__UIU_MLIncreased hematocrit	-0.0365973	-0.0501148	-0.0230798	0.00486939	-5.30672	1.12694e-07	22087	6.9481
ALL	MEAN_CORP_VOLUME__FL	Reduced blood volume	ALLMEAN_CORP_VOLUME__FLReduced blood volume	-0.0319019	-0.0437272	-0.0200767	0.0382436	-5.28778	1.24738e-07	28002	6.904
ALL	GAMMA_GTP_BLD__U_L	Reduced inflammation	ALLGAMMA_GTP_BLD__U_LReduced inflammation	-0.0460635	-0.0632621	-0.0288649	0.00825718	-5.24988	1.54423e-07	13999	6.81129
ALL	UREA_NITROGEN_BLD__MG_DL	Increased urate	ALLUREA_NITROGEN_BLD__MG_DLIncreased urate	0.0296064	0.0183707	0.040842	0.00229562	5.1648	2.42363e-07	27642	6.61553
EUR	UREA_NITROGEN_BLD__MG_DL	Reduced hematocrit	EURUREA_NITROGEN_BLD__MG_DLReduced hematocrit	0.0550531	0.0341118	0.0759944	0.00378246	5.1536	2.63383e-07	6252	6.57941
AFR	ALK_PHOSPHATASE_BLD__U_L	Increased hematocrit	AFRALK_PHOSPHATASE_BLD__U_LIncreased hematocrit	0.0716544	0.0443948	0.0989141	0.00545548	5.15318	2.6591e-07	5039	6.57527
ALL	HEMATOCRIT__PCT	Increased hematocrit	ALLHEMATOCRIT__PCTIncreased hematocrit	0.0287099	0.017459	0.0399609	0.02768	5.00163	5.71907e-07	28021	6.24267
ALL	RED_BLOOD_CELL__X10_6_UL	Reduced hematocrit	ALLRED_BLOOD_CELL__X10_6_ULReduced hematocrit	-0.0321785	-0.0448801	-0.0194769	0.00369712	-4.96565	6.8899e-07	26290	6.16179
AFR	NON_HDL_CHOLESTEROL__MG_DL	Increased inflammation	AFRNON_HDL_CHOLESTEROL__MG_DLIncreased inflammation	-0.123687	-0.172514	-0.0748607	0.0368515	-4.96886	7.48192e-07	1562	6.12599
ALL	URIC_ACID_BLD__MG_DL	Increased urate	ALLURIC_ACID_BLD__MG_DLIncreased urate	0.0556805	0.0333777	0.0779834	0.00395641	4.89393	1.00823e-06	7811	5.99644
EUR	POTASSIUMBLD__MEQ_L	Reduced hematocrit	EURPOTASSIUMBLD__MEQ_LReduced hematocrit	0.062047	0.0369923	0.0871016	0.003776	4.85473	1.2352e-06	6183	5.90826
ALL	HEMOGLOBIN__G_DL	Increased hematocrit	ALLHEMOGLOBIN__G_DLIncreased hematocrit	0.0268233	0.0157352	0.0379115	0.00955783	4.74156	2.1312e-06	28020	5.67138
ALL	RBC_BLOOD_CELL__X10_6_UL	Reduced hematocrit	ALLRBC_BLOOD_CELL__X10_6_ULReduced hematocrit	-0.0299588	-0.0423458	-0.0175717	0.00364518	-4.74048	2.14279e-06	27600	5.66902
ALL	MEAN_CORP_HGB__PG	Reduced blood volume	ALLMEAN_CORP_HGB__PGReduced blood volume	-0.0279493	-0.0396434	-0.0162551	0.0147887	-4.68457	2.81868e-06	28002	5.54995
AMR	UREA_NITROGEN_BLD__MG_DL	Reduced hematocrit	AMRUREA_NITROGEN_BLD__MG_DLReduced hematocrit	0.0588561	0.0340786	0.0836336	0.00523086	4.65683	3.29666e-06	4882	5.48193
ALL	LDL_HDL_RATIO__NA	Reduced lipids	ALLLDL_HDL_RATIO__NAReduced lipids	-0.0311713	-0.0443869	-0.0179558	0.00293553	-4.62318	3.8001e-06	22451	5.42021
AMR	CHOL_HDL_CHOL_RATIO__NA	Increased inflammation	AMRCHOL_HDL_CHOL_RATIO__NAIncreased inflammation	-0.0696176	-0.0993435	-0.0398917	0.00495115	-4.59153	4.52909e-06	4207	5.34399
ALL	CREATININE_SERUM__MG_DL	Increased hematocrit	ALLCREATININE_SERUM__MG_DLIncreased hematocrit	0.0256344	0.0146734	0.0365955	0.0021665	4.58393	4.58309e-06	27599	5.33884
ALL	RBC_BLOOD_CELL__X10_6_UL	Increased blood volume	ALLRBC_BLOOD_CELL__X10_6_ULIncreased blood volume	-0.0275675	-0.0393752	-0.0157599	0.00345166	-4.57616	4.75658e-06	27600	5.3227
ALL	WB_K_VEN_POCT__MEQ_L	Reduced hematocrit	ALLWB_K_VEN_POCT__MEQ_LReduced hematocrit	0.0409906	0.0231684	0.0588129	0.00113305	4.50826	6.5914e-06	13428	5.18102
ALL	PROTEIN_TOTAL_BLD__G_DL	Reduced lipids	ALLPROTEIN_TOTAL_BLD__G_DLReduced lipids	-0.0273818	-0.0392976	-0.015466	0.00372162	-4.50407	6.69473e-06	26545	5.17427
ALL	EGFR_AFRICAN_AM__NA	Increased hematocrit	ALLEGFR_AFRICAN_AM__NAIncreased hematocrit	-0.0323944	-0.0465085	-0.0182804	0.268374	-4.49881	6.87887e-06	16957	5.16248
ALL	WB_LACTATE_VEN_POCT__MMOL_L	Reduced inflammation	ALLWB_LACTATE_VEN_POCT__MMOL_LReduced inflammation	-0.0431234	-0.0619154	-0.0243314	0.00452683	-4.49814	6.92065e-06	11792	5.15985
ALL	URIC_ACID_BLD__MG_DL	Reduced hematocrit	ALLURIC_ACID_BLD__MG_DLReduced hematocrit	0.0519521	0.0290439	0.0748602	0.00398773	4.44558	8.88693e-06	7811	5.05125
EUR	MEAN_CORP_VOLUME__FL	Reduced blood volume	EURMEAN_CORP_VOLUME__FLReduced blood volume	-0.0549477	-0.0792019	-0.0306936	0.0694781	-4.44115	9.10147e-06	6289	5.04089
EUR	MEAN_CORP_HGB__PG	Increased blood volume	EURMEAN_CORP_HGB__PGIncreased blood volume	0.0542308	0.0302748	0.0781868	0.0277526	4.43776	9.24532e-06	6289	5.03408
ALL	APTT__SECONDS	Increased hematocrit	ALLAPTT__SECONDSIncreased hematocrit	0.0337481	0.0187613	0.048735	0.00118846	4.41384	1.02139e-05	18121	4.99081
ALL	U_MICROALBUMIN_CONC__MG_DL	Reduced inflammation	ALLU_MICROALBUMIN_CONC__MG_DLReduced inflammation	-0.0498855	-0.0721062	-0.0276648	0.0225684	-4.40074	1.09193e-05	8559	4.96181
AMR	ALKALINE_PHOSPHATASE__IU_L	Increased hematocrit	AMRALKALINE_PHOSPHATASE__IU_LIncreased hematocrit	0.147493	0.0820594	0.212928	0.0108521	4.42421	1.09375e-05	864	4.96108
ALL	AMYLASE_BLD__U_L	Reduced hematocrit	ALLAMYLASE_BLD__U_LReduced hematocrit	0.0413193	0.0228878	0.0597507	0.00441349	4.39423	1.12057e-05	12853	4.95056
ALL	RED_BLOOD_CELL__X10_6_UL	Increased blood volume	ALLRED_BLOOD_CELL__X10_6_ULIncreased blood volume	-0.0270806	-0.0391885	-0.0149727	0.00349673	-4.38387	1.1704e-05	26290	4.93167
ALL	WB_POTASSIUM_VEN__MEQ_L	Reduced hematocrit	ALLWB_POTASSIUM_VEN__MEQ_LReduced hematocrit	0.0392281	0.0214377	0.0570185	0.00104284	4.32212	1.55618e-05	13817	4.80794
AMR	EGFR_NON_AFR_AM__NA	Reduced hematocrit	AMREGFR_NON_AFR_AM__NAReduced hematocrit	-0.0697918	-0.101543	-0.0380403	0.0318407	-4.30972	1.68257e-05	3300	4.77403
EUR	MEAN_CORP_HGB__PG	Reduced blood volume	EURMEAN_CORP_HGB__PGReduced blood volume	-0.0530121	-0.0774147	-0.0286095	0.0267575	-4.25864	2.08678e-05	6289	4.68052
ALL	ALK_PHOSPHATASE_BLD__U_L	Reduced inflammation	ALLALK_PHOSPHATASE_BLD__U_LReduced inflammation	-0.0268516	-0.0392396	-0.0144635	0.00228654	-4.24849	2.15955e-05	26486	4.66564
ALL	MONOCYTE_COUNT__X10_3_UL	Increased hematocrit	ALLMONOCYTE_COUNT__X10_3_ULIncreased hematocrit	0.0267033	0.0142188	0.0391878	0.00217868	4.19238	2.76959e-05	25750	4.55758
EUR	ALKALINE_PHOSPHATASE__IU_L	Increased hematocrit	EURALKALINE_PHOSPHATASE__IU_LIncreased hematocrit	0.0978487	0.0518447	0.143853	0.00847929	4.17157	3.16925e-05	1812	4.49904
ALL	U_PH__NA	Reduced hematocrit	ALLU_PH__NAReduced hematocrit	-0.0330837	-0.0486986	-0.0174687	0.000857439	-4.15288	3.29763e-05	18817	4.4818
AMR	EGFR_AFRICAN_AM__NA	Reduced hematocrit	AMREGFR_AFRICAN_AM__NAReduced hematocrit	-0.0676168	-0.0996842	-0.0355493	0.669491	-4.13435	3.65356e-05	3130	4.43728
ALL	CARBON_DIOXIDE_BLD__MEQ_L	Reduced inflammation	ALLCARBON_DIOXIDE_BLD__MEQ_LReduced inflammation	0.026335	0.0137393	0.0389307	0.0144382	4.09806	4.17823e-05	27400	4.37901
AMR	EGFR_NON_AFRICAN_AM__NA	Reduced hematocrit	AMREGFR_NON_AFRICAN_AM__NAReduced hematocrit	-0.0657042	-0.0973881	-0.0340202	0.0320647	-4.06594	4.89547e-05	3318	4.31021
EUR	CREATININE_SERUM__MG_DL	Reduced hematocrit	EURCREATININE_SERUM__MG_DLReduced hematocrit	0.0445617	0.0227206	0.0664029	0.00344594	3.99962	6.41767e-05	6253	4.19262
EUR	HEMATOCRIT__PCT	Reduced hematocrit	EURHEMATOCRIT__PCTReduced hematocrit	-0.0476418	-0.0710179	-0.0242657	0.053631	-3.99528	6.5356e-05	6293	4.18471
ALL	EGFR_NON_AFRICAN_AM__NA	Increased hematocrit	ALLEGFR_NON_AFRICAN_AM__NAIncreased hematocrit	-0.0281661	-0.0420396	-0.0142927	0.0128805	-3.97941	6.93539e-05	18249	4.15893
EUR	MEAN_CORP_VOLUME__FL	Increased blood volume	EURMEAN_CORP_VOLUME__FLIncreased blood volume	0.0480457	0.0242248	0.0718666	0.0720945	3.95392	7.77279e-05	6289	4.10942
ALL	MUMPS_IGG_AB__NA	Reduced hematocrit	ALLMUMPS_IGG_AB__NAReduced hematocrit	0.0762954	0.038442	0.114149	0.0220249	3.95191	7.92214e-05	3184	4.10116
EUR	RED_BLOOD_CELL__X10_6_UL	Increased hematocrit	EURRED_BLOOD_CELL__X10_6_ULIncreased hematocrit	0.0483173	0.0243147	0.0723199	0.00682021	3.94624	8.03299e-05	5798	4.09512
ALL	WB_LACTATE_ART_POCT__MMOL_L	Reduced inflammation	ALLWB_LACTATE_ART_POCT__MMOL_LReduced inflammation	-0.0650977	-0.0975029	-0.0326925	0.0101427	-3.93845	8.33465e-05	4199	4.07911
ALL	MEAN_CORP_HGB_CONC__G_DL	Increased blood volume	ALLMEAN_CORP_HGB_CONC__G_DLIncreased blood volume	0.0229676	0.011474	0.0344611	0.0042676	3.91677	8.9958e-05	27999	4.04596
ALL	RED_BLOOD_CELL__X10_6_UL	Reduced blood volume	ALLRED_BLOOD_CELL__X10_6_ULReduced blood volume	0.0239686	0.0119018	0.0360353	0.00350447	3.89332	9.91268e-05	26290	4.00381
ALL	EGFR_NON_AFR_AM__NA	Increased hematocrit	ALLEGFR_NON_AFR_AM__NAIncreased hematocrit	-0.0274966	-0.0413507	-0.0136425	0.0127776	-3.89026	0.000100494	18186	3.99786
EUR	HEMOGLOBIN__G_DL	Reduced hematocrit	EURHEMOGLOBIN__G_DLReduced hematocrit	-0.0457516	-0.0689558	-0.0225475	0.018562	-3.86521	0.000112115	6292	3.95034
ALL	SEGMENTED_CELLS__PCT	Increased urate	ALLSEGMENTED_CELLS__PCTIncreased urate	-0.0691351	-0.104465	-0.0338051	0.3032	-3.83662	0.000126877	3614	3.89662
EUR	URIC_ACID_BLD__MG_DL	Increased urate	EURURIC_ACID_BLD__MG_DLIncreased urate	0.0891069	0.043296	0.134918	0.0080838	3.81533	0.000141395	1549	3.84957
EUR	RBC_BLOOD_CELL__X10_6_UL	Increased hematocrit	EURRBC_BLOOD_CELL__X10_6_ULIncreased hematocrit	0.0451902	0.0218881	0.0684923	0.00675903	3.80174	0.000145072	6157	3.83842
ALL	WB_CREATININE_VEN__MG_DL	Reduced hematocrit	ALLWB_CREATININE_VEN__MG_DLReduced hematocrit	0.0338296	0.0163679	0.0512914	0.00464055	3.79748	0.000146812	13548	3.83324
ALL	CARBON_DIOXIDE_TOTAL__MMOL_L	Reduced inflammation	ALLCARBON_DIOXIDE_TOTAL__MMOL_LReduced inflammation	0.0509051	0.0244592	0.077351	0.0287676	3.77341	0.000162489	6415	3.78918
EUR	HEMATOCRIT__PCT	Increased hematocrit	EURHEMATOCRIT__PCTIncreased hematocrit	0.044415	0.0212784	0.0675515	0.0563559	3.76325	0.000169248	6293	3.77148
AMR	ALPHA_1_GLOB__G_DL	Increased body mass	AMRALPHA_1_GLOB__G_DLIncreased body mass	-0.164845	-0.251303	-0.0783866	0.0161466	-3.74584	0.000200304	524	3.69831
AFR	EST_GFR__NA	Reduced hematocrit	AFREST_GFR__NAReduced hematocrit	-0.11748	-0.179256	-0.0557041	1.35356	-3.73245	0.000201862	890	3.69494
EUR	PRO_TIME__SECONDS	Increased body mass	EURPRO_TIME__SECONDSIncreased body mass	0.0592782	0.0279767	0.0905797	0.0028276	3.71299	0.000207917	3622	3.68211
ALL	U_MICROALB_CREAT_RANDOM__UG_MG	Reduced inflammation	ALLU_MICROALB_CREAT_RANDOM__UG_MGReduced inflammation	-0.044746	-0.068424	-0.0210681	0.0246789	-3.70448	0.000213329	7614	3.67095
ALL	PROTEIN_TOTAL_BLD__G_DL	Reduced inflammation	ALLPROTEIN_TOTAL_BLD__G_DLReduced inflammation	-0.0233047	-0.0356482	-0.0109612	0.0038755	-3.70062	0.00021551	26545	3.66653
AMR	WB_LACTATE_VEN_POCT__MMOL_L	Reduced inflammation	AMRWB_LACTATE_VEN_POCT__MMOL_LReduced inflammation	-0.0715032	-0.10965	-0.0333566	0.00876189	-3.67556	0.000242219	2565	3.61579
AMR	TSH__UIU_ML	Increased hematocrit	AMRTSH__UIU_MLIncreased hematocrit	-0.0592878	-0.090938	-0.0276377	0.0112519	-3.6726	0.00024335	3872	3.61377
EUR	CHOL_HDL_CHOL_RATIO__NA	Reduced lipids	EURCHOL_HDL_CHOL_RATIO__NAReduced lipids	-0.0521082	-0.0799369	-0.0242796	0.00459406	-3.67095	0.000244427	4558	3.61185
EUR	CARBON_DIOXIDE_BLD__MEQ_L	Reduced inflammation	EURCARBON_DIOXIDE_BLD__MEQ_LReduced inflammation	0.0470691	0.0218385	0.0722997	0.0273958	3.65715	0.000257162	6186	3.58979
ALL	SEROTONIN__NG_ML	Increased blood volume	ALLSEROTONIN__NG_MLIncreased blood volume	0.327459	0.15491	0.500007	0.120867	3.75565	0.000262967	140	3.5801
EUR	LDL_HDL_RATIO__NA	Reduced lipids	EURLDL_HDL_RATIO__NAReduced lipids	-0.0528597	-0.0812439	-0.0244754	0.0066033	-3.65101	0.000264192	4495	3.57808
ALL	U_OTHERS_3__NA	Increased body mass	ALLU_OTHERS_3__NAIncreased body mass	-0.434187	-0.662969	-0.205405	0.0600509	-3.76262	0.000276009	120	3.55908
ALL	EOSINOPHIL_PCT__PCT	Increased blood volume	ALLEOSINOPHIL_PCT__PCTIncreased blood volume	-0.0237299	-0.0365339	-0.0109259	0.00521485	-3.63261	0.000281111	25832	3.55112
EUR	HEMOGLOBIN__G_DL	Increased hematocrit	EURHEMOGLOBIN__G_DLIncreased hematocrit	0.0419305	0.0189637	0.0648973	0.0195039	3.57899	0.000347524	6292	3.45902
EUR	QRS_DURATION__MS	Increased hematocrit	EURQRS_DURATION__MSIncreased hematocrit	-0.0558922	-0.0865609	-0.0252235	0.00314263	-3.5732	0.000357523	3423	3.4467
ALL	BRAIN_NATRIURETIC_PROTEIN__PG_ML	Reduced hematocrit	ALLBRAIN_NATRIURETIC_PROTEIN__PG_MLReduced hematocrit	0.0566009	0.0254585	0.0877433	0.0247525	3.56318	0.000370251	4438	3.4315
ALL	LDL_CHOLESTEROL__MG_DL	Reduced lipids	ALLLDL_CHOLESTEROL__MG_DLReduced lipids	-0.0240562	-0.0373023	-0.01081	0.010652	-3.55966	0.000372083	23041	3.42936
AMR	ALPHA_1_GLOBULIN_SERUM__G_DL	Increased body mass	AMRALPHA_1_GLOBULIN_SERUM__G_DLIncreased body mass	-0.162501	-0.251648	-0.0733548	0.0166998	-3.58171	0.000375934	497	3.42489
EUR	BASE_EX_ART_POCT__MMOL_L	Increased body mass	EURBASE_EX_ART_POCT__MMOL_LIncreased body mass	0.12128	0.0544534	0.188106	0.13666	3.56206	0.000388199	873	3.41095
EUR	EGFR_AFRICAN_AM__NA	Reduced hematocrit	EUREGFR_AFRICAN_AM__NAReduced hematocrit	-0.0563705	-0.0875986	-0.0251424	0.496016	-3.53927	0.00040678	3313	3.39064
ALL	BIRCH_IGE__KIU_L	Increased blood volume	ALLBIRCH_IGE__KIU_LIncreased blood volume	0.150308	0.0672139	0.233402	0.0678408	3.55234	0.000411047	629	3.38611
ALL	VITAMIN_D_1_25_DIHY__PG_ML	Reduced hematocrit	ALLVITAMIN_D_1_25_DIHY__PG_MLReduced hematocrit	-0.0807795	-0.125594	-0.0359646	0.0382979	-3.53479	0.000416456	2231	3.38043
AFR	PROTEIN_TOTAL_BLD__G_DL	Reduced inflammation	AFRPROTEIN_TOTAL_BLD__G_DLReduced inflammation	-0.049748	-0.0773994	-0.0220966	0.0113703	-3.52705	0.00042397	5040	3.37266
EUR	EGFR_NON_AFR_AM__NA	Reduced hematocrit	EUREGFR_NON_AFR_AM__NAReduced hematocrit	-0.0541314	-0.0842445	-0.0240184	0.0225668	-3.52442	0.000429642	3647	3.36689
AMR	CREATININE_SERUM__MG_DL	Reduced hematocrit	AMRCREATININE_SERUM__MG_DLReduced hematocrit	0.0458333	0.0203268	0.0713398	0.0051724	3.52278	0.000430966	4874	3.36556
EUR	AMYLASE_BLD__U_L	Reduced hematocrit	EURAMYLASE_BLD__U_LReduced hematocrit	0.0770509	0.0341956	0.119906	0.00942817	3.52596	0.000431204	2066	3.36532
ALL	TOTAL_PROTEIN_URINE_PCT__MG_INTERVAL	Increased blood volume	ALLTOTAL_PROTEIN_URINE_PCT__MG_INTERVALIncreased blood volume	-0.277848	-0.43114	-0.124556	0.148689	-3.57942	0.000455384	175	3.34162
ALL	ERYTHROCYTE_SED_RATE__MM_HR	Increased blood volume	ALLERYTHROCYTE_SED_RATE__MM_HRIncreased blood volume	0.03404	0.0149493	0.0531308	0.0100741	3.49517	0.000475814	10045	3.32256
EUR	WB_GLUCOSE_ART__MG_DL	Increased body mass	EURWB_GLUCOSE_ART__MG_DLIncreased body mass	0.169054	0.0746829	0.263426	0.0140199	3.52089	0.000475844	446	3.32254
EUR	LDL_CHOLESTEROL__MG_DL	Reduced lipids	EURLDL_CHOLESTEROL__MG_DLReduced lipids	-0.0510756	-0.0797517	-0.0223995	0.0239254	-3.49185	0.000484174	4639	3.315
AMR	WB_UREA_NITROGEN_VEN__MG_DL	Reduced hematocrit	AMRWB_UREA_NITROGEN_VEN__MG_DLReduced hematocrit	0.0583563	0.0255166	0.0911959	0.00759042	3.48431	0.000500645	2947	3.30047
AFR	CREATININE_SERUM__MG_DL	Reduced hematocrit	AFRCREATININE_SERUM__MG_DLReduced hematocrit	0.0445667	0.0194224	0.0697111	0.00773369	3.47472	0.00051558	5187	3.2877
ALL	PT_POCT__NA	Increased blood volume	ALLPT_POCT__NAIncreased blood volume	0.152948	0.0669372	0.238958	0.0403178	3.49333	0.000517225	540	3.28632
AFR	IRON_SATURATION__PCT	Increased hematocrit	AFRIRON_SATURATION__PCTIncreased hematocrit	-0.231294	-0.360893	-0.101695	0.0785602	-3.51912	0.000535455	215	3.27128
AMR	HEIGHT__M	Increased body mass	AMRHEIGHT__MIncreased body mass	0.0354322	0.0153391	0.0555253	0.0010898	3.45705	0.000550698	4991	3.25909
ALL	PH_DIPSTICK__NA	Reduced hematocrit	ALLPH_DIPSTICK__NAReduced hematocrit	-0.0335393	-0.052675	-0.0144036	0.00111589	-3.43559	0.000593203	12422	3.2268
ALL	CALCIUM_BLD__MG_DL	Reduced inflammation	ALLCALCIUM_BLD__MG_DLReduced inflammation	-0.0218908	-0.0344534	-0.00932828	0.00314366	-3.41548	0.000637619	27441	3.19544
ALL	C_REACTIVE_PROTEIN__MG_L	Increased inflammation	ALLC_REACTIVE_PROTEIN__MG_LIncreased inflammation	0.0521363	0.0219806	0.0822919	0.0264288	3.38956	0.000706399	4289	3.15095
AMR	CREATININE_POCT__NA	Increased hematocrit	AMRCREATININE_POCT__NAIncreased hematocrit	-0.136983	-0.216429	-0.0575371	0.0299996	-3.38629	0.000754996	611	3.12206
ALL	PLATELET__X10_3_UL	Reduced inflammation	ALLPLATELET__X10_3_ULReduced inflammation	-0.0205397	-0.0325027	-0.00857664	0.420681	-3.36527	0.000765738	27705	3.11592
EUR	ABS_T_HELPER_2CD4__CU_MM	Increased body mass	EURABS_T_HELPER_2CD4__CU_MMIncreased body mass	0.176573	0.0742016	0.278943	0.368624	3.39237	0.000772423	363	3.11214
AMR	DOG_DANDER_IGE__KIU_L	Reduced lipids	AMRDOG_DANDER_IGE__KIU_LReduced lipids	-0.280173	-0.441205	-0.119141	0.123399	-3.44287	0.00078003	141	3.10789
ALL	GLUCOSE_POC__MG_DL	Increased inflammation	ALLGLUCOSE_POC__MG_DLIncreased inflammation	0.13214	0.0551181	0.209161	0.0160681	3.36883	0.000799539	663	3.09716
ALL	AMYLASE_BLD__U_L	Increased hematocrit	ALLAMYLASE_BLD__U_LIncreased hematocrit	0.0299315	0.0124135	0.0474496	0.0041086	3.34913	0.000812986	12853	3.08992
AFR	GLUC_RND__MG_DL	Reduced inflammation	AFRGLUC_RND__MG_DLReduced inflammation	0.13161	0.0547679	0.208452	0.0193291	3.36332	0.000816501	648	3.08804
ALL	RBC_BLOOD_CELL__X10_6_UL	Reduced blood volume	ALLRBC_BLOOD_CELL__X10_6_ULReduced blood volume	0.0201017	0.00832955	0.0318738	0.0034574	3.34691	0.00081826	27600	3.08711
AMR	CARBON_DIOXIDE_TOTAL__MMOL_L	Reduced inflammation	AMRCARBON_DIOXIDE_TOTAL__MMOL_LReduced inflammation	0.108641	0.044841	0.172442	0.0697258	3.34186	0.000865494	940	3.06274
AMR	MEAN_CORP_VOLUME__FL	Increased blood volume	AMRMEAN_CORP_VOLUME__FLIncreased blood volume	0.0461826	0.0189989	0.0733662	0.0862778	3.33062	0.000872888	4962	3.05904
AMR	FIBRINOGEN__MG_DL	Reduced hematocrit	AMRFIBRINOGEN__MG_DLReduced hematocrit	0.145084	0.0598994	0.230268	0.185147	3.34605	0.000879794	527	3.05562
AMR	U_PROTEIN_CONC__MG_DL	Reduced inflammation	AMRU_PROTEIN_CONC__MG_DLReduced inflammation	-0.0993037	-0.157937	-0.0406707	0.0450714	-3.32324	0.000919835	1087	3.03629
EUR	INR__NA	Increased body mass	EURINR__NAIncreased body mass	0.05174	0.0211436	0.0823365	0.00379399	3.31546	0.000923623	3767	3.03451
EUR	EGFR_NON_AFRICAN_AM__NA	Reduced hematocrit	EUREGFR_NON_AFRICAN_AM__NAReduced hematocrit	-0.0509634	-0.0811745	-0.0207523	0.0227773	-3.30739	0.000950869	3646	3.02188
AMR	U_PROTEIN_CREA_RATIO__NA	Reduced inflammation	AMRU_PROTEIN_CREA_RATIO__NAReduced inflammation	-0.108702	-0.173178	-0.044226	0.0516015	-3.30882	0.000974131	913	3.01138
AFR	EGFR_AFRICAN_AM__NA	Increased hematocrit	AFREGFR_AFRICAN_AM__NAIncreased hematocrit	-0.0515655	-0.082272	-0.020859	0.626413	-3.2925	0.0010028	3542	2.99879
AFR	C_REACTIVE_PROTEIN_HS__MG_L	Increased inflammation	AFRC_REACTIVE_PROTEIN_HS__MG_LIncreased inflammation	0.0889776	0.0360146	0.141941	0.0379898	3.29567	0.00100721	1372	2.99688
ALL	HEMOGLOBIN_A1C__PCT	Reduced lipids	ALLHEMOGLOBIN_A1C__PCTReduced lipids	0.0228603	0.00921839	0.0365021	0.00128472	3.2846	0.00102307	19777	2.9901
EUR	PSA_TOTAL__NG_ML	Increased body mass	EURPSA_TOTAL__NG_MLIncreased body mass	0.0931382	0.0376154	0.148661	0.0332355	3.29118	0.00102731	1189	2.9883
ALL	TOTAL_B_CELLS_PCTCD20__PCT	Increased blood volume	ALLTOTAL_B_CELLS_PCTCD20__PCTIncreased blood volume	0.238729	0.0960376	0.38142	0.117532	3.29676	0.00113577	240	2.94471
EUR	RED_DISTRIB_WIDTH__PCT	Increased inflammation	EURRED_DISTRIB_WIDTH__PCTIncreased inflammation	0.0392907	0.015563	0.0630184	0.00125313	3.24613	0.00117599	6287	2.9296
ALL	AST__U_L	Increased hematocrit	ALLAST__U_LIncreased hematocrit	0.0767939	0.0304319	0.123156	0.0123742	3.24854	0.00118016	1922	2.92806
AMR	MEAN_CORP_HGB__PG	Increased blood volume	AMRMEAN_CORP_HGB__PGIncreased blood volume	0.0448973	0.0177616	0.0720329	0.0334488	3.24365	0.00118793	4962	2.92521
ALL	RED_DISTRIB_WIDTH__PCT	Increased inflammation	ALLRED_DISTRIB_WIDTH__PCTIncreased inflammation	0.0190244	0.00751867	0.03053	0.000607549	3.24089	0.00119296	27982	2.92337
ALL	ALK_PHOS__U_L	Increased hematocrit	ALLALK_PHOS__U_LIncreased hematocrit	0.075695	0.0299479	0.121442	0.0100305	3.24505	0.00119419	1962	2.92293
AMR	WB_IONIZED_CA_VEN__MMOL_L	Reduced hematocrit	AMRWB_IONIZED_CA_VEN__MMOL_LReduced hematocrit	0.103605	0.0409089	0.1663	0.00277868	3.24289	0.00122366	983	2.91234
AMR	U_MICROALB_CREAT_RANDOM__UG_MG	Increased urate	AMRU_MICROALB_CREAT_RANDOM__UG_MGIncreased urate	-0.082272	-0.132138	-0.0324061	0.0523918	-3.23621	0.00123687	1564	2.90768
AFR	U_CREATININE_CONC__MG_DL	Increased blood volume	AFRU_CREATININE_CONC__MG_DLIncreased blood volume	0.0622774	0.024336	0.100219	0.0617161	3.21861	0.00130401	2613	2.88472
ALL	POTASSIUMBLD__MEQ_L	Increased urate	ALLPOTASSIUMBLD__MEQ_LIncreased urate	0.0210315	0.00820302	0.03386	0.00201736	3.21338	0.00131334	27385	2.88162
AMR	GAMMA_GTP_BLD__U_L	Reduced inflammation	AMRGAMMA_GTP_BLD__U_LReduced inflammation	-0.0593765	-0.0956346	-0.0231185	0.0170385	-3.21104	0.00133749	2820	2.87371
ALL	T3_TOTAL__NG_DL	Increased hematocrit	ALLT3_TOTAL__NG_DLIncreased hematocrit	0.0575159	0.0223842	0.0926476	0.0061904	3.21006	0.00134116	3000	2.87252
ALL	HEMATOCRIT_ART_POCT__PCT	Reduced blood volume	ALLHEMATOCRIT_ART_POCT__PCTReduced blood volume	-0.0510173	-0.0822936	-0.0197411	0.00298757	-3.19798	0.0013942	4214	2.85567
AMR	PT_POCT__NA	Increased blood volume	AMRPT_POCT__NAIncreased blood volume	0.320259	0.1269	0.513619	0.0806906	3.28603	0.00140202	114	2.85324
AFR	FREE_LAMBDA_SERUM_OLD_SPA__MG_L	Increased body mass	AFRFREE_LAMBDA_SERUM_OLD_SPA__MG_LIncreased body mass	-0.240102	-0.386278	-0.0939257	0.0908276	-3.24151	0.00142076	191	2.84748
EUR	P_R_INTERVAL__MS	Reduced hematocrit	EURP_R_INTERVAL__MSReduced hematocrit	-0.0517064	-0.0834605	-0.0199523	0.0028	-3.19264	0.0014229	3354	2.84683
EUR	CREATININE_SERUM__MG_DL	Increased urate	EURCREATININE_SERUM__MG_DLIncreased urate	0.0353551	0.0136018	0.0571085	0.00379024	3.1861	0.00144917	6253	2.83888
AMR	WB_NA_ART_POCT__MEQ_L	Increased body mass	AMRWB_NA_ART_POCT__MEQ_LIncreased body mass	0.119403	0.0460575	0.192749	0.151777	3.19604	0.00145346	742	2.8376
ALL	T4_FREE__NG_DL	Reduced blood volume	ALLT4_FREE__NG_DLReduced blood volume	0.0384909	0.0147987	0.0621831	0.00292529	3.18471	0.00145487	7593	2.83717
EUR	BRAIN_NATRIURETIC_PROTEIN__PG_ML	Increased blood volume	EURBRAIN_NATRIURETIC_PROTEIN__PG_MLIncreased blood volume	0.103511	0.0398076	0.167214	0.0515798	3.18963	0.00148086	803	2.82949
ALL	EST_GFR__NA	Increased urate	ALLEST_GFR__NAIncreased urate	-0.0533085	-0.086217	-0.0204	0.517564	-3.17602	0.00150586	3571	2.82222
ALL	VLDL_CHOLESTEROL_CAL__MG_DL	Reduced inflammation	ALLVLDL_CHOLESTEROL_CAL__MG_DLReduced inflammation	-0.0482507	-0.0781155	-0.0183858	0.00690472	-3.1674	0.00154791	4728	2.81025
ALL	WHITE_BLOOD_CELL__X10_3_UL	Increased hematocrit	ALLWHITE_BLOOD_CELL__X10_3_ULIncreased hematocrit	0.0194896	0.00741341	0.0315659	0.0018995	3.16329	0.00156163	27729	2.80642
AFR	CA_125__U_ML	Increased body mass	AFRCA_125__U_MLIncreased body mass	-0.276524	-0.446109	-0.106939	0.16941	-3.2248	0.00158124	149	2.801
AMR	EGFR_AFRICAN_AM__NA	Increased urate	AMREGFR_AFRICAN_AM__NAIncreased urate	-0.0522386	-0.0847389	-0.0197384	0.690191	-3.15153	0.00163956	3130	2.78527
ALL	PROTEIN_TOTAL_24HR_URINE__MG_INTERVAL	Increased blood volume	ALLPROTEIN_TOTAL_24HR_URINE__MG_INTERVALIncreased blood volume	-0.244679	-0.395821	-0.0935368	0.146663	-3.1968	0.00167107	176	2.77701
EUR	MEAN_CORP_HGB_CONC__G_DL	Increased blood volume	EURMEAN_CORP_HGB_CONC__G_DLIncreased blood volume	0.0389257	0.0146457	0.0632057	0.0085978	3.14282	0.00168108	6289	2.77441
ALL	HEIGHT__M	Increased blood volume	ALLHEIGHT__MIncreased blood volume	0.0145578	0.00545656	0.0236591	0.000495994	3.13517	0.00171928	28575	2.76465
ALL	GAMMA_GTP_BLD__U_L	Reduced lipids	ALLGAMMA_GTP_BLD__U_LReduced lipids	-0.0267079	-0.043414	-0.0100017	0.00780956	-3.13363	0.00173014	13999	2.76192
ALL	ANTI_DNA_DS_QUAL__IU_ML	Increased inflammation	ALLANTI_DNA_DS_QUAL__IU_MLIncreased inflammation	-0.281869	-0.45605	-0.107688	0.112589	-3.20349	0.00173239	136	2.76136
EUR	RBC_BLOOD_CELL__X10_6_UL	Reduced hematocrit	EURRBC_BLOOD_CELL__X10_6_ULReduced hematocrit	-0.0375142	-0.0610705	-0.013958	0.00644228	-3.12193	0.00180501	6157	2.74352
ALL	HEPATITIS_B_SURF_AB_QUANT__MIU_ML	Reduced hematocrit	ALLHEPATITIS_B_SURF_AB_QUANT__MIU_MLReduced hematocrit	-0.248316	-0.403164	-0.0934689	0.133326	-3.16373	0.00182113	199	2.73966
ALL	PLT_CNT__K_UL	Reduced inflammation	ALLPLT_CNT__K_ULReduced inflammation	-0.0626113	-0.102044	-0.0231788	0.0546121	-3.11348	0.00186886	2639	2.72842
EUR	U_MICROALBUMIN_CONC__MG_DL	Reduced inflammation	EURU_MICROALBUMIN_CONC__MG_DLReduced inflammation	-0.0880735	-0.143599	-0.0325482	0.0538549	-3.11204	0.00190231	1202	2.72072
EUR	BUN_CREAT__NA	Increased body mass	EURBUN_CREAT__NAIncreased body mass	-0.060666	-0.0990658	-0.0222662	0.0134631	-3.09818	0.00197201	2191	2.70509
ALL	MITOCHONDRIAL_M2_AB__UNITS	Increased body mass	ALLMITOCHONDRIAL_M2_AB__UNITSIncreased body mass	-0.311273	-0.506202	-0.116344	0.134677	-3.16458	0.0020088	124	2.69706
ALL	HERPES_VIR_II_ABS_IGG__IV	Increased urate	ALLHERPES_VIR_II_ABS_IGG__IVIncreased urate	-0.168032	-0.274294	-0.061769	0.114003	-3.11031	0.00202651	355	2.69325
ALL	ALK_PHOSPHATASE_BLD__U_L	Increased inflammation	ALLALK_PHOSPHATASE_BLD__U_LIncreased inflammation	0.0188217	0.00685651	0.0307869	0.00217833	3.08324	0.00204973	26486	2.6883
ALL	HEPTIMAX_R_HCV_RNA_LOG_IU_ML__LOG_IU_ML	Reduced hematocrit	ALLHEPTIMAX_R_HCV_RNA_LOG_IU_ML__LOG_IU_MLReduced hematocrit	-0.327898	-0.533696	-0.122099	0.173854	-3.16442	0.00210676	106	2.67638
AMR	MONO_ABS__K_UL	Increased inflammation	AMRMONO_ABS__K_ULIncreased inflammation	0.14066	0.0512157	0.230103	0.0191886	3.09029	0.00211959	479	2.67375
EUR	TOT_CO2_ART_POCT__MEQ_L	Increased body mass	EURTOT_CO2_ART_POCT__MEQ_LIncreased body mass	0.105173	0.0382018	0.172145	0.138282	3.08232	0.00211962	872	2.67374
AFR	PO2_ART_POCT__MM_HG	Increased inflammation	AFRPO2_ART_POCT__MM_HGIncreased inflammation	-0.105551	-0.172825	-0.0382773	0.0199824	-3.07956	0.0021403	857	2.66953
AFR	UROBILINOGEN__EU_DL	Increased urate	AFRUROBILINOGEN__EU_DLIncreased urate	-0.0517711	-0.0848763	-0.0186658	0.0156363	-3.06611	0.0021851	3536	2.66053
ALL	VIT_D_25_0H_494__NG_ML	Reduced inflammation	ALLVIT_D_25_0H_494__NG_MLReduced inflammation	-0.308299	-0.502527	-0.114072	0.0448202	-3.15253	0.00218563	106	2.66042
ALL	ABS_TOTAL_T_CELLS_CD3__CU_MM	Increased body mass	ALLABS_TOTAL_T_CELLS_CD3__CU_MMIncreased body mass	0.0948723	0.0342299	0.155515	0.26554	3.06893	0.00218953	1415	2.65965
ALL	APOLIPOPROTEIN_A_1__MG_DL	Reduced blood volume	ALLAPOLIPOPROTEIN_A_1__MG_DLReduced blood volume	-0.300328	-0.490758	-0.109898	3.38526	-3.12932	0.00230237	114	2.63783
EUR	HCO3_ART_POCT__MEQ_L	Increased body mass	EURHCO3_ART_POCT__MEQ_LIncreased body mass	0.103307	0.0369546	0.169659	0.133773	3.0558	0.00231297	886	2.63583
EUR	CHOL_HDL_RATIO__NA	Increased inflammation	EURCHOL_HDL_RATIO__NAIncreased inflammation	-0.207085	-0.339688	-0.0744812	0.0252919	-3.07939	0.00236423	215	2.62631
ALL	LYMPH_CSF__PCT	Increased urate	ALLLYMPH_CSF__PCTIncreased urate	0.121371	0.0432649	0.199476	1.14639	3.05079	0.00236655	731	2.62588
EUR	CARBON_DIOXIDE_TOTAL__MMOL_L	Reduced inflammation	EURCARBON_DIOXIDE_TOTAL__MMOL_LReduced inflammation	0.0708117	0.0251306	0.116493	0.04799	3.04017	0.00239727	1884	2.62028
ALL	CHOL_HDL_CHOL_RATIO__NA	Reduced inflammation	ALLCHOL_HDL_CHOL_RATIO__NAReduced inflammation	-0.020595	-0.0339183	-0.00727172	0.00210527	-3.02985	0.00244946	22827	2.61093
AMR	RED_BLOOD_CELL__X10_6_UL	Increased hematocrit	AMRRED_BLOOD_CELL__X10_6_ULIncreased hematocrit	0.0426744	0.0150707	0.0702781	0.0078632	3.03083	0.00245225	4664	2.61044
ALL	CL_HERBARUM_PCTASM__PCT	Reduced inflammation	ALLCL_HERBARUM_PCTASM__PCTReduced inflammation	-0.193145	-0.317526	-0.0687638	0.0589347	-3.05845	0.00246877	262	2.60752
AMR	UREA_NITROGEN_BLD__MG_DL	Increased urate	AMRUREA_NITROGEN_BLD__MG_DLIncreased urate	0.0387155	0.0136542	0.0637769	0.00538922	3.02857	0.00247005	4882	2.60729
AMR	IGA_TOTAL_QUANT__MG_DL	Reduced hematocrit	AMRIGA_TOTAL_QUANT__MG_DLReduced hematocrit	-0.112768	-0.185737	-0.0397982	0.195584	-3.034	0.00249933	741	2.60218
EUR	WALNUT_IGE__KIU_L	Increased body mass	EURWALNUT_IGE__KIU_LIncreased body mass	0.182847	0.0649115	0.300782	0.107055	3.05278	0.00249975	277	2.6021
EUR	RED_BLOOD_CELL__X10_6_UL	Reduced blood volume	EURRED_BLOOD_CELL__X10_6_ULReduced blood volume	0.0375873	0.0131664	0.0620082	0.0070976	3.0173	0.00256144	5798	2.59152
ALL	POLY_CSF__PCT	Increased urate	ALLPOLY_CSF__PCTIncreased urate	-0.153256	-0.252595	-0.0539174	0.0686351	-3.03172	0.00256865	475	2.59029
AFR	UREA_NITROGEN_BLD__MG_DL	Reduced hematocrit	AFRUREA_NITROGEN_BLD__MG_DLReduced hematocrit	0.0380245	0.0132897	0.0627592	0.00743633	3.01373	0.002593	5213	2.5862
ALL	SBP__MMHG	Reduced hematocrit	ALLSBP__MMHGReduced hematocrit	0.0171438	0.0059703	0.0283173	0.0823376	3.00735	0.00263761	29661	2.57879
EUR	RED_BLOOD_CELL__X10_6_UL	Increased blood volume	EURRED_BLOOD_CELL__X10_6_ULIncreased blood volume	-0.0367453	-0.0607269	-0.0127637	0.00732185	-3.00374	0.00267825	5798	2.57215
AMR	ALDOLASE__U_L	Increased blood volume	AMRALDOLASE__U_LIncreased blood volume	0.25901	0.0906089	0.427411	0.0311001	3.04448	0.00285137	137	2.54495
AMR	U_PROTEIN_CREA_RATIO__NA	Increased urate	AMRU_PROTEIN_CREA_RATIO__NAIncreased urate	-0.101297	-0.167871	-0.0347228	0.0542012	-2.98624	0.00290095	913	2.53746
ALL	LACTIC_ACID__NA	Increased hematocrit	ALLLACTIC_ACID__NAIncreased hematocrit	-0.176966	-0.292996	-0.0609362	0.0325672	-3.00169	0.00291602	307	2.53521
AFR	ANTI_P_SERINE_IGG__GPL	Reduced inflammation	AFRANTI_P_SERINE_IGG__GPLReduced inflammation	-0.17467	-0.289265	-0.0600757	0.0518402	-3.00021	0.00293648	299	2.53217
ALL	ALBUMIN_BLD__G_DL	Reduced lipids	ALLALBUMIN_BLD__G_DLReduced lipids	-0.0178538	-0.0296242	-0.00608334	0.00301104	-2.97307	0.00295098	26746	2.53003
ALL	ABS_T_SUPPRESSOR_3CD8__CU_MM	Increased inflammation	ALLABS_T_SUPPRESSOR_3CD8__CU_MMIncreased inflammation	-0.152841	-0.253333	-0.0523489	0.380828	-2.98985	0.00296053	421	2.52863
AMR	C_REACTIVE_PROTEIN_HS__MG_L	Increased inflammation	AMRC_REACTIVE_PROTEIN_HS__MG_LIncreased inflammation	0.0779278	0.02641	0.129446	0.0408747	2.96724	0.00305506	1435	2.51498
ALL	BASE_EX_ART_POCT__MMOL_L	Reduced inflammation	ALLBASE_EX_ART_POCT__MMOL_LReduced inflammation	0.0490339	0.016598	0.0814697	0.0785829	2.96377	0.003056	4225	2.51485
AFR	RUBELLA_IGG_ANTIBODY__IU_ML	Reduced lipids	AFRRUBELLA_IGG_ANTIBODY__IU_MLReduced lipids	-0.0913161	-0.151693	-0.0309394	0.14263	-2.96799	0.00307041	994	2.5128
ALL	CARBON_DIOXIDE_BLD__MEQ_L	Increased hematocrit	ALLCARBON_DIOXIDE_BLD__MEQ_LIncreased hematocrit	0.0185068	0.0062324	0.0307813	0.0140024	2.95528	0.00312655	27400	2.50493
ALL	HLA_DQB1_1__NA	Increased blood volume	ALLHLA_DQB1_1__NAIncreased blood volume	0.230269	0.0786149	0.381923	0.142592	2.99939	0.00315267	169	2.50132
AMR	U_MICROALB_CREAT_RANDOM__UG_MG	Reduced inflammation	AMRU_MICROALB_CREAT_RANDOM__UG_MGReduced inflammation	-0.0742922	-0.123603	-0.0249818	0.0499772	-2.95524	0.00317145	1564	2.49874
EUR	RBC_BLOOD_CELL__X10_6_UL	Increased blood volume	EURRBC_BLOOD_CELL__X10_6_ULIncreased blood volume	-0.0350511	-0.0583335	-0.0117687	0.00725516	-2.95126	0.00317681	6157	2.49801
AMR	MCV__FL	Increased inflammation	AMRMCV__FLIncreased inflammation	0.0707291	0.0237393	0.117719	0.176137	2.95228	0.00319842	1684	2.49506
ALL	C_REACTIVE_PROTEIN_HS__MG_L	Reduced inflammation	ALLC_REACTIVE_PROTEIN_HS__MG_LReduced inflammation	-0.0347134	-0.0578273	-0.0115994	0.0179861	-2.944	0.00324953	7799	2.48818
ALL	CHOL_HDL_RATIO__NA	Increased inflammation	ALLCHOL_HDL_RATIO__NAIncreased inflammation	-0.087858	-0.146321	-0.0293955	0.00946449	-2.94859	0.00325746	1153	2.48712
EUR	MONOCYTE_COUNT__X10_3_UL	Reduced lipids	EURMONOCYTE_COUNT__X10_3_ULReduced lipids	0.0384049	0.0128112	0.0639987	0.00467272	2.94167	0.0032778	5617	2.48442
AMR	GTT_2_HOUR__MG_DL	Reduced inflammation	AMRGTT_2_HOUR__MG_DLReduced inflammation	0.258668	0.0882457	0.429091	0.0310936	3.01364	0.00331763	108	2.47917
EUR	CREATININE_UR_RANDOM__G_L	Increased urate	EURCREATININE_UR_RANDOM__G_LIncreased urate	0.11063	0.0368592	0.1844	0.02656	2.94446	0.00334479	699	2.47563
AFR	VITAMIN_D_25_HYDROXY__NG_ML	Reduced blood volume	AFRVITAMIN_D_25_HYDROXY__NG_MLReduced blood volume	0.0537749	0.0177469	0.0898029	0.0225934	2.92665	0.00345328	2878	2.46177
AFR	CA_125_MSH__U_ML	Increased body mass	AFRCA_125_MSH__U_MLIncreased body mass	-0.253918	-0.422648	-0.0851885	0.170566	-2.97681	0.00346594	146	2.46018
EUR	ALBUMIN_SERUM__G_DL	Increased body mass	EURALBUMIN_SERUM__G_DLIncreased body mass	-0.136538	-0.227876	-0.0451995	0.0341786	-2.93797	0.00347774	453	2.4587
AMR	POTASSIUMBLD__MEQ_L	Increased urate	AMRPOTASSIUMBLD__MEQ_LIncreased urate	0.0421911	0.0138246	0.0705576	0.00476069	2.9159	0.00356298	4843	2.44819
EUR	HCV_AB__S_CO_RATIO	Increased blood volume	EURHCV_AB__S_CO_RATIOIncreased blood volume	-0.217304	-0.362721	-0.0718878	0.0491756	-2.9508	0.00363695	177	2.43926
ALL	RBC_NO_URNS_HPF__HPF	Reduced inflammation	ALLRBC_NO_URNS_HPF__HPFReduced inflammation	-0.105942	-0.177366	-0.0345169	0.0472602	-2.9114	0.00369473	842	2.43242
ALL	U_PH__NA	Increased urate	ALLU_PH__NAIncreased urate	-0.0227654	-0.0381656	-0.00736526	0.000842592	-2.89752	0.00376561	18817	2.42417
ALL	WB_GLUCOSE_VEN_POCT__MG_DL	Reduced inflammation	ALLWB_GLUCOSE_VEN_POCT__MG_DLReduced inflammation	0.0260463	0.00842635	0.0436662	0.00321569	2.89754	0.00376715	13409	2.42399
EUR	NEUTRO_ABS__K_UL	Increased body mass	EURNEUTRO_ABS__K_ULIncreased body mass	-0.14067	-0.235632	-0.0457073	0.0249861	-2.91178	0.00378664	431	2.42175
ALL	COMPLEMENT_C4__MG_DL	Reduced inflammation	ALLCOMPLEMENT_C4__MG_DLReduced inflammation	-0.0626832	-0.105136	-0.0202306	0.02451	-2.8955	0.00382122	2319	2.4178
AFR	FREE_LAMBDA_SERUM__MG_L	Increased urate	AFRFREE_LAMBDA_SERUM__MG_LIncreased urate	0.243935	0.0797999	0.40807	0.106073	2.94045	0.00388537	143	2.41057
AMR	CARBON_DIOXIDE_BLD__MEQ_L	Reduced inflammation	AMRCARBON_DIOXIDE_BLD__MEQ_LReduced inflammation	0.0411395	0.013216	0.0690631	0.0327553	2.88832	0.00389025	4845	2.41002
EUR	RED_BLOOD_CELL__X10_6_UL	Reduced hematocrit	EURRED_BLOOD_CELL__X10_6_ULReduced hematocrit	-0.0356984	-0.0599563	-0.0114405	0.00651659	-2.88493	0.00392952	5798	2.40566
ALL	U_MICROALBUMIN_RANDOM__MG_DL	Reduced inflammation	ALLU_MICROALBUMIN_RANDOM__MG_DLReduced inflammation	-0.0561093	-0.0942862	-0.0179324	0.0343447	-2.88176	0.00398282	3000	2.39981
AMR	MONOCYTE_PCT__PCT	Increased body mass	AMRMONOCYTE_PCT__PCTIncreased body mass	0.0404389	0.0129145	0.0679634	0.00387065	2.88032	0.00399071	4697	2.39895
ALL	IG_G__NA	Reduced lipids	ALLIG_G__NAReduced lipids	-0.220671	-0.370112	-0.0712304	0.0405761	-2.9141	0.00402778	191	2.39493
EUR	WB_GLUCOSE_VEN_POCT__MG_DL	Reduced lipids	EURWB_GLUCOSE_VEN_POCT__MG_DLReduced lipids	0.0650912	0.0207196	0.109463	0.00666193	2.87695	0.00405867	1982	2.39162
AFR	EGFR_NON_AFRICAN_AM__NA	Increased hematocrit	AFREGFR_NON_AFRICAN_AM__NAIncreased hematocrit	-0.0439613	-0.073961	-0.0139616	0.0310432	-2.87302	0.00408801	3858	2.38849
AMR	HCO3_VEN_POCT__MEQ_L	Reduced inflammation	AMRHCO3_VEN_POCT__MEQ_LReduced inflammation	0.0564009	0.0179118	0.09489	0.0733357	2.87344	0.00409378	2567	2.38788
AMR	WB_LACTATE_ART_POCT__MMOL_L	Reduced inflammation	AMRWB_LACTATE_ART_POCT__MMOL_LReduced inflammation	-0.106933	-0.179939	-0.0339274	0.0228048	-2.87561	0.00415091	738	2.38186
ALL	MONOCYTE_PCT__PCT	Reduced inflammation	ALLMONOCYTE_PCT__PCTReduced inflammation	0.0178964	0.00563721	0.0301557	0.00166422	2.86135	0.00422168	26336	2.37451
EUR	WB_CA_ART_POCT__MMOL_L	Increased hematocrit	EURWB_CA_ART_POCT__MMOL_LIncreased hematocrit	-0.0972892	-0.163869	-0.030709	0.00253944	-2.86803	0.00423216	867	2.37344
AFR	LD_FLUID__U_L	Reduced blood volume	AFRLD_FLUID__U_LReduced blood volume	0.300277	0.0969031	0.503652	0.127993	2.93199	0.00423923	107	2.37271
AMR	R_AXIS__DEGREES	Reduced hematocrit	AMRR_AXIS__DEGREESReduced hematocrit	-0.0437797	-0.0737969	-0.0137625	0.601633	-2.85949	0.00426621	3848	2.36996
EUR	WB_UREA_NITROGEN_VEN__MG_DL	Increased blood volume	EURWB_UREA_NITROGEN_VEN__MG_DLIncreased blood volume	0.0605419	0.0190372	0.102047	0.0106878	2.86094	0.00427434	1755	2.36913
AFR	HAPTOGLOBIN__MG_DL	Reduced hematocrit	AFRHAPTOGLOBIN__MG_DLReduced hematocrit	-0.125922	-0.212158	-0.0396855	0.265333	-2.86883	0.00429307	517	2.36723
EUR	PROTIME_POCT__SECONDS	Increased urate	EURPROTIME_POCT__SECONDSIncreased urate	-0.0941624	-0.158773	-0.0295513	0.0107934	-2.86014	0.00432989	938	2.36352
EUR	BRAIN_NATRIURETIC_PROTEIN__PG_ML	Reduced lipids	EURBRAIN_NATRIURETIC_PROTEIN__PG_MLReduced lipids	-0.0930414	-0.156887	-0.0291958	0.0500007	-2.86062	0.00433984	803	2.36253
ALL	CARCINOEMBRYONIC_AG__NG_ML	Reduced inflammation	ALLCARCINOEMBRYONIC_AG__NG_MLReduced inflammation	-0.0724709	-0.12227	-0.0226717	0.0309658	-2.85429	0.00436549	1716	2.35997
EUR	FREE_KAPPA_LAMBDA_RAT__NA	Increased urate	EURFREE_KAPPA_LAMBDA_RAT__NAIncreased urate	0.26049	0.0828775	0.438103	0.123026	2.90405	0.00439219	133	2.35732
EUR	WHITE_BLOOD_CELL__X10_3_UL	Increased hematocrit	EURWHITE_BLOOD_CELL__X10_3_ULIncreased hematocrit	0.0360887	0.0112571	0.0609202	0.0038635	2.84905	0.00439951	6190	2.3566
AMR	U_MICROALBUMIN_CONC__MG_DL	Reduced inflammation	AMRU_MICROALBUMIN_CONC__MG_DLReduced inflammation	-0.0684345	-0.115509	-0.0213601	0.0466676	-2.85134	0.00440642	1703	2.35591
EUR	FREE_KAPPA_LAMBDA_RAT_OLD_SPA__NA	Increased urate	EURFREE_KAPPA_LAMBDA_RAT_OLD_SPA__NAIncreased urate	0.250428	0.0791912	0.421664	0.115554	2.89353	0.00447367	143	2.34934
ALL	CALCIUM_BLD__MG_DL	Reduced lipids	ALLCALCIUM_BLD__MG_DLReduced lipids	-0.0176019	-0.0297387	-0.00546512	0.00302127	-2.84265	0.00447736	27441	2.34898
EUR	PROLACTIN__NG_ML	Reduced hematocrit	EURPROLACTIN__NG_MLReduced hematocrit	-0.125128	-0.211236	-0.0390187	0.0265443	-2.85472	0.0044791	535	2.34881
ALL	VLDL_CHOLESTEROL_CAL__MG_DL	Reduced lipids	ALLVLDL_CHOLESTEROL_CAL__MG_DLReduced lipids	-0.0411545	-0.0695492	-0.0127598	0.0067693	-2.84145	0.00451021	4728	2.3458
ALL	BUN_CREAT__NA	Reduced inflammation	ALLBUN_CREAT__NAReduced inflammation	-0.0305058	-0.0515573	-0.00945438	0.00746096	-2.84062	0.0045138	8084	2.34546
ALL	INFLAMETER_PATIENT_SCORE__NA	Reduced inflammation	ALLINFLAMETER_PATIENT_SCORE__NAReduced inflammation	0.13671	0.0424607	0.230959	0.0106253	2.85033	0.00456026	482	2.34101
ALL	FACTOR_VIII__PCT	Increased hematocrit	ALLFACTOR_VIII__PCTIncreased hematocrit	-0.0969925	-0.163994	-0.0299906	0.107051	-2.84124	0.00459948	879	2.33729
ALL	SOL_TRANSFERRIN_REC__MG_L	Increased inflammation	ALLSOL_TRANSFERRIN_REC__MG_LIncreased inflammation	0.247785	0.0777035	0.417867	0.0523628	2.88243	0.00462421	143	2.33496
AFR	WB_POTASSIUM_ART__MEQ_L	Increased blood volume	AFRWB_POTASSIUM_ART__MEQ_LIncreased blood volume	-0.120432	-0.203622	-0.0372425	0.00641148	-2.84378	0.00462715	554	2.33469
ALL	WBC_CSF__UL	Reduced blood volume	ALLWBC_CSF__ULReduced blood volume	0.109363	0.0337788	0.184947	0.0671424	2.84059	0.00462853	743	2.33456
AFR	P_R_INTERVAL__MS	Reduced hematocrit	AFRP_R_INTERVAL__MSReduced hematocrit	0.0430947	0.0132488	0.0729406	0.003173	2.83084	0.00466513	4125	2.33114
EUR	CHOL_HDL__MG_DL	Increased urate	EURCHOL_HDL__MG_DLIncreased urate	0.204531	0.0637911	0.345272	0.0967036	2.87165	0.00467905	163	2.32984
ALL	U_CREATININE_TIMED__G_INTERVAL	Increased urate	ALLU_CREATININE_TIMED__G_INTERVALIncreased urate	0.0693693	0.0213199	0.117419	0.00652552	2.83167	0.00468612	1683	2.32919
AMR	EGFR_NON_AFR_AM__NA	Increased urate	AMREGFR_NON_AFR_AM__NAIncreased urate	-0.0463675	-0.0785008	-0.0142342	0.0328671	-2.82922	0.00469449	3300	2.32841
AMR	CREATININE_SERUM__MG_DL	Increased urate	AMRCREATININE_SERUM__MG_DLIncreased urate	0.0371427	0.0113684	0.062917	0.0053195	2.82516	0.00474496	4874	2.32377
AFR	WEIGHT__KG	Reduced hematocrit	AFRWEIGHT__KGReduced hematocrit	0.0388668	0.0118931	0.0658405	0.383428	2.82479	0.00474889	5304	2.32341
ALL	TESTOSTERONE_FREE__NG_DL	Reduced hematocrit	ALLTESTOSTERONE_FREE__NG_DLReduced hematocrit	0.0378198	0.0115662	0.0640734	0.0148532	2.82484	0.00476892	2453	2.32158
ALL	ALT_SGPT__U_L	Reduced lipids	ALLALT_SGPT__U_LReduced lipids	-0.0169234	-0.0286816	-0.00516521	0.0031549	-2.82108	0.00478977	26709	2.31969
EUR	HELPER_SUPPRESS_4_8__NA	Increased body mass	EURHELPER_SUPPRESS_4_8__NAIncreased body mass	0.137266	0.0420602	0.232472	0.0398728	2.83529	0.00483473	377	2.31563
AMR	WB_POTASSIUM_VEN__MEQ_L	Reduced hematocrit	AMRWB_POTASSIUM_VEN__MEQ_LReduced hematocrit	0.0507487	0.0154292	0.0860682	0.00199968	2.81731	0.00487472	2984	2.31205
AFR	WB_POTASSIUM_VEN__MEQ_L	Reduced hematocrit	AFRWB_POTASSIUM_VEN__MEQ_LReduced hematocrit	0.0485182	0.0147481	0.0822883	0.00264805	2.81699	0.00487736	3214	2.31182
ALL	TRIIODOTHYRONINE__NA	Increased hematocrit	ALLTRIIODOTHYRONINE__NAIncreased hematocrit	0.297419	0.0925183	0.50232	0.0397474	2.88165	0.00489097	109	2.31061
ALL	WB_GLUCOSE_VEN__MG_DL	Reduced inflammation	ALLWB_GLUCOSE_VEN__MG_DLReduced inflammation	0.0247458	0.00751215	0.0419795	0.00329505	2.81456	0.00489135	13846	2.31057
ALL	ERYTHROCYTE_SED_RATE__MM_HR	Increased urate	ALLERYTHROCYTE_SED_RATE__MM_HRIncreased urate	0.0282983	0.00855814	0.0480386	0.0105775	2.81002	0.00496338	10045	2.30422
AMR	U_CREATININE_CONC__MG_DL	Reduced lipids	AMRU_CREATININE_CONC__MG_DLReduced lipids	0.0572572	0.0172872	0.0972273	0.0591936	2.80918	0.00501005	2246	2.30016
ALL	BANDS_NEUT__PCT	Reduced blood volume	ALLBANDS_NEUT__PCTReduced blood volume	0.281586	0.086746	0.476427	0.115238	2.86762	0.00505402	113	2.29636
ALL	GFR_AA__ML_MIN	Increased urate	ALLGFR_AA__ML_MINIncreased urate	-0.283205	-0.479686	-0.086725	1.29554	-2.85593	0.0051154	126	2.29112
ALL	ANTI_HUMAN_TTG_IGA_ELISA__U	Reduced inflammation	ALLANTI_HUMAN_TTG_IGA_ELISA__UReduced inflammation	0.0931251	0.0279952	0.158255	0.0160776	2.80579	0.00511577	1024	2.29109
EUR	BRAZIL_NUT_IGE__KIU_L	Increased body mass	EURBRAZIL_NUT_IGE__KIU_LIncreased body mass	0.187398	0.0567604	0.318036	0.0977293	2.8291	0.00515602	209	2.28769
ALL	HYDROXY_VITAMIN_D_2__NG_ML	Reduced hematocrit	ALLHYDROXY_VITAMIN_D_2__NG_MLReduced hematocrit	-0.103085	-0.175349	-0.0308219	0.0476171	-2.80002	0.00522887	842	2.28159
ALL	BUN_CREAT__NA	Increased inflammation	ALLBUN_CREAT__NAIncreased inflammation	-0.0284866	-0.0485032	-0.00847006	0.00719725	-2.78975	0.00528731	8084	2.27677
ALL	HEMOGLOBIN_VEN__G_DL	Reduced hematocrit	ALLHEMOGLOBIN_VEN__G_DLReduced hematocrit	-0.0815346	-0.138854	-0.0242154	0.0542225	-2.79041	0.00533606	1403	2.27278
EUR	ABS_TOTAL_T_CELLS_CD3__CU_MM	Increased body mass	EURABS_TOTAL_T_CELLS_CD3__CU_MMIncreased body mass	0.146014	0.043569	0.248459	0.443619	2.80324	0.00534191	363	2.2723
AMR	POC_WHOLE_BLD_GLU__NA	Reduced inflammation	AMRPOC_WHOLE_BLD_GLU__NAReduced inflammation	-0.201484	-0.342584	-0.060383	0.0244881	-2.81567	0.0053523	215	2.27146
ALL	T_SUPPRESSOR_3_PCTCD8__PCT	Reduced blood volume	ALLT_SUPPRESSOR_3_PCTCD8__PCTReduced blood volume	-0.126276	-0.215095	-0.0374577	0.0600396	-2.79316	0.00541537	525	2.26637
ALL	WB_IONIZED_CA_VEN__MMOL_L	Reduced hematocrit	ALLWB_IONIZED_CA_VEN__MMOL_LReduced hematocrit	0.0435055	0.0128505	0.0741605	0.00138083	2.78228	0.005419	4811	2.26608
AFR	CK_MB_MASS__NG_ML	Reduced inflammation	AFRCK_MB_MASS__NG_MLReduced inflammation	-0.109109	-0.185897	-0.0323214	0.0622863	-2.79005	0.00542164	676	2.26587
AFR	INFLAMETER_PATIENT_SCORE__NA	Reduced inflammation	AFRINFLAMETER_PATIENT_SCORE__NAReduced inflammation	0.246508	0.0738442	0.419172	0.0223923	2.82646	0.00550836	135	2.25898
AMR	SEX_HORMONE_BIND_GLOB__NMOL_L	Increased hematocrit	AMRSEX_HORMONE_BIND_GLOB__NMOL_LIncreased hematocrit	0.165639	0.0490662	0.282213	0.0390896	2.79728	0.00551878	288	2.25816
EUR	WB_CREATININE_ART__MG_DL	Increased body mass	EURWB_CREATININE_ART__MG_DLIncreased body mass	0.228359	0.0681103	0.388607	0.0517552	2.81668	0.00553377	158	2.25698
AFR	SBP__MMHG	Reduced hematocrit	AFRSBP__MMHGReduced hematocrit	0.0352956	0.0103472	0.060244	0.252257	2.77346	0.00556517	5486	2.25452
ALL	PHOSPHORUS_BLD__MG_DL	Reduced hematocrit	ALLPHOSPHORUS_BLD__MG_DLReduced hematocrit	0.025201	0.00738572	0.0430163	0.00171444	2.77274	0.0055657	14662	2.25448
AFR	T_HELPER_2_PCTCD4__PCT	Reduced hematocrit	AFRT_HELPER_2_PCTCD4__PCTReduced hematocrit	0.155229	0.0457534	0.264705	1.2599	2.78999	0.00559738	324	2.25202
EUR	T_HELPER_2_PCTCD4__PCT	Increased body mass	EURT_HELPER_2_PCTCD4__PCTIncreased body mass	0.137801	0.0405384	0.235064	0.730273	2.78615	0.00561387	377	2.25074
ALL	BERMUDA_GRASS_PCTASM__PCT	Increased body mass	ALLBERMUDA_GRASS_PCTASM__PCTIncreased body mass	-0.337992	-0.574541	-0.101443	0.121349	-2.84046	0.00562249	100	2.25007
ALL	HGB_A1C_POCT__PCT	Reduced inflammation	ALLHGB_A1C_POCT__PCTReduced inflammation	0.061162	0.0178877	0.104436	0.00494767	2.77161	0.00562374	2267	2.24998
AFR	HEPATITIS_BS_AB_QUANT__MIU_ML	Increased body mass	AFRHEPATITIS_BS_AB_QUANT__MIU_MLIncreased body mass	-0.202855	-0.345745	-0.0599658	0.163318	-2.80024	0.00563143	205	2.24938
ALL	C_PEPTIDE_OF_INSULIN__NG_ML	Reduced lipids	ALLC_PEPTIDE_OF_INSULIN__NG_MLReduced lipids	-0.112635	-0.192262	-0.0330085	0.0376269	-2.77747	0.00563181	683	2.24935
AFR	U_PROTEIN_RANDOM__MG_L	Increased inflammation	AFRU_PROTEIN_RANDOM__MG_LIncreased inflammation	-0.143118	-0.244209	-0.0420271	0.0658225	-2.78395	0.00564749	382	2.24814
AMR	CHOL_HDL_CHOL_RATIO__NA	Reduced lipids	AMRCHOL_HDL_CHOL_RATIO__NAReduced lipids	-0.0421844	-0.0720541	-0.0123146	0.0046052	-2.76881	0.00565087	4207	2.24789
ALL	CAT_DANDER_IGE__KIU_L	Increased urate	ALLCAT_DANDER_IGE__KIU_LIncreased urate	0.11109	0.0324007	0.18978	0.0668325	2.77206	0.00572707	675	2.24207
ALL	ABS_T_HELPER_2CD4__CU_MM	Increased body mass	ALLABS_T_HELPER_2CD4__CU_MMIncreased body mass	0.0838093	0.0243331	0.143285	0.230301	2.76422	0.00578065	1415	2.23802
ALL	WALNUT_IGE__KIU_L	Increased inflammation	ALLWALNUT_IGE__KIU_LIncreased inflammation	0.116475	0.0338456	0.199105	0.0700355	2.76873	0.00581299	577	2.2356
AMR	EGFR_NON_AFRICAN_AM__NA	Increased urate	AMREGFR_NON_AFRICAN_AM__NAIncreased urate	-0.0451393	-0.0772087	-0.01307	0.033143	-2.75977	0.00581619	3318	2.23536
AMR	LYMPH_FLUID__PCT	Reduced inflammation	AMRLYMPH_FLUID__PCTReduced inflammation	-0.163272	-0.278992	-0.0475524	0.130222	-2.77712	0.00584669	300	2.23309
AFR	HCV_AB__S_CO_RATIO	Increased body mass	AFRHCV_AB__S_CO_RATIOIncreased body mass	-0.278884	-0.475526	-0.0822429	0.0655093	-2.81061	0.00585501	124	2.23247
AMR	TOT_CO2_VEN_POCT__MEQ_L	Reduced inflammation	AMRTOT_CO2_VEN_POCT__MEQ_LReduced inflammation	0.0515897	0.0148845	0.0882948	0.0722182	2.75593	0.00588984	2858	2.2299
ALL	EGFR_AFRICAN_AMERICAN__ML_MIN_1_73M2	Increased hematocrit	ALLEGFR_AFRICAN_AMERICAN__ML_MIN_1_73M2Increased hematocrit	-0.200339	-0.342009	-0.0586684	2.1117	-2.79495	0.00589372	159	2.22961
EUR	POTASSIUMBLD__MEQ_L	Increased blood volume	EURPOTASSIUMBLD__MEQ_LIncreased blood volume	-0.0348632	-0.0596835	-0.010043	0.00427442	-2.75356	0.00591232	6183	2.22824
AMR	MONO_CSF__PCT	Increased body mass	AMRMONO_CSF__PCTIncreased body mass	0.246049	0.0722254	0.419873	0.0812846	2.80309	0.00591897	132	2.22775
AMR	PROTEIN_C_FUNCTIONAL__PCT	Increased urate	AMRPROTEIN_C_FUNCTIONAL__PCTIncreased urate	0.218205	0.0636318	0.372778	4.16676	2.78641	0.00592823	186	2.22707
ALL	POC_CARBOXYHGB__PCT	Reduced hematocrit	ALLPOC_CARBOXYHGB__PCTReduced hematocrit	0.125528	0.0362365	0.214819	0.0171137	2.76108	0.00594193	599	2.22607
AFR	AMMONIA__MCG_DL	Reduced hematocrit	AFRAMMONIA__MCG_DLReduced hematocrit	0.251266	0.0737844	0.428748	0.0964711	2.80877	0.00598175	114	2.22317
ALL	NEUTROPHIL_COUNT__X10_3_UL	Increased hematocrit	ALLNEUTROPHIL_COUNT__X10_3_ULIncreased hematocrit	0.0174457	0.0050002	0.0298911	0.00276389	2.74755	0.00600849	25755	2.22123
AFR	MONOCYTE_PCT__PCT	Increased inflammation	AFRMONOCYTE_PCT__PCTIncreased inflammation	-0.0370581	-0.0635064	-0.0106098	0.00322461	-2.74687	0.00603811	5035	2.2191
EUR	HEMATOCRIT_VEN__PCT	Reduced hematocrit	EURHEMATOCRIT_VEN__PCTReduced hematocrit	-0.0647352	-0.110958	-0.018512	0.132723	-2.74677	0.00607888	1802	2.21618
AMR	WB_CHLORIDE_VEN_POCT__MEQ_L	Reduced lipids	AMRWB_CHLORIDE_VEN_POCT__MEQ_LReduced lipids	0.188802	0.0545435	0.323061	0.325148	2.77325	0.00608311	211	2.21587
AMR	VLDL_CHOLESTEROL_CAL__MG_DL	Reduced lipids	AMRVLDL_CHOLESTEROL_CAL__MG_DLReduced lipids	-0.105614	-0.180981	-0.0302477	0.0176582	-2.75178	0.00609506	654	2.21502
EUR	U_MICROALB_CREAT_RANDOM__UG_MG	Reduced inflammation	EURU_MICROALB_CREAT_RANDOM__UG_MGReduced inflammation	-0.0879825	-0.150901	-0.0250635	0.0627193	-2.74421	0.00618015	963	2.209
ALL	QFT_MITOGEN_NIL_PLUS__IU_ML	Increased body mass	ALLQFT_MITOGEN_NIL_PLUS__IU_MLIncreased body mass	0.222259	0.0638527	0.380666	0.244781	2.76626	0.00618583	220	2.2086
AMR	UREA_NITROGEN_BLD__MG_DL	Reduced lipids	AMRUREA_NITROGEN_BLD__MG_DLReduced lipids	0.0345447	0.00980998	0.0592795	0.00499574	2.73798	0.00620425	4882	2.20731
AMR	PROTEIN_C_ANTIGEN__PCT	Increased blood volume	AMRPROTEIN_C_ANTIGEN__PCTIncreased blood volume	0.239247	0.0690757	0.409419	2.72063	2.78124	0.00621447	145	2.2066
AMR	VANCOMYCIN_RANDOM__MCG_ML	Increased inflammation	AMRVANCOMYCIN_RANDOM__MCG_MLIncreased inflammation	0.17999	0.0515483	0.308432	0.0586811	2.76123	0.00622747	242	2.20569
AFR	EGFR_NON_AFRICAN_AM__NA	Reduced hematocrit	AFREGFR_NON_AFRICAN_AM__NAReduced hematocrit	-0.0418532	-0.0718419	-0.0118645	0.0379458	-2.73625	0.00624296	3858	2.20461
ALL	VALPROIC_ACID__MCG_ML	Increased body mass	ALLVALPROIC_ACID__MCG_MLIncreased body mass	0.157451	0.0447738	0.270129	1.36662	2.74679	0.00628015	429	2.20203
AFR	TIBC__MCG_DL	Reduced inflammation	AFRTIBC__MCG_DLReduced inflammation	-0.0503642	-0.0864772	-0.0142512	1.74826	-2.73464	0.00628545	2725	2.20166
ALL	SEX_HORMONE_BIND_GLOB__NMOL_L	Reduced inflammation	ALLSEX_HORMONE_BIND_GLOB__NMOL_LReduced inflammation	0.0644316	0.0181976	0.110666	0.0151282	2.7332	0.00633236	1850	2.19843
AFR	MONO__PCT	Reduced inflammation	AFRMONO__PCTReduced inflammation	0.108015	0.0305258	0.185504	0.0246757	2.73729	0.00636832	649	2.19598
ALL	OPIATES_URINE_OXYMORPHONE__NG_ML	Increased hematocrit	ALLOPIATES_URINE_OXYMORPHONE__NG_MLIncreased hematocrit	-0.245223	-0.420325	-0.0701209	0.0734273	-2.77212	0.00643577	137	2.1914
ALL	UROBILINOGEN__EU_DL	Increased urate	ALLUROBILINOGEN__EU_DLIncreased urate	-0.0221799	-0.038134	-0.00622586	0.00556773	-2.725	0.00643654	17267	2.19135
AFR	U_GLUCOSE__MG_DL	Increased blood volume	AFRU_GLUCOSE__MG_DLIncreased blood volume	-0.103412	-0.177851	-0.0289731	0.0278054	-2.72756	0.0065411	711	2.18435
AFR	ANGIOTEN_CONV_ENZYME__U_L	Reduced lipids	AFRANGIOTEN_CONV_ENZYME__U_LReduced lipids	0.185665	0.0524052	0.318925	0.146491	2.74641	0.00654319	226	2.18421
ALL	TSH_W_FREE_T4_RELEX__UIU_ML	Increased hematocrit	ALLTSH_W_FREE_T4_RELEX__UIU_MLIncreased hematocrit	-0.033962	-0.0584417	-0.00948228	0.0110495	-2.71964	0.00655167	6938	2.18365
AFR	O2_SAT_ART_POCT__PCT	Increased inflammation	AFRO2_SAT_ART_POCT__PCTIncreased inflammation	-0.094779	-0.16311	-0.0264477	0.172154	-2.72255	0.00661423	842	2.17952
AMR	MEASLES_RUBEOLA_IGG__NA	Reduced lipids	AMRMEASLES_RUBEOLA_IGG__NAReduced lipids	0.128706	0.0358821	0.22153	0.0208248	2.72544	0.00668931	435	2.17462
AMR	PHOSPHORUS_BLD__MG_DL	Reduced lipids	AMRPHOSPHORUS_BLD__MG_DLReduced lipids	0.0513208	0.0142276	0.088414	0.00361845	2.7129	0.00671024	2842	2.17326
EUR	HELPER_SUPPRESS_3_4_8__NA	Increased urate	EURHELPER_SUPPRESS_3_4_8__NAIncreased urate	-0.235239	-0.404366	-0.0661115	0.0434791	-2.75023	0.00675407	152	2.17043
EUR	URIC_ACID_BLD__MG_DL	Reduced inflammation	EURURIC_ACID_BLD__MG_DLReduced inflammation	-0.0639931	-0.110286	-0.0177	0.00772756	-2.71149	0.00677287	1549	2.16923
ALL	HEMATOCRIT_VEN__PCT	Reduced hematocrit	ALLHEMATOCRIT_VEN__PCTReduced hematocrit	-0.0248242	-0.0427922	-0.00685627	0.0533114	-2.70809	0.00677551	13702	2.16906
ALL	PLATELET__X10_3_UL	Increased inflammation	ALLPLATELET__X10_3_ULIncreased inflammation	0.0159577	0.00440662	0.0275087	0.401176	2.70779	0.00677741	27705	2.16894
AFR	MUMPS_IGG_AB__NA	Reduced blood volume	AFRMUMPS_IGG_AB__NAReduced blood volume	-0.104176	-0.179488	-0.0288644	0.0483939	-2.71626	0.0067799	657	2.16878
AFR	ALKALINE_PHOSPHATASE__IU_L	Increased hematocrit	AFRALKALINE_PHOSPHATASE__IU_LIncreased hematocrit	0.0853571	0.023619	0.147095	0.01218	2.71315	0.00678219	988	2.16863
AMR	O2_SATURATION_VEN__PCT	Increased body mass	AMRO2_SATURATION_VEN__PCTIncreased body mass	0.086978	0.0240423	0.149914	0.61114	2.71199	0.00680313	1011	2.16729
ALL	CHLORIDE_URINE__MMOL_L	Increased urate	ALLCHLORIDE_URINE__MMOL_LIncreased urate	0.266966	0.0751328	0.458799	0.0504506	2.75822	0.00681707	123	2.1664
AFR	TOTAL_T_CELLS_PCTCD3__PCT	Reduced blood volume	AFRTOTAL_T_CELLS_PCTCD3__PCTReduced blood volume	0.150616	0.0418063	0.259426	0.786037	2.72365	0.00682261	324	2.16605
ALL	F443_IGE_ANA_O_3__KU_L	Increased hematocrit	ALLF443_IGE_ANA_O_3__KU_LIncreased hematocrit	0.207836	0.0580914	0.357581	0.129233	2.74171	0.0068311	169	2.16551
ALL	AMMONIA__MCG_DL	Reduced hematocrit	ALLAMMONIA__MCG_DLReduced hematocrit	0.116268	0.0320809	0.200455	0.0333541	2.71228	0.0068726	618	2.16288
EUR	ALPHA_1_ANTITRYPSIN__MG_DL	Increased urate	EURALPHA_1_ANTITRYPSIN__MG_DLIncreased urate	-0.258348	-0.444376	-0.0723205	0.027414	-2.75336	0.00694209	120	2.15851
AFR	WEIGHT__KG	Increased body mass	AFRWEIGHT__KGIncreased body mass	0.0376914	0.0103205	0.0650622	0.396407	2.69961	0.00696412	5304	2.15713
ALL	EGG_WHITE_PCTASM__PCT	Reduced lipids	ALLEGG_WHITE_PCTASM__PCTReduced lipids	-0.179769	-0.309455	-0.0500831	0.147815	-2.74527	0.00700085	131	2.15485
AFR	PHOSPHORUS_BLD__MG_DL	Reduced blood volume	AFRPHOSPHORUS_BLD__MG_DLReduced blood volume	-0.0484637	-0.0836877	-0.0132397	0.00378699	-2.69771	0.00701958	3117	2.15369
ALL	PHENYTOIN_FREE__MCG_ML	Reduced inflammation	ALLPHENYTOIN_FREE__MCG_MLReduced inflammation	0.204532	0.0565786	0.352486	0.0244993	2.72889	0.00702313	184	2.15347
ALL	BUN_CREAT__NA	Increased body mass	ALLBUN_CREAT__NAIncreased body mass	-0.0311937	-0.0538783	-0.00850899	0.00805423	-2.69555	0.00704185	8084	2.15231
AMR	THYROGLOBULIN_AB__U_ML	Increased body mass	AMRTHYROGLOBULIN_AB__U_MLIncreased body mass	-0.134015	-0.231492	-0.0365379	0.0981548	-2.70295	0.00717078	407	2.14443
EUR	GLUCOSE_BLD__MG_DL	Increased body mass	EURGLUCOSE_BLD__MG_DLIncreased body mass	-0.247069	-0.426309	-0.0678287	0.02355	-2.72786	0.00728517	140	2.13756
AFR	WB_CHLORIDE_POCT__MEQ_L	Reduced lipids	AFRWB_CHLORIDE_POCT__MEQ_LReduced lipids	-0.107699	-0.186257	-0.0291403	0.145039	-2.69229	0.00728961	629	2.1373
AFR	PLT_CNT__K_UL	Increased urate	AFRPLT_CNT__K_ULIncreased urate	-0.102895	-0.178021	-0.0277689	0.110969	-2.68952	0.00734225	653	2.13417
ALL	DELAVIRDINE_FOLD_CHANGE__NA	Increased hematocrit	ALLDELAVIRDINE_FOLD_CHANGE__NAIncreased hematocrit	0.216283	0.0589218	0.373644	0.160429	2.71438	0.00736859	174	2.13262
ALL	CHLORIDE_BLD__MEQ_L	Increased hematocrit	ALLCHLORIDE_BLD__MEQ_LIncreased hematocrit	-0.0168003	-0.0291006	-0.00450009	0.0158006	-2.67714	0.00742975	27372	2.12903
AMR	CREATININE_UR_RANDOM__G_L	Increased body mass	AMRCREATININE_UR_RANDOM__G_LIncreased body mass	-0.0911147	-0.157767	-0.0244624	0.0250559	-2.68298	0.00743341	897	2.12881
AMR	R_AXIS__DEGREES	Increased inflammation	AMRR_AXIS__DEGREESIncreased inflammation	-0.0407002	-0.0705246	-0.0108759	0.614199	-2.67554	0.00749266	3848	2.12536
AMR	IGG_TOTAL_QUANT__MG_DL	Increased inflammation	AMRIGG_TOTAL_QUANT__MG_DLIncreased inflammation	0.0992282	0.0265291	0.171927	0.0159909	2.67965	0.00753681	740	2.12281
AFR	FOLATE_RED_BLOOD_CELLS__NG_ML	Increased inflammation	AFRFOLATE_RED_BLOOD_CELLS__NG_MLIncreased inflammation	0.174951	0.0470938	0.302808	0.0250487	2.69652	0.00754174	237	2.12253
ALL	PECAN_NUT_IGE__KIU_L	Increased inflammation	ALLPECAN_NUT_IGE__KIU_LIncreased inflammation	0.120742	0.0323039	0.209181	0.068476	2.68253	0.00755459	502	2.12179
ALL	WEIGHT__KG	Increased body mass	ALLWEIGHT__KGIncreased body mass	0.0169463	0.004512	0.0293807	0.131811	2.67128	0.00756045	29253	2.12145
EUR	U_CREATININE_CONC__MG_DL	Reduced hematocrit	EURU_CREATININE_CONC__MG_DLReduced hematocrit	0.0640038	0.0170576	0.11095	0.0637059	2.67411	0.00756839	1626	2.121
AFR	GLOBULIN__G_DL	Increased inflammation	AFRGLOBULIN__G_DLIncreased inflammation	-0.0713773	-0.123747	-0.0190075	0.00419008	-2.67367	0.00759088	1399	2.11971
EUR	PATIENT_TEMP_V__OC	Reduced blood volume	EURPATIENT_TEMP_V__OCReduced blood volume	-0.146273	-0.253434	-0.0391123	0.0125372	-2.68503	0.00761326	349	2.11843
AFR	CO2__MMOL_L	Reduced inflammation	AFRCO2__MMOL_LReduced inflammation	-0.106342	-0.184442	-0.0282423	0.178856	-2.67382	0.0076922	649	2.11395
ALL	ANGIOTEN_CONV_ENZYME__U_L	Reduced lipids	ALLANGIOTEN_CONV_ENZYME__U_LReduced lipids	0.0951097	0.0252358	0.164984	0.0732971	2.67173	0.00769428	842	2.11383
ALL	CREATININE_URINE__MG_DL	Reduced blood volume	ALLCREATININE_URINE__MG_DLReduced blood volume	-0.0609634	-0.105784	-0.0161424	0.0147348	-2.66753	0.00770526	1937	2.11321
AFR	RBC_BLOOD_CELL__X10_6_UL	Reduced blood volume	AFRRBC_BLOOD_CELL__X10_6_ULReduced blood volume	0.0355393	0.00937896	0.0616997	0.00891387	2.66326	0.00776241	5242	2.11
EUR	CA_125__U_ML	Reduced lipids	EURCA_125__U_MLReduced lipids	-0.268407	-0.464453	-0.0723604	0.097731	-2.71659	0.00778579	113	2.1087
EUR	U_PROTEIN_CONC__MG_DL	Increased blood volume	EURU_PROTEIN_CONC__MG_DLIncreased blood volume	0.0833446	0.0219898	0.144699	0.0461598	2.66579	0.00781014	971	2.10734
ALL	ANTI_P_SERINE_IGG__GPL	Increased hematocrit	ALLANTI_P_SERINE_IGG__GPLIncreased hematocrit	0.0841338	0.0221615	0.146106	0.0218177	2.66382	0.0078401	1102	2.10568
ALL	HEPTIMAX_R_HCV_RNA_IU_ML__IU_ML	Reduced hematocrit	ALLHEPTIMAX_R_HCV_RNA_IU_ML__IU_MLReduced hematocrit	-0.289992	-0.501932	-0.0780514	0.402145	-2.71872	0.00787791	103	2.10359
ALL	GASTRIN__PG_ML	Increased inflammation	ALLGASTRIN__PG_MLIncreased inflammation	-0.288543	-0.499634	-0.0774515	0.15687	-2.71645	0.00794381	102	2.09997
ALL	VITAMIN_A_RETINOL__MG_L	Increased inflammation	ALLVITAMIN_A_RETINOL__MG_LIncreased inflammation	0.256953	0.068502	0.445404	0.0135361	2.7045	0.00801727	116	2.09597
ALL	PH_URINE__NA	Increased urate	ALLPH_URINE__NAIncreased urate	-0.0603596	-0.10497	-0.015749	0.00287264	-2.65332	0.00802642	2264	2.09548
EUR	GLUCOSE_CSF__MG_DL	Reduced lipids	EURGLUCOSE_CSF__MG_DLReduced lipids	-0.260251	-0.451224	-0.0692781	0.0218425	-2.70436	0.00807013	112	2.09312
EUR	T3_TOTAL__NG_DL	Increased body mass	EURT3_TOTAL__NG_DLIncreased body mass	-0.0926449	-0.161154	-0.0241361	0.0125378	-2.65512	0.00811048	706	2.09095
ALL	LYMPHOCYTE_COUNT__X10_3_UL	Increased urate	ALLLYMPHOCYTE_COUNT__X10_3_ULIncreased urate	-0.0175479	-0.030542	-0.00455382	0.00170103	-2.64696	0.00812674	25744	2.09008
ALL	MONOCYTE__PCT	Increased urate	ALLMONOCYTE__PCTIncreased urate	0.0469506	0.0121858	0.0817155	0.0118324	2.64784	0.00813526	3702	2.08963
ALL	DELAVIRDINE_IC50__MICROMOLE	Increased hematocrit	ALLDELAVIRDINE_IC50__MICROMOLEIncreased hematocrit	0.213253	0.0560673	0.370438	0.15905	2.67934	0.00814802	174	2.08895
EUR	IMMUNOGLOBULIN_E_TOTAL__IU_ML	Reduced inflammation	EURIMMUNOGLOBULIN_E_TOTAL__IU_MLReduced inflammation	0.154222	0.0403484	0.268096	0.0889229	2.67084	0.0081987	211	2.08625
ALL	DOG_DANDER_PCTASM__PCT	Increased body mass	ALLDOG_DANDER_PCTASM__PCTIncreased body mass	-0.202208	-0.35158	-0.0528363	0.160935	-2.67044	0.00823894	202	2.08413
ALL	POTASSIUMBLD__MEQ_L	Reduced inflammation	ALLPOTASSIUMBLD__MEQ_LReduced inflammation	-0.0168518	-0.0293536	-0.00435008	0.00196941	-2.64206	0.00824492	27385	2.08381
EUR	WB_POTASSIUM_VEN__MEQ_L	Reduced inflammation	EURWB_POTASSIUM_VEN__MEQ_LReduced inflammation	-0.0614312	-0.107018	-0.0158447	0.0027743	-2.64294	0.00828887	1848	2.0815
AFR	EGFR_NON_AFR_AM__NA	Increased hematocrit	AFREGFR_NON_AFR_AM__NAIncreased hematocrit	-0.0404517	-0.0704917	-0.0104117	0.0311162	-2.64011	0.00832157	3838	2.07979
AMR	POTASSIUMBLD__MEQ_L	Reduced hematocrit	AMRPOTASSIUMBLD__MEQ_LReduced hematocrit	0.0377959	0.00971884	0.065873	0.00462483	2.63906	0.00834023	4843	2.07882
ALL	WB_CO2_VEN__MEQ_L	Reduced hematocrit	ALLWB_CO2_VEN__MEQ_LReduced hematocrit	-0.0246666	-0.0429997	-0.00633341	0.0285367	-2.63729	0.0083666	13549	2.07745
AMR	METAMYELOCYTE__PCT	Increased body mass	AMRMETAMYELOCYTE__PCTIncreased body mass	-0.121391	-0.211477	-0.0313048	0.0266624	-2.64777	0.00837081	491	2.07723
EUR	EGFR_AFRICAN_AM__NA	Increased urate	EUREGFR_AFRICAN_AM__NAIncreased urate	-0.0419014	-0.0730533	-0.0107494	0.547232	-2.63725	0.00839743	3313	2.07585
ALL	ETRAVIRINE_FOLD_CHANGE__NA	Increased hematocrit	ALLETRAVIRINE_FOLD_CHANGE__NAIncreased hematocrit	0.214859	0.0558513	0.373866	0.105828	2.66833	0.00839796	176	2.07583
ALL	ALPHA_2_GLOBULIN__PCT	Increased inflammation	ALLALPHA_2_GLOBULIN__PCTIncreased inflammation	0.14651	0.0377659	0.255253	0.0361932	2.64902	0.00840671	397	2.07537
ALL	BILIRUBIN_TOTAL__MG_DL	Reduced hematocrit	ALLBILIRUBIN_TOTAL__MG_DLReduced hematocrit	-0.0171124	-0.0298501	-0.00437471	0.00343138	-2.63322	0.00846272	26650	2.07249
AMR	PLT_CNT__K_UL	Reduced inflammation	AMRPLT_CNT__K_ULReduced inflammation	-0.109389	-0.190736	-0.0280411	0.104119	-2.64195	0.00850033	516	2.07056
AFR	LYMPHOCYTE_PCT__PCT	Increased blood volume	AFRLYMPHOCYTE_PCT__PCTIncreased blood volume	-0.0370408	-0.06463	-0.00945154	0.159041	-2.63204	0.00851324	5036	2.06991
ALL	PROTEIN_DIPSTICK__MG_DL	Reduced blood volume	ALLPROTEIN_DIPSTICK__MG_DLReduced blood volume	0.045122	0.0115089	0.078735	0.582565	2.63194	0.00852675	3542	2.06922
ALL	HISTONE_DNA_IGG_ABS__UNITS	Reduced hematocrit	ALLHISTONE_DNA_IGG_ABS__UNITSReduced hematocrit	-0.195571	-0.340759	-0.050382	0.0624693	-2.65577	0.00853488	219	2.0688
AMR	FOLATE_PLASMA__NG_ML	Increased body mass	AMRFOLATE_PLASMA__NG_MLIncreased body mass	-0.262803	-0.457114	-0.0684929	0.548461	-2.68398	0.00854231	112	2.06842
ALL	EST_GFR__NA	Reduced hematocrit	ALLEST_GFR__NAReduced hematocrit	-0.0449656	-0.0784846	-0.0114467	0.533394	-2.63018	0.00857068	3571	2.06698
AMR	U_PROTEIN_CONC__MG_DL	Increased urate	AMRU_PROTEIN_CONC__MG_DLIncreased urate	-0.0814024	-0.142132	-0.0206731	0.047897	-2.63013	0.00865738	1087	2.06261
ALL	SUNFLOWER_SEED_IGE__KIU_L	Increased blood volume	ALLSUNFLOWER_SEED_IGE__KIU_LIncreased blood volume	-0.231933	-0.404381	-0.0594848	0.0970811	-2.65902	0.00874992	154	2.058
ALL	WHITE_BLOOD_CELL__X10_3_UL	Reduced inflammation	ALLWHITE_BLOOD_CELL__X10_3_ULReduced inflammation	-0.0165474	-0.0289269	-0.00416783	0.0019567	-2.61994	0.00879931	27729	2.05555
EUR	WB_UREA_NITROGEN_VEN__MG_DL	Increased hematocrit	EURWB_UREA_NITROGEN_VEN__MG_DLIncreased hematocrit	-0.0555999	-0.0971852	-0.0140145	0.0101733	-2.6223	0.00880988	1755	2.05503
EUR	METAMYELOCYTE__PCT	Increased body mass	EURMETAMYELOCYTE__PCTIncreased body mass	0.131517	0.0332453	0.22979	0.0269556	2.63102	0.00884364	412	2.05337
AMR	BASOPHIL_PCT__PCT	Increased urate	AMRBASOPHIL_PCT__PCTIncreased urate	0.0390538	0.00981354	0.0682941	0.00248961	2.61844	0.00886175	4703	2.05248
AMR	EOS_FLUID__PCT	Reduced lipids	AMREOS_FLUID__PCTReduced lipids	0.22622	0.057763	0.394678	0.0697298	2.65638	0.00887247	146	2.05196
ALL	HSV_1_GLYCOPROTEIN_G_AB_IGG__IV	Increased hematocrit	ALLHSV_1_GLYCOPROTEIN_G_AB_IGG__IVIncreased hematocrit	-0.183872	-0.321057	-0.0466863	0.156944	-2.64329	0.00887456	210	2.05185
AMR	WB_K_VEN_POCT__MEQ_L	Reduced hematocrit	AMRWB_K_VEN_POCT__MEQ_LReduced hematocrit	0.0477681	0.0119979	0.0835382	0.00218938	2.61848	0.00887907	2855	2.05163
ALL	HERPES_VIR_II_ABS_IGG__IV	Reduced hematocrit	ALLHERPES_VIR_II_ABS_IGG__IVReduced hematocrit	-0.139898	-0.244472	-0.0353244	0.127488	-2.63137	0.00889042	355	2.05108
EUR	WB_UREA_NITROGEN_VEN__MG_DL	Reduced hematocrit	EURWB_UREA_NITROGEN_VEN__MG_DLReduced hematocrit	0.0563223	0.01412	0.0985245	0.00935664	2.61754	0.00893321	1755	2.04899
ALL	PATIENT_TEMP_V__OC	Reduced blood volume	ALLPATIENT_TEMP_V__OCReduced blood volume	-0.0540801	-0.0946254	-0.0135347	0.00347963	-2.6155	0.00896322	2517	2.04754
AFR	T4__NG_DL	Increased urate	AFRT4__NG_DLIncreased urate	-0.235711	-0.411491	-0.0599313	0.0272702	-2.65411	0.00899401	138	2.04605
AFR	FREE_KAPPA_SERUM__MG_L	Reduced blood volume	AFRFREE_KAPPA_SERUM__MG_LReduced blood volume	0.221532	0.0562856	0.386778	0.102213	2.65244	0.00899448	143	2.04602
ALL	LDL_CHOLESTEROL__MG_DL	Increased hematocrit	ALLLDL_CHOLESTEROL__MG_DLIncreased hematocrit	-0.0177728	-0.0311299	-0.00441571	0.0107632	-2.60804	0.00911205	23041	2.04038
ALL	MCV__FL	Increased blood volume	ALLMCV__FLIncreased blood volume	0.0280602	0.00696824	0.0491522	0.0753027	2.60783	0.00912669	9081	2.03969
AFR	GAMMA_GTP_BLD__U_L	Increased body mass	AFRGAMMA_GTP_BLD__U_LIncreased body mass	-0.0469505	-0.0822433	-0.0116578	0.0236356	-2.60841	0.00914092	3054	2.03901
ALL	HLA_DRB1_1__NA	Increased body mass	ALLHLA_DRB1_1__NAIncreased body mass	-0.250477	-0.438004	-0.0629493	0.385841	-2.63862	0.00917967	168	2.03717
ALL	PISTACHIO_IGE__KU_L	Reduced inflammation	ALLPISTACHIO_IGE__KU_LReduced inflammation	0.157252	0.0392389	0.275266	0.0945872	2.62349	0.00920214	282	2.03611
ALL	FIBROMETER_BUN__MG_DL	Increased blood volume	ALLFIBROMETER_BUN__MG_DLIncreased blood volume	-0.149827	-0.262433	-0.0372207	0.0259515	-2.61817	0.0092802	320	2.03244
AFR	RED_BLOOD_CELL__X10_6_UL	Reduced blood volume	AFRRED_BLOOD_CELL__X10_6_ULReduced blood volume	0.0355908	0.0087753	0.0624063	0.00912203	2.60199	0.00929589	5010	2.03171
EUR	AST__U_L	Reduced lipids	EURAST__U_LReduced lipids	0.145949	0.0361963	0.255701	0.0307148	2.61613	0.00930967	338	2.03107
AMR	CREATININE_SERUM__MG_DL	Reduced lipids	AMRCREATININE_SERUM__MG_DLReduced lipids	0.0337485	0.00831282	0.0591842	0.00493623	2.60116	0.00931905	4874	2.03063
ALL	ALK_PHOSPHATASE_BLD__U_L	Reduced lipids	ALLALK_PHOSPHATASE_BLD__U_LReduced lipids	-0.0158656	-0.0278346	-0.0038965	0.00219648	-2.59814	0.00937809	26486	2.02789
AFR	EST_GFR__NA	Increased urate	AFREST_GFR__NAIncreased urate	-0.0821711	-0.144131	-0.0202113	1.16999	-2.6029	0.00940012	890	2.02687
AMR	R_AXIS__DEGREES	Reduced lipids	AMRR_AXIS__DEGREESReduced lipids	-0.0396309	-0.069536	-0.00972583	0.573483	-2.59821	0.00940697	3848	2.02655
AMR	PCO2_VEN__MM_HG	Increased inflammation	AMRPCO2_VEN__MM_HGIncreased inflammation	0.0822947	0.0202154	0.144374	0.00644809	2.60136	0.00942302	1011	2.02581
AMR	KETONES_DIPSTICK__MG_DL	Increased body mass	AMRKETONES_DIPSTICK__MG_DLIncreased body mass	0.140081	0.0345169	0.245645	0.0346098	2.6097	0.00944475	370	2.02481
AFR	GAMMA_GLOBULIN__PCT	Increased body mass	AFRGAMMA_GLOBULIN__PCTIncreased body mass	-0.25414	-0.445083	-0.0631966	0.21738	-2.63878	0.00957434	120	2.01889
EUR	APTT_ACTIN_F_S__SECONDS	Increased hematocrit	EURAPTT_ACTIN_F_S__SECONDSIncreased hematocrit	0.263991	0.0657802	0.462201	0.0228208	2.64681	0.00962626	102	2.01654
AMR	MG__MG_DL	Reduced lipids	AMRMG__MG_DLReduced lipids	-0.198815	-0.348768	-0.0488628	0.0132631	-2.61795	0.00967413	178	2.01439
EUR	HEMOGLOBIN_VEN__G_DL	Increased inflammation	EURHEMOGLOBIN_VEN__G_DLIncreased inflammation	-0.150345	-0.263981	-0.036709	0.134948	-2.60394	0.00968885	305	2.01373
ALL	ETRAVIRINE__MICROMOLE	Increased hematocrit	ALLETRAVIRINE__MICROMOLEIncreased hematocrit	0.224285	0.0551373	0.393433	0.116996	2.62119	0.00971662	156	2.01248
ALL	MUCOR_RACEMOSUS_PCTASM__PCT	Reduced blood volume	ALLMUCOR_RACEMOSUS_PCTASM__PCTReduced blood volume	-0.230594	-0.404627	-0.0565605	0.101294	-2.61911	0.00976646	157	2.01026
AMR	TRANSFERRIN_SAT__PCT	Increased hematocrit	AMRTRANSFERRIN_SAT__PCTIncreased hematocrit	-0.0530222	-0.0932312	-0.0128131	0.0269435	-2.58593	0.00977423	2260	2.00992
AFR	RUBELLA_IGG_ANTIBODY__IU_ML	Increased blood volume	AFRRUBELLA_IGG_ANTIBODY__IU_MLIncreased blood volume	0.0802507	0.0193197	0.141182	0.143101	2.58461	0.00989252	994	2.00469
AFR	BILI_DIR__MG_DL	Increased inflammation	AFRBILI_DIR__MG_DLIncreased inflammation	0.164985	0.0400008	0.28997	0.0363451	2.60069	0.00989611	248	2.00454
ALL	WALNUT_IGE__KIU_L	Increased blood volume	ALLWALNUT_IGE__KIU_LIncreased blood volume	0.115199	0.0277712	0.202626	0.0677078	2.58811	0.00989972	577	2.00438
AMR	ANTI_HUMAN_TTG_IGA_ELISA__U	Reduced lipids	AMRANTI_HUMAN_TTG_IGA_ELISA__UReduced lipids	-0.195847	-0.344147	-0.0475477	0.0285001	-2.60703	0.00994963	183	2.00219
AMR	CREATININE__MG_DL	Reduced blood volume	AMRCREATININE__MG_DLReduced blood volume	0.198849	0.0484716	0.349227	0.0273695	2.61813	0.0099805	134	2.00085
ALL	GLUCOSE_POC__MG_DL	Increased blood volume	ALLGLUCOSE_POC__MG_DLIncreased blood volume	0.103237	0.0247727	0.181702	0.0167084	2.58358	0.00999572	663	2.00019
EUR	FREE_LAMBDA_SERUM__MG_L	Reduced hematocrit	EURFREE_LAMBDA_SERUM__MG_LReduced hematocrit	-0.217937	-0.382791	-0.053083	0.0806271	-2.61769	0.0100024	133	1.9999
ALL	COMPLEMENT_C4_SERUM__MG_DL	Increased urate	ALLCOMPLEMENT_C4_SERUM__MG_DLIncreased urate	0.178398	0.0430199	0.313776	0.0814656	2.59676	0.010031	239	1.99866
EUR	QT__MS	Increased hematocrit	EURQT__MSIncreased hematocrit	-0.0423013	-0.0745059	-0.0100967	0.622147	-2.57536	0.0100554	3423	1.9976
ALL	RA_LATEX_TURBID__IU_ML	Reduced inflammation	ALLRA_LATEX_TURBID__IU_MLReduced inflammation	0.278774	0.0679349	0.489614	0.10593	2.62291	0.0100681	115	1.99705
ALL	ALDOSTERONE__NG_DL	Increased hematocrit	ALLALDOSTERONE__NG_DLIncreased hematocrit	0.0891889	0.0213129	0.157065	0.0320917	2.57885	0.0100705	915	1.99695
ALL	STRONGYLOIDES_IGG_AB__IV	Reduced lipids	ALLSTRONGYLOIDES_IGG_AB__IVReduced lipids	0.200778	0.0483489	0.353208	0.121434	2.6006	0.0101458	180	1.99371
AMR	GTT_2_HOUR__MG_DL	Increased inflammation	AMRGTT_2_HOUR__MG_DLIncreased inflammation	0.228162	0.0552988	0.401025	0.0352262	2.62069	0.0102337	108	1.98997
ALL	CREATININE__MG_DL	Increased hematocrit	ALLCREATININE__MG_DLIncreased hematocrit	0.0878149	0.0208224	0.154807	0.0135454	2.57334	0.0102648	758	1.98865
ALL	URIC_ACID_BLD__MG_DL	Reduced inflammation	ALLURIC_ACID_BLD__MG_DLReduced inflammation	-0.0288074	-0.0508029	-0.00681187	0.00393917	-2.56735	0.0102664	7811	1.98858
EUR	CREATININE_POCT__NA	Increased blood volume	EURCREATININE_POCT__NAIncreased blood volume	0.0911361	0.0216038	0.160668	0.0245123	2.57301	0.0102696	778	1.98845
AMR	U_MICROALBUMIN_CONC__MG_DL	Increased urate	AMRU_MICROALBUMIN_CONC__MG_DLIncreased urate	-0.0625921	-0.110374	-0.0148098	0.0490813	-2.56928	0.0102761	1703	1.98817
EUR	PRO_TIME__SECONDS	Increased hematocrit	EURPRO_TIME__SECONDSIncreased hematocrit	-0.0410332	-0.0723659	-0.0097005	0.00265402	-2.56762	0.0102798	3622	1.98802
AFR	APTT__SECONDS	Increased hematocrit	AFRAPTT__SECONDSIncreased hematocrit	0.0418582	0.00986424	0.0738521	0.00279876	2.56509	0.010354	3704	1.98489
EUR	TESTOSTERONE_BIOAV__NG_DL	Increased body mass	EURTESTOSTERONE_BIOAV__NG_DLIncreased body mass	0.0615103	0.0145354	0.108485	0.130953	2.57123	0.0103554	663	1.98483
AFR	LYMPH_ABS__K_UL	Increased body mass	AFRLYMPH_ABS__K_ULIncreased body mass	0.1052	0.0248638	0.185537	0.0165542	2.57188	0.0103602	600	1.98463
ALL	V_W_F_ANTIGEN__PCT	Increased hematocrit	ALLV_W_F_ANTIGEN__PCTIncreased hematocrit	-0.134068	-0.236375	-0.0317598	0.0307012	-2.57831	0.0103823	329	1.9837
AMR	VALPROIC_ACID__MCG_ML	Reduced blood volume	AMRVALPROIC_ACID__MCG_MLReduced blood volume	-0.263116	-0.463017	-0.0632157	2.14393	-2.61416	0.0104507	106	1.98085
AMR	QUANTIFERON_NIL_VALUE__IU_ML	Reduced inflammation	AMRQUANTIFERON_NIL_VALUE__IU_MLReduced inflammation	-0.217367	-0.38298	-0.051753	0.0779722	-2.59624	0.0104928	146	1.97911
ALL	ACTH__PG_ML	Increased hematocrit	ALLACTH__PG_MLIncreased hematocrit	0.0915792	0.0214807	0.161678	0.0240377	2.56433	0.0105134	840	1.97826
ALL	NORMETANEPHRINE_PL__PG_ML	Increased blood volume	ALLNORMETANEPHRINE_PL__PG_MLIncreased blood volume	0.248181	0.0590575	0.437305	0.0616805	2.60035	0.0105802	125	1.97551
AMR	CAT_DANDER_IGE__KIU_L	Reduced inflammation	AMRCAT_DANDER_IGE__KIU_LReduced inflammation	-0.235574	-0.415188	-0.0559609	0.133611	-2.59895	0.0106209	125	1.97384
ALL	CREATININE__MG_DL	Reduced blood volume	ALLCREATININE__MG_DLReduced blood volume	0.0878841	0.0205075	0.155261	0.0137613	2.56069	0.0106428	758	1.97294
ALL	CMV_AB_IGM__INDEX	Increased hematocrit	ALLCMV_AB_IGM__INDEXIncreased hematocrit	-0.174423	-0.307877	-0.0409682	0.0279876	-2.57568	0.0106532	236	1.97252
AFR	TOTAL_T_CELLS_PCTCD3__PCT	Increased blood volume	AFRTOTAL_T_CELLS_PCTCD3__PCTIncreased blood volume	0.145372	0.034046	0.256697	0.704395	2.5694	0.0106549	324	1.97245
ALL	ALK_PHOS_BONE_SPEC__MCG_L	Increased hematocrit	ALLALK_PHOS_BONE_SPEC__MCG_LIncreased hematocrit	-0.220484	-0.388903	-0.0520655	0.0348035	-2.58777	0.0106564	157	1.97239
ALL	CHLORIDE_BLD__MEQ_L	Reduced inflammation	ALLCHLORIDE_BLD__MEQ_LReduced inflammation	0.0164438	0.0038205	0.0290671	0.0162928	2.55327	0.0106771	27372	1.97155
AFR	COMPLEMENT_C4__MG_DL	Increased blood volume	AFRCOMPLEMENT_C4__MG_DLIncreased blood volume	0.110566	0.0257653	0.195368	0.0495298	2.5612	0.0107016	554	1.97055
EUR	WB_K_VEN_POCT__MEQ_L	Reduced hematocrit	EURWB_K_VEN_POCT__MEQ_LReduced hematocrit	0.0563456	0.0130789	0.0996123	0.00249666	2.55401	0.010724	1977	1.96964
ALL	RBC__MILL_MCL	Reduced inflammation	ALLRBC__MILL_MCLReduced inflammation	-0.123028	-0.217469	-0.028588	0.0284723	-2.56039	0.0107922	449	1.96689
ALL	EOSINOPHIL_COUNT__X10_3_UL	Increased blood volume	ALLEOSINOPHIL_COUNT__X10_3_ULIncreased blood volume	-0.0167074	-0.0295559	-0.0038589	0.00116462	-2.54874	0.0108171	25749	1.96589
ALL	CREA__MG_DL	Increased urate	ALLCREA__MG_DLIncreased urate	0.0512354	0.0117664	0.0907045	0.0118865	2.54545	0.0109711	2605	1.95975
ALL	ABSOLUTE_CD_4_HELPER__UL	Increased body mass	ALLABSOLUTE_CD_4_HELPER__ULIncreased body mass	0.135397	0.0311392	0.239656	0.307373	2.55242	0.0110368	451	1.95716
ALL	CA_19_9_SER_MONITOR__U_ML	Reduced lipids	ALLCA_19_9_SER_MONITOR__U_MLReduced lipids	0.0891612	0.0204496	0.157873	0.0581137	2.54719	0.0110482	803	1.95671
ALL	CENTROMERE_B_ANTIBODY__AU_ML	Increased inflammation	ALLCENTROMERE_B_ANTIBODY__AU_MLIncreased inflammation	-0.234235	-0.41395	-0.0545199	0.14302	-2.57994	0.0110575	137	1.95634
AFR	ALPHA_1_GLOB__G_DL	Increased body mass	AFRALPHA_1_GLOB__G_DLIncreased body mass	-0.0983721	-0.174244	-0.0225002	0.0182821	-2.54578	0.0111252	687	1.95369
EUR	U_CREATININE_CONC__MG_DL	Reduced inflammation	EURU_CREATININE_CONC__MG_DLReduced inflammation	0.0608481	0.0138235	0.107873	0.0660033	2.53803	0.0112414	1626	1.94918
AFR	EGFR_NON_AFR_AM__NA	Reduced hematocrit	AFREGFR_NON_AFR_AM__NAReduced hematocrit	-0.0388579	-0.0688971	-0.00881866	0.0379961	-2.53616	0.0112471	3838	1.94896
ALL	ALPHA_2_GLOBULIN_URINE_PCT__PCT	Increased inflammation	ALLALPHA_2_GLOBULIN_URINE_PCT__PCTIncreased inflammation	0.143157	0.0326142	0.253701	0.0362771	2.54651	0.0112829	386	1.94758
AMR	RBC_BLOOD_CELL__X10_6_UL	Increased hematocrit	AMRRBC_BLOOD_CELL__X10_6_ULIncreased hematocrit	0.0348191	0.00788854	0.0617496	0.00774584	2.53471	0.0112851	4900	1.9475
ALL	INTERLEUKIN_8__PG_ML	Increased blood volume	ALLINTERLEUKIN_8__PG_MLIncreased blood volume	-0.212345	-0.375918	-0.0487718	0.0779197	-2.56451	0.0112883	168	1.94737
ALL	TOTAL_COUNT_CELLS_COUNTED_CSF__NA	Reduced blood volume	ALLTOTAL_COUNT_CELLS_COUNTED_CSF__NAReduced blood volume	0.0953261	0.0216356	0.169017	1.4833	2.53934	0.0112987	797	1.94697
AMR	HYDROXY_VITAMIN_D_2__NG_ML	Reduced blood volume	AMRHYDROXY_VITAMIN_D_2__NG_MLReduced blood volume	-0.246388	-0.435712	-0.0570644	0.11196	-2.58398	0.0113067	108	1.94667
AMR	MUMPS_IGG_AB__NA	Increased inflammation	AMRMUMPS_IGG_AB__NAIncreased inflammation	0.106738	0.02424	0.189237	0.0515449	2.54143	0.0113129	565	1.94643
EUR	U_MICROALBUMIN_RANDOM__MG_DL	Increased hematocrit	EURU_MICROALBUMIN_RANDOM__MG_DLIncreased hematocrit	-0.131313	-0.232758	-0.0298674	0.0821459	-2.54501	0.0113167	399	1.94628
ALL	ABSOLUTE_CD_3__UL	Increased body mass	ALLABSOLUTE_CD_3__ULIncreased body mass	0.296533	0.0680988	0.524968	62.5096	2.57281	0.011432	123	1.94188
ALL	HGB_POCT__G_DL	Increased hematocrit	ALLHGB_POCT__G_DLIncreased hematocrit	0.0401147	0.00902324	0.0712062	0.0276568	2.52957	0.0114597	3873	1.94083
AFR	ALBUMIN_URINE__PCT	Increased body mass	AFRALBUMIN_URINE__PCTIncreased body mass	0.252145	0.0578398	0.446451	3.37225	2.57334	0.011482	118	1.93998
AFR	A_G_RATIO_SERUM__NA	Reduced lipids	AFRA_G_RATIO_SERUM__NAReduced lipids	-0.115829	-0.205602	-0.0260552	0.0158346	-2.5353	0.0115562	487	1.93718
ALL	MEAN_CORP_VOLUME__FL	Increased urate	ALLMEAN_CORP_VOLUME__FLIncreased urate	0.0158225	0.00354056	0.0281044	0.0397043	2.52508	0.0115727	28002	1.93657
EUR	TIBC__MCG_DL	Reduced blood volume	EURTIBC__MCG_DLReduced blood volume	-0.0537427	-0.0954685	-0.0120169	1.39647	-2.52583	0.0116128	2191	1.93506
ALL	K__MMOL_L	Increased urate	ALLK__MMOL_LIncreased urate	0.0537424	0.0119277	0.0955571	0.00214227	2.52024	0.011788	2568	1.92856
AMR	IG_G_QUANT__MG_DL	Increased inflammation	AMRIG_G_QUANT__MG_DLIncreased inflammation	0.0908583	0.0201909	0.161526	0.0150069	2.52393	0.0118053	784	1.92792
EUR	EGFR_NON_AFR_AM__NA	Increased urate	EUREGFR_NON_AFR_AM__NAIncreased urate	-0.0385535	-0.0685664	-0.00854058	0.0247333	-2.51854	0.011827	3647	1.92713
ALL	ACETONE__NA	Reduced lipids	ALLACETONE__NAReduced lipids	0.213725	0.0480437	0.379406	0.0423659	2.55004	0.0118315	156	1.92696
AFR	TRANSFERRIN_SAT__PCT	Increased blood volume	AFRTRANSFERRIN_SAT__PCTIncreased blood volume	-0.0464193	-0.0825561	-0.0102825	0.024234	-2.51878	0.0118332	2738	1.9269
EUR	WHITE_BLOOD_CELL__X10_3_UL	Reduced lipids	EURWHITE_BLOOD_CELL__X10_3_ULReduced lipids	0.0321613	0.00711972	0.0572028	0.0039418	2.51771	0.0118372	6190	1.92675
AFR	POTASSIUMBLD__MEQ_L	Reduced hematocrit	AFRPOTASSIUMBLD__MEQ_LReduced hematocrit	0.0349618	0.00773958	0.062184	0.00597096	2.51779	0.0118393	5169	1.92668
ALL	OAK_WHITE_IGE__KIU_L	Reduced blood volume	ALLOAK_WHITE_IGE__KIU_LReduced blood volume	-0.116983	-0.20799	-0.0259766	0.0753008	-2.52641	0.0118757	451	1.92534
AMR	IRON_SATURATION__PCT	Reduced lipids	AMRIRON_SATURATION__PCTReduced lipids	-0.213861	-0.379763	-0.047959	0.107151	-2.54796	0.011884	158	1.92504
AFR	FSH_SERUM__MIU_ML	Reduced lipids	AFRFSH_SERUM__MIU_MLReduced lipids	-0.0830977	-0.147837	-0.0183583	0.0403812	-2.5204	0.0119581	670	1.92234
ALL	CORRECTED_WBC__X10_3_UL	Reduced blood volume	ALLCORRECTED_WBC__X10_3_ULReduced blood volume	0.203732	0.0455266	0.361937	0.0707392	2.54552	0.0119711	157	1.92187
EUR	VENTRICULAR_RATE__BPM	Increased inflammation	EURVENTRICULAR_RATE__BPMIncreased inflammation	0.0427627	0.00941493	0.0761105	0.00360045	2.5142	0.0119758	3423	1.92169
AFR	GLUCOSE_1_HR__MG_DL	Increased blood volume	AFRGLUCOSE_1_HR__MG_DLIncreased blood volume	0.142945	0.0316145	0.254275	0.0162034	2.52766	0.0120431	289	1.91926
ALL	ALKALINE_PHOSPHATASE__IU_L	Increased blood volume	ALLALKALINE_PHOSPHATASE__IU_LIncreased blood volume	-0.0334189	-0.0595051	-0.00733275	0.00465566	-2.51141	0.012051	6036	1.91898
ALL	ALK_PHOSPHATASE_BLD__U_L	Increased body mass	ALLALK_PHOSPHATASE_BLD__U_LIncreased body mass	-0.017225	-0.0306795	-0.00377045	0.0024729	-2.50933	0.0121019	26486	1.91715
AFR	PROTEIN_S_AG_TOTAL__PCT	Reduced inflammation	AFRPROTEIN_S_AG_TOTAL__PCTReduced inflammation	-0.191752	-0.341146	-0.0423577	2.9991	-2.53339	0.0121849	187	1.91418
EUR	QRS_DURATION__MS	Reduced inflammation	EURQRS_DURATION__MSReduced inflammation	-0.0397004	-0.0707434	-0.00865737	0.00308499	-2.50746	0.0122065	3423	1.91341
AFR	QUANTIFERON_TB_MINUS_NIL__IU_ML	Reduced blood volume	AFRQUANTIFERON_TB_MINUS_NIL__IU_MLReduced blood volume	0.129903	0.0284742	0.231331	0.115782	2.5191	0.0122208	356	1.9129
AMR	PROGRAF_FK_506_RANDOM__NG_ML	Increased inflammation	AMRPROGRAF_FK_506_RANDOM__NG_MLIncreased inflammation	0.223765	0.0496574	0.397873	0.220555	2.54648	0.0122396	126	1.91223
ALL	U_OTHERS_1__NA	Increased hematocrit	ALLU_OTHERS_1__NAIncreased hematocrit	0.0598739	0.0130147	0.106733	0.011138	2.50592	0.0122963	1913	1.91022
AFR	PHOSPHORUS_BLD__MG_DL	Reduced inflammation	AFRPHOSPHORUS_BLD__MG_DLReduced inflammation	-0.0451918	-0.080572	-0.00981163	0.00459848	-2.50448	0.0123142	3117	1.9096
EUR	BASO_ABS__K_UL	Reduced blood volume	EURBASO_ABS__K_ULReduced blood volume	-0.204819	-0.364536	-0.0451019	0.0323991	-2.53488	0.0123244	157	1.90923
EUR	HEPATITIS_BS_AB_QUANT__MIU_ML	Reduced blood volume	EURHEPATITIS_BS_AB_QUANT__MIU_MLReduced blood volume	0.23087	0.0511309	0.41061	0.178363	2.54805	0.0123391	115	1.90872
AFR	WB_CHLORIDE_VEN__MEQ_L	Increased hematocrit	AFRWB_CHLORIDE_VEN__MEQ_LIncreased hematocrit	0.0443661	0.00959211	0.07914	0.0583815	2.50155	0.0124146	3217	1.90607
ALL	FOSAMPRENAVIR_FOLD_CHANGE__NA	Increased inflammation	ALLFOSAMPRENAVIR_FOLD_CHANGE__NAIncreased inflammation	0.241085	0.0528994	0.429271	0.117344	2.53762	0.0124995	129	1.90311
EUR	DRVVT_SCREEN__NA	Reduced blood volume	EURDRVVT_SCREEN__NAReduced blood volume	-0.166525	-0.296874	-0.0361762	0.0145002	-2.51843	0.0125335	224	1.90193
EUR	WB_GLUCOSE_ART__MG_DL	Increased urate	EURWB_GLUCOSE_ART__MG_DLIncreased urate	-0.121271	-0.21634	-0.0262013	0.0133917	-2.50716	0.0125368	446	1.90181
ALL	QFT_MITOGEN_NIL_PLUS__IU_ML	Increased hematocrit	ALLQFT_MITOGEN_NIL_PLUS__IU_MLIncreased hematocrit	-0.181509	-0.323592	-0.0394254	0.228796	-2.51861	0.0125419	220	1.90164
ALL	SSA_RO_ENA_ANTIBODY_IGG__AU_ML	Reduced hematocrit	ALLSSA_RO_ENA_ANTIBODY_IGG__AU_MLReduced hematocrit	-0.0847886	-0.151319	-0.0182581	0.0432537	-2.50088	0.0125482	1010	1.90142
AFR	ALPHA_2_GLOBULIN__PCT	Increased inflammation	AFRALPHA_2_GLOBULIN__PCTIncreased inflammation	0.258932	0.0568853	0.460979	0.0583081	2.54489	0.0125778	107	1.9004
AFR	METHEMOGLOBIN_VEN_GEM_POCT__PCT	Increased inflammation	AFRMETHEMOGLOBIN_VEN_GEM_POCT__PCTIncreased inflammation	0.245095	0.0536574	0.436532	0.020168	2.53944	0.0126123	116	1.89921
EUR	CREATININE_POCT__NA	Reduced hematocrit	EURCREATININE_POCT__NAReduced hematocrit	0.0902553	0.0193219	0.161189	0.0217377	2.4978	0.0127058	778	1.896
AMR	BRAIN_NATRIURETIC_PROTEIN__PG_ML	Reduced hematocrit	AMRBRAIN_NATRIURETIC_PROTEIN__PG_MLReduced hematocrit	0.0863046	0.0184482	0.154161	0.0535066	2.49661	0.0127394	811	1.89485
ALL	MCH__PG	Increased inflammation	ALLMCH__PGIncreased inflammation	0.0448224	0.00955037	0.0800943	0.049191	2.49165	0.0127684	3037	1.89386
AMR	EGFR_NON_AFRICAN_AM__NA	Increased hematocrit	AMREGFR_NON_AFRICAN_AM__NAIncreased hematocrit	-0.0403379	-0.0721079	-0.00856795	0.0303764	-2.48945	0.0128428	3318	1.89134
ALL	U_PROTEIN_CREA_RATIO__NA	Reduced inflammation	ALLU_PROTEIN_CREA_RATIO__NAReduced inflammation	-0.037637	-0.0672974	-0.00797656	0.0227154	-2.48766	0.0128912	4960	1.88971
AFR	FACTOR_XI__PCT	Increased body mass	AFRFACTOR_XI__PCTIncreased body mass	0.212614	0.0456522	0.379575	3.70887	2.51748	0.0129381	155	1.88813
AMR	UIBC__UG_DL	Increased body mass	AMRUIBC__UG_DLIncreased body mass	-0.204663	-0.365413	-0.0439126	0.0276113	-2.51652	0.0129482	158	1.88779
ALL	CRYSTALS_2__NA	Reduced blood volume	ALLCRYSTALS_2__NAReduced blood volume	0.143777	0.0305688	0.256984	0.0274827	2.49893	0.0129725	325	1.88697
ALL	HLA_DQB1_2__NA	Increased blood volume	ALLHLA_DQB1_2__NAIncreased blood volume	0.227318	0.048789	0.405848	0.111668	2.52213	0.0130325	129	1.88497
EUR	INR__NA	Increased hematocrit	EURINR__NAIncreased hematocrit	-0.0387766	-0.0693903	-0.00816292	0.00355959	-2.48337	0.0130577	3767	1.88413
ALL	MACROPHAGES__PCT	Increased urate	ALLMACROPHAGES__PCTIncreased urate	-0.218481	-0.390402	-0.0465593	0.100777	-2.50905	0.0130644	180	1.88391
ALL	CK_MB_MASS__NG_ML	Increased body mass	ALLCK_MB_MASS__NG_MLIncreased body mass	-0.0482731	-0.0864074	-0.0101388	0.0220582	-2.48191	0.0131142	3534	1.88226
EUR	FACTOR_XI__PCT	Reduced hematocrit	EURFACTOR_XI__PCTReduced hematocrit	0.275899	0.0590926	0.492704	3.17884	2.52816	0.0132095	104	1.87911
EUR	TP__G_DL	Reduced hematocrit	EURTP__G_DLReduced hematocrit	-0.131194	-0.234783	-0.027605	0.0394445	-2.49149	0.0132161	341	1.8789
EUR	TESTOSTERONE_FREE__NG_DL	Increased body mass	EURTESTOSTERONE_FREE__NG_DLIncreased body mass	0.059439	0.0124047	0.106473	0.0305314	2.48147	0.013334	669	1.87504
ALL	SESAME_SEED__KU_L	Reduced inflammation	ALLSESAME_SEED__KU_LReduced inflammation	0.223441	0.0472551	0.399626	0.141549	2.51119	0.0133736	133	1.87375
AFR	TSH__UIU_ML	Increased body mass	AFRTSH__UIU_MLIncreased body mass	0.0391115	0.00812584	0.0700971	0.0154634	2.47468	0.0133754	4137	1.87369
EUR	PROTEIN_CSF__MG_DL	Reduced inflammation	EURPROTEIN_CSF__MG_DLReduced inflammation	-0.239427	-0.428029	-0.0508246	0.0653162	-2.51957	0.0133836	111	1.87343
ALL	TESTOSTERONE_BIOAV__NG_DL	Reduced hematocrit	ALLTESTOSTERONE_BIOAV__NG_DLReduced hematocrit	0.0330546	0.0068632	0.059246	0.0640698	2.47479	0.0133995	2428	1.87291
ALL	FOSAMPRENAVIR_IC50__MICROMOLE	Increased inflammation	ALLFOSAMPRENAVIR_IC50__MICROMOLEIncreased inflammation	0.238174	0.0502536	0.426094	0.118104	2.51051	0.0134455	129	1.87142
AMR	QTC__MS	Reduced hematocrit	AMRQTC__MSReduced hematocrit	-0.0396109	-0.0710159	-0.00820582	0.465274	-2.47286	0.0134466	3850	1.87139
AFR	HEMOGLOBIN_VEN_GEM_MPOCT__G_DL	Increased body mass	AFRHEMOGLOBIN_VEN_GEM_MPOCT__G_DLIncreased body mass	0.177357	0.0369731	0.317742	0.23432	2.49147	0.0135475	211	1.86814
ALL	ALMOND_PCTASM__PCT	Reduced inflammation	ALLALMOND_PCTASM__PCTReduced inflammation	0.219797	0.0461243	0.393469	0.148717	2.50555	0.0135547	135	1.86791
EUR	PH_DIPSTICK__NA	Reduced hematocrit	EURPH_DIPSTICK__NAReduced hematocrit	-0.0610211	-0.109459	-0.0125828	0.0027743	-2.47095	0.0135776	1636	1.86718
AMR	IRON_BIND_CAP_TIBC__UG_DL	Increased body mass	AMRIRON_BIND_CAP_TIBC__UG_DLIncreased body mass	-0.204667	-0.366569	-0.0427641	6.13744	-2.49866	0.0135901	158	1.86678
AFR	HEIGHT__M	Increased body mass	AFRHEIGHT__MIncreased body mass	0.0259264	0.00533154	0.0465212	0.00146898	2.46792	0.0136215	5322	1.86578
ALL	CD4__NA	Reduced inflammation	ALLCD4__NAReduced inflammation	0.255114	0.0535075	0.456721	0.888923	2.50852	0.0136241	121	1.86569
AMR	CREATININE_SERUM__MG_DL	Reduced blood volume	AMRCREATININE_SERUM__MG_DLReduced blood volume	0.0318093	0.00653475	0.0570839	0.00500235	2.46733	0.0136468	4874	1.86497
AMR	ALPHA_1_ANTITRYPSIN__MG_DL	Increased blood volume	AMRALPHA_1_ANTITRYPSIN__MG_DLIncreased blood volume	0.236387	0.0495377	0.423237	0.0284467	2.51027	0.0136842	113	1.86378
EUR	HEPATITIS_BS_AB_QUANT__MIU_ML	Reduced inflammation	EURHEPATITIS_BS_AB_QUANT__MIU_MLReduced inflammation	0.213562	0.0446913	0.382433	0.160512	2.50872	0.0137079	115	1.86303
ALL	PHOSPHORUS_BLD__MG_DL	Reduced inflammation	ALLPHOSPHORUS_BLD__MG_DLReduced inflammation	-0.0216643	-0.0388967	-0.00443177	0.00166781	-2.46422	0.0137425	14662	1.86193
ALL	THYROID_PEROXIDASE_TPO_AB__IU_ML	Reduced inflammation	ALLTHYROID_PEROXIDASE_TPO_AB__IU_MLReduced inflammation	0.174709	0.0360417	0.313375	0.0686861	2.48245	0.0137631	244	1.86128
EUR	NATURAL_KILLER_PCTCD56__PCT	Increased blood volume	EURNATURAL_KILLER_PCTCD56__PCTIncreased blood volume	-0.207856	-0.372616	-0.043095	0.0665183	-2.49465	0.0137966	151	1.86023
AMR	SMOOTH_MUSCLE_ANTIBODY__UNITS	Increased urate	AMRSMOOTH_MUSCLE_ANTIBODY__UNITSIncreased urate	-0.255982	-0.458613	-0.0533519	0.0661276	-2.50665	0.0138165	113	1.8596
EUR	TOTAL_T_CELLS_PCTCD3__PCT	Increased inflammation	EURTOTAL_T_CELLS_PCTCD3__PCTIncreased inflammation	-0.12892	-0.231445	-0.0263951	0.611175	-2.4728	0.0138632	377	1.85814
EUR	EOSINOPHIL_PCT__PCT	Increased blood volume	EUREOSINOPHIL_PCT__PCTIncreased blood volume	-0.0325199	-0.0584413	-0.00659856	0.0121143	-2.45942	0.0139459	5638	1.85555
ALL	M_SPIKE_G_DL__G_DL	Increased urate	ALLM_SPIKE_G_DL__G_DLIncreased urate	0.207844	0.0424219	0.373266	0.0691222	2.48067	0.0141101	180	1.85047
EUR	UREA_NITROGEN_BLD__MG_DL	Increased urate	EURUREA_NITROGEN_BLD__MG_DLIncreased urate	0.0261463	0.00526689	0.0470257	0.0041661	2.45485	0.0141215	6252	1.85012
EUR	PROTEIN_TOTAL__G_DL	Increased body mass	EURPROTEIN_TOTAL__G_DLIncreased body mass	-0.104275	-0.187475	-0.021076	0.0375264	-2.46209	0.0141306	543	1.84984
AFR	WB_LACTATE_VEN__MMOL_L	Increased body mass	AFRWB_LACTATE_VEN__MMOL_LIncreased body mass	0.0737576	0.0148063	0.132709	0.0168748	2.45486	0.0142438	1143	1.84637
AMR	BASE_EXCESS_VEN__MMOL_L	Reduced hematocrit	AMRBASE_EXCESS_VEN__MMOL_LReduced hematocrit	0.0784372	0.015738	0.141136	0.129448	2.45491	0.0142619	1011	1.84582
ALL	MIX_APTT_1HR_CTRL__SECONDS	Reduced blood volume	ALLMIX_APTT_1HR_CTRL__SECONDSReduced blood volume	-0.247093	-0.443766	-0.0504208	0.00490401	-2.49171	0.0143087	117	1.8444
ALL	PISTACHIO_NUT_PCTASM__PCT	Reduced inflammation	ALLPISTACHIO_NUT_PCTASM__PCTReduced inflammation	0.226204	0.0461109	0.406298	0.169933	2.49135	0.0143386	116	1.84349
EUR	T_CYTO_SUPP_3_8__PCT	Increased blood volume	EURT_CYTO_SUPP_3_8__PCTIncreased blood volume	0.118375	0.0237439	0.213007	0.74042	2.45994	0.0143614	377	1.8428
AFR	ALBUMIN_URINE_PCT__PCT	Increased body mass	AFRALBUMIN_URINE_PCT__PCTIncreased body mass	0.24692	0.0499914	0.443849	3.43219	2.48562	0.0144801	121	1.83923
ALL	FIBROMETER_AST__IU_L	Increased hematocrit	ALLFIBROMETER_AST__IU_LIncreased hematocrit	0.13605	0.0271045	0.244995	0.0367496	2.45679	0.014544	337	1.83732
ALL	ACTH__PG_ML	Reduced lipids	ALLACTH__PG_MLReduced lipids	0.0875222	0.0173442	0.1577	0.0232169	2.44795	0.0145744	840	1.83641
EUR	T3_TOTAL__NG_DL	Reduced hematocrit	EURT3_TOTAL__NG_DLReduced hematocrit	0.0860775	0.0170057	0.155149	0.0104131	2.44679	0.0146611	706	1.83383
AFR	INSULIN_TOTAL__UU_ML	Reduced lipids	AFRINSULIN_TOTAL__UU_MLReduced lipids	-0.175232	-0.315649	-0.034815	0.0662848	-2.46152	0.0147224	205	1.83202
AFR	BMI__KG_M2	Reduced hematocrit	AFRBMI__KG_M2Reduced hematocrit	0.0330681	0.00648921	0.059647	0.00423657	2.43905	0.0147589	5224	1.83095
AMR	AMYLASE_BLD__U_L	Reduced hematocrit	AMRAMYLASE_BLD__U_LReduced hematocrit	0.0476694	0.00932536	0.0860135	0.00886319	2.43777	0.014845	2600	1.82842
ALL	ULTRA_HIV_1_VIRAL_LOAD__COPIES_ML	Increased inflammation	ALLULTRA_HIV_1_VIRAL_LOAD__COPIES_MLIncreased inflammation	0.13084	0.0257045	0.235975	0.0385616	2.44745	0.0148682	371	1.82774
AMR	PROTEIN_CSF__MG_DL	Increased body mass	AMRPROTEIN_CSF__MG_DLIncreased body mass	-0.186507	-0.336117	-0.0368958	0.0526578	-2.46279	0.0148948	167	1.82697
ALL	BETA_GLOBULIN_SERUM__G_DL	Reduced hematocrit	ALLBETA_GLOBULIN_SERUM__G_DLReduced hematocrit	-0.051772	-0.0934514	-0.0100926	0.00506623	-2.43566	0.0149292	2705	1.82596
EUR	ACTH__PG_ML	Reduced lipids	EURACTH__PG_MLReduced lipids	0.170845	0.0336287	0.308062	0.0387115	2.45539	0.0149401	211	1.82565
AFR	GLUCOSE_POCT_BY_METER__MG_DL	Reduced hematocrit	AFRGLUCOSE_POCT_BY_METER__MG_DLReduced hematocrit	-0.048992	-0.0884398	-0.0095441	0.00891089	-2.43536	0.0149475	2478	1.82543
EUR	PCO2_ART_POCT__MM_HG	Increased body mass	EURPCO2_ART_POCT__MM_HGIncreased body mass	0.0828961	0.016125	0.149667	0.00560227	2.43672	0.0150232	873	1.82324
AMR	BMI__KG_M2	Increased body mass	AMRBMI__KG_M2Increased body mass	-0.0347415	-0.0627457	-0.00673744	0.00317719	-2.4321	0.0150468	4944	1.82256
ALL	POC_BE_VENOUS__MMOL_L	Reduced hematocrit	ALLPOC_BE_VENOUS__MMOL_LReduced hematocrit	-0.12957	-0.233931	-0.0252083	0.0345094	-2.44019	0.0150785	448	1.82164
EUR	CHLORIDE_BLD__MEQ_L	Reduced lipids	EURCHLORIDE_BLD__MEQ_LReduced lipids	0.0312272	0.00604264	0.0564117	0.0319564	2.4307	0.0150978	6179	1.82109
AMR	CREATININE_SERUM__MG_DL	Increased hematocrit	AMRCREATININE_SERUM__MG_DLIncreased hematocrit	0.0318199	0.0061545	0.0574853	0.00492403	2.43056	0.0151113	4874	1.8207
ALL	CORRECTED_WBC__X10_3_UL	Increased body mass	ALLCORRECTED_WBC__X10_3_ULIncreased body mass	-0.230382	-0.415564	-0.0451988	0.086911	-2.45916	0.0151197	157	1.82046
AFR	BUN_CREAT__NA	Reduced inflammation	AFRBUN_CREAT__NAReduced inflammation	-0.0606618	-0.109602	-0.0117213	0.0235664	-2.43147	0.0151619	1422	1.81925
ALL	T4_TBG__NA	Increased inflammation	ALLT4_TBG__NAIncreased inflammation	0.0660524	0.0127458	0.119359	0.00874838	2.43067	0.015194	1437	1.81833
AFR	WB_POTASSIUM_ART__MEQ_L	Increased urate	AFRWB_POTASSIUM_ART__MEQ_LIncreased urate	0.103456	0.0200017	0.186911	0.00753606	2.43517	0.0152074	554	1.81794
EUR	PO2_VEN__MM_HG	Increased urate	EURPO2_VEN__MM_HGIncreased urate	0.0895078	0.0171964	0.161819	0.016279	2.43004	0.0153341	754	1.81434
EUR	RBC_BLOOD_CELL__X10_6_UL	Reduced lipids	EURRBC_BLOOD_CELL__X10_6_ULReduced lipids	0.0290882	0.00557168	0.0526047	0.00690086	2.42481	0.0153451	6157	1.81403
AMR	GLUCOSE_FLUID__MG_DL	Increased blood volume	AMRGLUCOSE_FLUID__MG_DLIncreased blood volume	0.207393	0.0402861	0.3745	0.0531299	2.45606	0.0154094	140	1.81221
EUR	PHOSPHORUS_BLD__MG_DL	Increased hematocrit	EURPHOSPHORUS_BLD__MG_DLIncreased hematocrit	-0.046443	-0.0840228	-0.00886314	0.00369263	-2.42331	0.0154454	2706	1.8112
EUR	CREATININE__MG_DL	Increased urate	EURCREATININE__MG_DLIncreased urate	0.181644	0.0350678	0.328219	0.0274837	2.45225	0.0155551	141	1.80813
AMR	EGFR_AFRICAN_AM__NA	Reduced blood volume	AMREGFR_AFRICAN_AM__NAReduced blood volume	-0.0393079	-0.0711491	-0.0074667	0.643249	-2.42051	0.0155555	3130	1.80812
ALL	PECAN_NUT__KU_L	Reduced inflammation	ALLPECAN_NUT__KU_LReduced inflammation	0.24723	0.0480076	0.446453	0.193634	2.46398	0.0155579	108	1.80805
ALL	PROTEIN_FLUID__G_DL	Increased body mass	ALLPROTEIN_FLUID__G_DLIncreased body mass	0.114982	0.0218766	0.208088	0.0325142	2.4257	0.015592	577	1.8071
EUR	ALBUMIN_ELP__G_DL	Increased body mass	EURALBUMIN_ELP__G_DLIncreased body mass	-0.103707	-0.187746	-0.0196678	0.0300945	-2.42442	0.01568	523	1.80465
EUR	AST__U_L	Increased hematocrit	EURAST__U_LIncreased hematocrit	0.133126	0.0252319	0.241021	0.0300056	2.42738	0.0157527	338	1.80264
AMR	MUMPS_IGG_AB__NA	Reduced hematocrit	AMRMUMPS_IGG_AB__NAReduced hematocrit	0.101023	0.0190357	0.18301	0.0496569	2.42034	0.0158283	565	1.80057
ALL	COMPLEMENT_CH50__CAE_UNITS	Increased blood volume	ALLCOMPLEMENT_CH50__CAE_UNITSIncreased blood volume	-0.116924	-0.211903	-0.0219451	1.959	-2.41902	0.0159395	486	1.79752
AMR	T4_FREE__NG_DL	Reduced blood volume	AMRT4_FREE__NG_DLReduced blood volume	0.0670326	0.0125446	0.121521	0.00660128	2.41347	0.0159405	1298	1.7975
AMR	HGB_A2__PCT	Increased hematocrit	AMRHGB_A2__PCTIncreased hematocrit	-0.13287	-0.240828	-0.0249115	0.0106457	-2.42119	0.0160138	341	1.79551
ALL	CA_125_MSH__U_ML	Reduced hematocrit	ALLCA_125_MSH__U_MLReduced hematocrit	-0.10472	-0.189888	-0.0195515	0.0598448	-2.41458	0.0160397	639	1.7948
AFR	PLATELET__X10_3_UL	Increased inflammation	AFRPLATELET__X10_3_ULIncreased inflammation	0.0319242	0.00592654	0.057922	0.802988	2.40732	0.0161044	5258	1.79306
EUR	SEGMENTED_CELLS__PCT	Increased blood volume	EURSEGMENTED_CELLS__PCTIncreased blood volume	-0.103814	-0.188285	-0.019342	0.797468	-2.41437	0.0161068	534	1.79299
ALL	WB_CA_VEN_POCT__MMOL_L	Increased urate	ALLWB_CA_VEN_POCT__MMOL_LIncreased urate	-0.0249136	-0.0452044	-0.00462279	0.000755425	-2.40677	0.0161112	10637	1.79287
ALL	PROTEIN_CSF__MG_DL	Increased body mass	ALLPROTEIN_CSF__MG_DLIncreased body mass	-0.0929589	-0.168643	-0.0172742	0.0269963	-2.41089	0.0161342	829	1.79225
AFR	CARCINOEMBRYONIC_AG__NG_ML	Reduced inflammation	AFRCARCINOEMBRYONIC_AG__NG_MLReduced inflammation	-0.122198	-0.221646	-0.0227503	0.0875195	-2.41723	0.0161825	343	1.79095
ALL	EOSIN_ABS__K_UL	Reduced inflammation	ALLEOSIN_ABS__K_ULReduced inflammation	-0.052406	-0.0951147	-0.00969732	0.00440887	-2.4062	0.0161945	2412	1.79063
AFR	ALT_SGPT__U_L	Increased urate	AFRALT_SGPT__U_LIncreased urate	0.032137	0.00592588	0.0583482	0.00833076	2.40365	0.0162679	5083	1.78867
EUR	WBC_NO_AREA_URNS_HPF__HPF	Reduced blood volume	EURWBC_NO_AREA_URNS_HPF__HPFReduced blood volume	-0.240721	-0.436293	-0.0451485	0.139203	-2.43808	0.0162957	129	1.78793
AFR	CREA__MG_DL	Increased urate	AFRCREA__MG_DLIncreased urate	0.0905838	0.016722	0.164446	0.0289526	2.40828	0.0163118	649	1.7875
EUR	LYMPHOCYTE__PCT	Increased hematocrit	EURLYMPHOCYTE__PCTIncreased hematocrit	-0.104909	-0.190449	-0.019368	0.0724646	-2.4094	0.0163287	529	1.78705
ALL	MILK_PCTASM__KIU_L	Reduced lipids	ALLMILK_PCTASM__KIU_LReduced lipids	-0.169529	-0.307257	-0.0318014	0.173341	-2.44467	0.0164033	106	1.78507
EUR	ATYPICAL_LYMPHOCYTES__PCT	Increased inflammation	EURATYPICAL_LYMPHOCYTES__PCTIncreased inflammation	-0.122921	-0.223188	-0.0226538	0.0350434	-2.41035	0.0164042	400	1.78505
EUR	MONOCYTE__PCT	Increased inflammation	EURMONOCYTE__PCTIncreased inflammation	-0.107291	-0.194843	-0.0197396	0.0384314	-2.40765	0.0164144	517	1.78478
AFR	PROTEIN_DIPSTICK__MG_DL	Reduced blood volume	AFRPROTEIN_DIPSTICK__MG_DLReduced blood volume	0.0802309	0.0146895	0.145772	1.22413	2.40255	0.0164876	894	1.78284
EUR	THROMBIN_TIME__NA	Increased hematocrit	EURTHROMBIN_TIME__NAIncreased hematocrit	-0.154196	-0.280013	-0.0283794	0.00626101	-2.41408	0.0165152	257	1.78212
ALL	HB_A1C__PCT	Increased inflammation	ALLHB_A1C__PCTIncreased inflammation	0.0808303	0.0147173	0.146943	0.00741961	2.39952	0.0166206	907	1.77935
AFR	ACA_IGM__MPL	Reduced inflammation	AFRACA_IGM__MPLReduced inflammation	-0.106151	-0.192949	-0.0193538	0.048861	-2.40273	0.0166318	521	1.77906
ALL	OSMOLALITY_URINE__MOSM_KG	Reduced hematocrit	ALLOSMOLALITY_URINE__MOSM_KGReduced hematocrit	0.062682	0.0113934	0.11397	0.111076	2.39704	0.016634	1735	1.779
ALL	PARVOVIRUS_B19_ANTIBODY_IGM__IV	Reduced inflammation	ALLPARVOVIRUS_B19_ANTIBODY_IGM__IVReduced inflammation	0.145844	0.0264973	0.26519	0.0345472	2.40519	0.0167927	303	1.77488
AFR	LDL_CHOLESTEROL_DIRECT__MG_DL	Increased blood volume	AFRLDL_CHOLESTEROL_DIRECT__MG_DLIncreased blood volume	0.139573	0.0252762	0.25387	0.146254	2.40372	0.0168748	296	1.77276
AFR	FIBROMETER_PLATELET_COUNT__NA	Increased body mass	AFRFIBROMETER_PLATELET_COUNT__NAIncreased body mass	-0.221961	-0.40333	-0.0405922	0.317529	-2.42306	0.0168842	134	1.77252
EUR	U_SODIUM_RANDOM__MEQ_L	Increased inflammation	EURU_SODIUM_RANDOM__MEQ_LIncreased inflammation	-0.104249	-0.189691	-0.0188073	0.116859	-2.39702	0.0168843	529	1.77252
AFR	IRON_SERUM__MCG_DL	Reduced blood volume	AFRIRON_SERUM__MCG_DLReduced blood volume	0.0451498	0.00810666	0.082193	0.0422579	2.38995	0.0169182	2732	1.77164
EUR	DOG_DANDER_IGE__KIU_L	Reduced hematocrit	EURDOG_DANDER_IGE__KIU_LReduced hematocrit	-0.184918	-0.336236	-0.0335996	0.111088	-2.41414	0.0169456	168	1.77094
AFR	ALPHA_1_GLOBULIN_SERUM__G_DL	Increased body mass	AFRALPHA_1_GLOBULIN_SERUM__G_DLIncreased body mass	-0.0953693	-0.173652	-0.0170869	0.0179503	-2.3923	0.017031	653	1.76876
AFR	ACA_IGG__GPL	Reduced inflammation	AFRACA_IGG__GPLReduced inflammation	-0.105581	-0.192235	-0.0189264	0.0435409	-2.39376	0.0170391	521	1.76855
AMR	VITAMIN_D_25_HYDROXY__NG_ML	Reduced inflammation	AMRVITAMIN_D_25_HYDROXY__NG_MLReduced inflammation	0.0460877	0.0081692	0.0840062	0.0194782	2.38332	0.0172281	2627	1.76376
ALL	GROWTH_HORMONE__NG_ML	Increased blood volume	ALLGROWTH_HORMONE__NG_MLIncreased blood volume	0.173255	0.0309925	0.315518	0.106948	2.40417	0.0172907	183	1.76219
ALL	MCV__FL	Increased inflammation	ALLMCV__FLIncreased inflammation	0.0249071	0.00438305	0.0454311	0.0721274	2.37885	0.0173875	9081	1.75976
ALL	NEUTROPHIL_PCT__PCT	Increased body mass	ALLNEUTROPHIL_PCT__PCTIncreased body mass	-0.0165531	-0.0301949	-0.00291134	0.0740869	-2.37836	0.0173971	26325	1.75952
ALL	FERRITIN__NG_ML	Increased body mass	ALLFERRITIN__NG_MLIncreased body mass	-0.0228962	-0.0417681	-0.00402438	0.0126625	-2.37816	0.0174147	12142	1.75908
ALL	POC_CL_ARTERIAL__MMOL_L	Reduced inflammation	ALLPOC_CL_ARTERIAL__MMOL_LReduced inflammation	0.270743	0.0486071	0.492879	0.736632	2.42176	0.0174739	103	1.75761
ALL	TOTAL_PROTEIN_URINE_PCT__MG_INTERVAL	Increased hematocrit	ALLTOTAL_PROTEIN_URINE_PCT__MG_INTERVALIncreased hematocrit	0.194703	0.0344842	0.354922	0.147046	2.39985	0.0175436	175	1.75588
AMR	CARCINOEMBRYONIC_AG__NG_ML	Reduced lipids	AMRCARCINOEMBRYONIC_AG__NG_MLReduced lipids	0.141239	0.0248045	0.257674	0.0668924	2.38794	0.0176136	291	1.75415
ALL	DBP__MMHG	Reduced hematocrit	ALLDBP__MMHGReduced hematocrit	0.0149446	0.00260281	0.0272865	0.0510825	2.3734	0.0176313	29659	1.75371
AFR	ANTI_P_SERINE_IGM__MPL	Reduced lipids	AFRANTI_P_SERINE_IGM__MPLReduced lipids	-0.136025	-0.248187	-0.0238629	0.0529206	-2.38709	0.0176344	299	1.75364
EUR	ALK_PHOS__U_L	Increased blood volume	EURALK_PHOS__U_LIncreased blood volume	-0.134949	-0.246277	-0.0236211	0.0260619	-2.38465	0.0176651	341	1.75288
ALL	CRP__MG_L	Reduced inflammation	ALLCRP__MG_LReduced inflammation	-0.123496	-0.225402	-0.0215902	0.0968955	-2.3827	0.0176707	399	1.75275
AMR	ALK_PHOSPHATASE_BLD__U_L	Reduced inflammation	AMRALK_PHOSPHATASE_BLD__U_LReduced inflammation	-0.034394	-0.062819	-0.00596895	0.0050538	-2.37215	0.0177252	4679	1.75141
EUR	MCHC__G_DL	Increased inflammation	EURMCHC__G_DLIncreased inflammation	0.0999639	0.0174026	0.182525	0.0531549	2.37847	0.0177345	549	1.75118
EUR	T3_TOTAL__NG_DL	Increased blood volume	EURT3_TOTAL__NG_DLIncreased blood volume	-0.0823544	-0.150446	-0.0142625	0.0117313	-2.37465	0.0178373	706	1.74867
ALL	EGFR_NON_AFR_AMERICAN__ML_MIN_1_73M2	Increased hematocrit	ALLEGFR_NON_AFR_AMERICAN__ML_MIN_1_73M2Increased hematocrit	-0.162327	-0.296362	-0.0282924	1.68863	-2.3904	0.0179042	187	1.74704
ALL	PSA_TOTAL__NG_ML	Increased body mass	ALLPSA_TOTAL__NG_MLIncreased body mass	0.0401629	0.00691221	0.0734137	0.0203056	2.36806	0.0179249	4407	1.74654
EUR	IG_M_QUANT__MG_DL	Reduced inflammation	EURIG_M_QUANT__MG_DLReduced inflammation	0.0718229	0.0123795	0.131266	0.0221483	2.37085	0.0179255	1072	1.74653
ALL	FIBROMETER_BUN__MG_DL	Reduced lipids	ALLFIBROMETER_BUN__MG_DLReduced lipids	0.132425	0.022918	0.241932	0.0254963	2.37956	0.0179459	320	1.74603
EUR	U_OTHERS_1__NA	Increased hematocrit	EURU_OTHERS_1__NAIncreased hematocrit	0.157427	0.0273055	0.287549	0.0333291	2.38425	0.0179554	236	1.7458
ALL	FSH_SERUM__MIU_ML	Reduced lipids	ALLFSH_SERUM__MIU_MLReduced lipids	-0.0351532	-0.0642666	-0.00603977	0.0180398	-2.36743	0.0179688	3360	1.74548
ALL	MCV__FL	Reduced blood volume	ALLMCV__FLReduced blood volume	-0.0251343	-0.045953	-0.00431565	0.0753926	-2.36657	0.0179745	9081	1.74534
ALL	URINE_VOLUME_IMMUNOFIXATION__ML_24HR	Increased urate	ALLURINE_VOLUME_IMMUNOFIXATION__ML_24HRIncreased urate	-0.204497	-0.373333	-0.0356618	65.0856	-2.39609	0.0179846	145	1.7451
EUR	HGB_POCT__G_DL	Increased hematocrit	EURHGB_POCT__G_DLIncreased hematocrit	0.0765764	0.0131531	0.14	0.0563357	2.36974	0.0180187	880	1.74428
EUR	EOSINOPHIL_COUNT__X10_3_UL	Increased blood volume	EUREOSINOPHIL_COUNT__X10_3_ULIncreased blood volume	-0.0313673	-0.0573617	-0.00537289	0.00260585	-2.36559	0.0180353	5619	1.74388
ALL	HEMATOCRIT_ART__PCT	Reduced blood volume	ALLHEMATOCRIT_ART__PCTReduced blood volume	-0.0512263	-0.0937153	-0.00873738	0.131717	-2.36425	0.018149	2324	1.74115
AFR	AT_III_ANTIGEN__PCT	Reduced hematocrit	AFRAT_III_ANTIGEN__PCTReduced hematocrit	-0.18569	-0.339395	-0.0319858	0.0461697	-2.38623	0.0182133	171	1.73961
ALL	COHB_VEN_GEM_POCT__PCT	Reduced blood volume	ALLCOHB_VEN_GEM_POCT__PCTReduced blood volume	0.109494	0.018591	0.200396	0.031214	2.36675	0.0183393	496	1.73662
ALL	MAGNESIUM_BLD__MG_DL	Increased blood volume	ALLMAGNESIUM_BLD__MG_DLIncreased blood volume	0.0202248	0.00340396	0.0370457	0.00101747	2.35678	0.0184468	14966	1.73408
AFR	POTASSIUM_PLASMA__MEQ_L	Reduced inflammation	AFRPOTASSIUM_PLASMA__MEQ_LReduced inflammation	0.072686	0.0122432	0.133129	0.0308325	2.3597	0.0184726	1060	1.73347
EUR	WB_SODIUM_VEN__MEQ_L	Increased body mass	EURWB_SODIUM_VEN__MEQ_LIncreased body mass	-0.0552727	-0.10125	-0.00929556	0.0803043	-2.35779	0.0184893	1832	1.73308
ALL	PECAN_NUT_PCTASM__PCT	Reduced inflammation	ALLPECAN_NUT_PCTASM__PCTReduced inflammation	0.226952	0.0388126	0.415092	0.174561	2.39134	0.0185326	121	1.73206
AFR	ACA_IGG__GPL	Increased hematocrit	AFRACA_IGG__GPLIncreased hematocrit	0.104194	0.0174993	0.190888	0.0354904	2.36122	0.0185923	521	1.73067
ALL	EOS_FLUID__PCT	Increased body mass	ALLEOS_FLUID__PCTIncreased body mass	0.106704	0.0178777	0.195529	0.0377215	2.35894	0.0186294	649	1.7298
AMR	EGFR_AFRICAN_AM__NA	Increased hematocrit	AMREGFR_AFRICAN_AM__NAIncreased hematocrit	-0.038588	-0.0707359	-0.00644004	0.633946	-2.35351	0.018659	3130	1.72911
AFR	TOTAL_CO2_VEN__MEQ_L	Increased hematocrit	AFRTOTAL_CO2_VEN__MEQ_LIncreased hematocrit	-0.0697574	-0.127945	-0.0115699	0.0061173	-2.35225	0.0188346	1120	1.72504
AFR	TSH_W_FREE_T4_RELEX__UIU_ML	Increased hematocrit	AFRTSH_W_FREE_T4_RELEX__UIU_MLIncreased hematocrit	-0.0606138	-0.111184	-0.0100441	0.0251885	-2.35116	0.0188446	1506	1.72481
AFR	U_MICROALBUMIN_CONC__MG_DL	Reduced blood volume	AFRU_MICROALBUMIN_CONC__MG_DLReduced blood volume	-0.0525945	-0.0964812	-0.00870792	0.0484819	-2.3503	0.0188563	1987	1.72454
ALL	BRAZIL_NUT_IGE__KIU_L	Increased body mass	ALLBRAZIL_NUT_IGE__KIU_LIncreased body mass	0.114572	0.0190041	0.21014	0.064647	2.35625	0.0189021	450	1.72349
AMR	ANGIOTEN_CONV_ENZYME__U_L	Increased inflammation	AMRANGIOTEN_CONV_ENZYME__U_LIncreased inflammation	0.238209	0.0400521	0.436365	0.210513	2.38413	0.0189502	117	1.72239
EUR	T3_UPTAKE__PCT_T_UPTAKE	Reduced lipids	EURT3_UPTAKE__PCT_T_UPTAKEReduced lipids	0.15974	0.0265435	0.292936	0.540709	2.3632	0.0189657	240	1.72203
AFR	FOLATE_PLASMA__NG_ML	Increased blood volume	AFRFOLATE_PLASMA__NG_MLIncreased blood volume	0.238239	0.0399835	0.436494	0.532672	2.38663	0.0190508	106	1.72009
AFR	WBC_NO_AREA_URNS_HPF__HPF	Reduced inflammation	AFRWBC_NO_AREA_URNS_HPF__HPFReduced inflammation	-0.161507	-0.296412	-0.0266016	0.133088	-2.36087	0.0192035	212	1.71662
AFR	NEUTROPHIL_PCT__PCT	Increased blood volume	AFRNEUTROPHIL_PCT__PCTIncreased blood volume	0.0329211	0.00535655	0.0604856	0.169908	2.3414	0.0192503	5030	1.71556
AMR	POC_HGB__G_DL	Increased hematocrit	AMRPOC_HGB__G_DLIncreased hematocrit	0.220983	0.0365827	0.405384	0.218481	2.37516	0.0192882	123	1.71471
ALL	V_W_F_RISTOCETIN__PCT	Increased hematocrit	ALLV_W_F_RISTOCETIN__PCTIncreased hematocrit	-0.131811	-0.242089	-0.0215335	0.0359036	-2.35239	0.0193145	307	1.71412
AFR	TSH_W_FREE_T4_RELEX__UIU_ML	Increased inflammation	AFRTSH_W_FREE_T4_RELEX__UIU_MLIncreased inflammation	-0.0603727	-0.110969	-0.00977683	0.0189187	-2.34059	0.0193842	1506	1.71255
EUR	HEMATOCRIT__PCT	Reduced lipids	EURHEMATOCRIT__PCTReduced lipids	0.027843	0.00450338	0.0511826	0.0576514	2.33859	0.0193879	6293	1.71247
AMR	WB_LACTATE_VEN_POCT__MMOL_L	Reduced lipids	AMRWB_LACTATE_VEN_POCT__MMOL_LReduced lipids	-0.0456025	-0.0838272	-0.00737792	0.00849425	-2.33938	0.0193928	2565	1.71236
EUR	CREATININE_UR_RANDOM__G_L	Reduced hematocrit	EURCREATININE_UR_RANDOM__G_LReduced hematocrit	0.088152	0.0141937	0.16211	0.0236467	2.34024	0.0195573	699	1.70869
AMR	NEUTROPHIL_PCT__PCT	Increased body mass	AMRNEUTROPHIL_PCT__PCTIncreased body mass	-0.0345096	-0.0634845	-0.00553465	0.154622	-2.33495	0.019588	4701	1.70801
ALL	F443_IGE_ANA_O_3__KU_L	Increased body mass	ALLF443_IGE_ANA_O_3__KU_LIncreased body mass	0.192143	0.0311964	0.353089	0.146975	2.35828	0.0196077	169	1.70757
AMR	APTT__SECONDS	Increased hematocrit	AMRAPTT__SECONDSIncreased hematocrit	0.0395567	0.00633269	0.0727807	0.00255559	2.33436	0.0196337	3483	1.707
AFR	CREATININE_UR_RANDOM__G_L	Reduced hematocrit	AFRCREATININE_UR_RANDOM__G_LReduced hematocrit	0.0706206	0.0112985	0.129943	0.0262353	2.3359	0.0196803	1085	1.70597
AFR	CHLORIDE_BLD__MEQ_L	Reduced hematocrit	AFRCHLORIDE_BLD__MEQ_LReduced hematocrit	0.0325094	0.00516907	0.0598498	0.0498632	2.33107	0.019788	5166	1.7036
AMR	CA_19_9_SER_MONITOR__U_ML	Reduced lipids	AMRCA_19_9_SER_MONITOR__U_MLReduced lipids	0.206058	0.0332726	0.378843	0.137937	2.3597	0.0198018	142	1.70329
AFR	INR_POCT__NA	Reduced blood volume	AFRINR_POCT__NAReduced blood volume	0.0818799	0.0129859	0.150774	0.0146908	2.33294	0.019899	812	1.70117
AMR	EGFR_NON_AFR_AM__NA	Reduced blood volume	AMREGFR_NON_AFR_AM__NAReduced blood volume	-0.0374127	-0.0689093	-0.00591615	0.0306549	-2.32897	0.0199209	3300	1.70069
AFR	CREA__MG_DL	Reduced hematocrit	AFRCREA__MG_DLReduced hematocrit	0.0880869	0.0139641	0.16221	0.033906	2.33365	0.019925	649	1.7006
EUR	DEA_GLIADIN_IGA_ELISA__EU_ML	Increased inflammation	EURDEA_GLIADIN_IGA_ELISA__EU_MLIncreased inflammation	0.194732	0.031237	0.358227	0.0987331	2.35587	0.0199405	147	1.70026
AFR	POC_BE_VENOUS__MMOL_L	Reduced hematocrit	AFRPOC_BE_VENOUS__MMOL_LReduced hematocrit	-0.224301	-0.412487	-0.0361146	0.0839965	-2.36308	0.0199472	120	1.70012
EUR	NEUTROPHIL_COUNT__X10_3_UL	Increased hematocrit	EURNEUTROPHIL_COUNT__X10_3_ULIncreased hematocrit	0.0307491	0.00485309	0.056645	0.00560535	2.32778	0.0199593	5618	1.69985
EUR	CO2__MMOL_L	Reduced lipids	EURCO2__MMOL_LReduced lipids	-0.111768	-0.205821	-0.0177149	0.173197	-2.33546	0.0199618	460	1.6998
ALL	POLY__PCT	Increased urate	ALLPOLY__PCTIncreased urate	0.165396	0.0263569	0.304435	2.29599	2.34535	0.0199648	219	1.69974
AFR	MG__MG_DL	Reduced inflammation	AFRMG__MG_DLReduced inflammation	-0.146922	-0.270564	-0.0232796	0.0133076	-2.34046	0.0200568	261	1.69774
EUR	FREE_LAMBDA_SERUM__MG_L	Increased urate	EURFREE_LAMBDA_SERUM__MG_LIncreased urate	-0.197101	-0.36272	-0.0314825	0.0879272	-2.3565	0.0200821	133	1.69719
EUR	WBC__K_UL	Increased body mass	EURWBC__K_ULIncreased body mass	-0.108489	-0.199909	-0.0170687	0.0184855	-2.33206	0.0201299	472	1.69616
ALL	ANGIOTEN_CONV_ENZYME__U_L	Increased hematocrit	ALLANGIOTEN_CONV_ENZYME__U_LIncreased hematocrit	0.0846679	0.0132922	0.156044	0.0778909	2.32837	0.0201325	842	1.6961
ALL	BUN_CREATININE_RATIO__NA	Increased body mass	ALLBUN_CREATININE_RATIO__NAIncreased body mass	-0.235232	-0.432949	-0.0375152	0.77876	-2.36101	0.0202048	112	1.69455
ALL	AT_III_FUNCTIONAL__PCT	Reduced inflammation	ALLAT_III_FUNCTIONAL__PCTReduced inflammation	-0.0891796	-0.164416	-0.0139427	0.833136	-2.32674	0.0202308	804	1.69399
ALL	PISTACHIO_IGE__KU_L	Reduced hematocrit	ALLPISTACHIO_IGE__KU_LReduced hematocrit	-0.148525	-0.273732	-0.0233179	0.104846	-2.33552	0.0202541	282	1.69349
EUR	UREA_NITROGEN_POCT__NA	Reduced hematocrit	EURUREA_NITROGEN_POCT__NAReduced hematocrit	0.0827445	0.0129238	0.152565	0.0149687	2.32673	0.0202607	723	1.69335
ALL	SCLERODERMA_DIAG_PNL__AU_ML	Increased hematocrit	ALLSCLERODERMA_DIAG_PNL__AU_MLIncreased hematocrit	0.211623	0.0334994	0.389747	0.139077	2.35291	0.0202966	131	1.69258
EUR	NUMBER_CELLS_COUNTED__NA	Reduced lipids	EURNUMBER_CELLS_COUNTED__NAReduced lipids	0.106278	0.0165756	0.195981	0.00465434	2.32785	0.020324	507	1.69199
EUR	U_CALCIUM_TIMED__MG_INTERVAL	Reduced lipids	EURU_CALCIUM_TIMED__MG_INTERVALReduced lipids	0.201866	0.0318975	0.371834	0.349205	2.3513	0.0203243	135	1.69198
ALL	CPK__NA	Increased urate	ALLCPK__NAIncreased urate	0.128742	0.020098	0.237385	0.0593999	2.33093	0.0203481	350	1.69148
ALL	RA_LATEX_TURBID__IU_ML	Reduced lipids	ALLRA_LATEX_TURBID__IU_MLReduced lipids	0.236329	0.0374192	0.435238	0.0960933	2.35691	0.0203563	115	1.6913
AFR	FREE_KAPPA_LAMBDA_RAT__NA	Reduced lipids	AFRFREE_KAPPA_LAMBDA_RAT__NAReduced lipids	-0.202865	-0.37378	-0.0319497	0.105753	-2.34838	0.0203756	143	1.69089
EUR	PROTEIN_CREAT_RATIO__MG_G_CREAT	Increased inflammation	EURPROTEIN_CREAT_RATIO__MG_G_CREATIncreased inflammation	-0.190545	-0.351229	-0.0298603	0.12674	-2.34348	0.0204444	161	1.68943
EUR	EGFR_NON_AFRICAN_AM__NA	Increased urate	EUREGFR_NON_AFRICAN_AM__NAIncreased urate	-0.0355738	-0.0656592	-0.0054883	0.0249339	-2.31828	0.0204893	3646	1.68847
AFR	U_PH__NA	Reduced hematocrit	AFRU_PH__NAReduced hematocrit	-0.0373397	-0.0689197	-0.00575977	0.00231569	-2.31817	0.0204926	3834	1.6884
ALL	PRO_TIME__SECONDS	Increased body mass	ALLPRO_TIME__SECONDSIncreased body mass	0.0193523	0.002977	0.0357276	0.00122716	2.31643	0.0205455	18476	1.68728
AMR	GLUCOSE_POC__MG_DL	Reduced inflammation	AMRGLUCOSE_POC__MG_DLReduced inflammation	-0.209865	-0.386906	-0.0328236	0.0351293	-2.34643	0.0205532	137	1.68712
AMR	FIBROMETER_ALPHA_2_MACROGLOBULIN__MG_DL	Increased inflammation	AMRFIBROMETER_ALPHA_2_MACROGLOBULIN__MG_DLIncreased inflammation	0.195242	0.0304631	0.36002	0.287701	2.34791	0.0206504	125	1.68507
ALL	TOTAL_B_CELLS_PCTCD20__PCT	Increased body mass	ALLTOTAL_B_CELLS_PCTCD20__PCTIncreased body mass	0.1753	0.0270058	0.323594	0.122975	2.32937	0.0207221	240	1.68357
ALL	PROTEIN_C_FUNCTIONAL__PCT	Reduced inflammation	ALLPROTEIN_C_FUNCTIONAL__PCTReduced inflammation	-0.0824814	-0.152382	-0.012581	1.71577	-2.31577	0.0207898	934	1.68215
ALL	FIBROMETER_PROTHROMBIN_INDEX__PCT	Reduced inflammation	ALLFIBROMETER_PROTHROMBIN_INDEX__PCTReduced inflammation	-0.112024	-0.206946	-0.0171031	0.804758	-2.3191	0.0208185	483	1.68155
ALL	LH_SERUM__MIU_ML	Increased body mass	ALLLH_SERUM__MIU_MLIncreased body mass	-0.0456089	-0.0842806	-0.00693718	0.0225592	-2.31252	0.0208187	2912	1.68155
ALL	GLOBULIN__G_DL	Reduced inflammation	ALLGLOBULIN__G_DLReduced inflammation	-0.0257257	-0.0475496	-0.00390175	0.00202466	-2.31073	0.0208736	7883	1.6804
EUR	TRANSFERRIN_SERUM__MG_DL	Increased urate	EURTRANSFERRIN_SERUM__MG_DLIncreased urate	0.232864	0.0360867	0.429641	9.23348	2.35066	0.0209004	105	1.67985
AMR	POC_LACTATE_VENOUS__MMOL_L	Reduced inflammation	AMRPOC_LACTATE_VENOUS__MMOL_LReduced inflammation	-0.197429	-0.364503	-0.0303555	0.0398221	-2.33947	0.0209501	135	1.67881
EUR	BIRCH_IGE__KIU_L	Reduced lipids	EURBIRCH_IGE__KIU_LReduced lipids	0.148128	0.0225445	0.273711	0.100483	2.32378	0.0209911	249	1.67796
ALL	EGG_WHITE_PCTASM__PCT	Increased hematocrit	ALLEGG_WHITE_PCTASM__PCTIncreased hematocrit	0.145277	0.0222321	0.268322	0.133426	2.33828	0.0210705	131	1.67633
ALL	BIRCH_PCTASM__PCT	Increased body mass	ALLBIRCH_PCTASM__PCTIncreased body mass	0.210113	0.0319953	0.388231	0.207253	2.33096	0.0210959	163	1.6758
EUR	T_HELPER_3_PCTCD4__PCT	Increased urate	EURT_HELPER_3_PCTCD4__PCTIncreased urate	-0.192037	-0.354812	-0.029262	1.30386	-2.33276	0.0211064	152	1.67559
AMR	CA_19_9_MSH__U_ML	Reduced lipids	AMRCA_19_9_MSH__U_MLReduced lipids	0.208264	0.0317701	0.384758	0.120431	2.33594	0.0211261	136	1.67518
ALL	NEUTRO_MAN__PCT	Increased blood volume	ALLNEUTRO_MAN__PCTIncreased blood volume	0.208478	0.0316845	0.385271	1.71453	2.33028	0.0211423	162	1.67485
EUR	COMPLEMENT_C4__MG_DL	Reduced inflammation	EURCOMPLEMENT_C4__MG_DLReduced inflammation	-0.115997	-0.214517	-0.0174763	0.048941	-2.31515	0.0211468	387	1.67475
ALL	PECAN_NUT_IGE__KIU_L	Increased body mass	ALLPECAN_NUT_IGE__KIU_LIncreased body mass	0.107631	0.0161875	0.199075	0.0695988	2.31265	0.0211568	502	1.67455
AFR	FIBROMETER_PLATELET_COUNT__NA	Reduced inflammation	AFRFIBROMETER_PLATELET_COUNT__NAReduced inflammation	-0.206854	-0.382231	-0.0314763	0.272819	-2.33528	0.0211892	134	1.67389
ALL	NON_HDL_CHOLESTEROL__MG_DL	Reduced inflammation	ALLNON_HDL_CHOLESTEROL__MG_DLReduced inflammation	-0.0288756	-0.0534472	-0.00430409	0.0224949	-2.30369	0.0212699	6844	1.67223
ALL	IMMUNOGLOBULIN_G_QN_SERUM__MG_DL	Reduced hematocrit	ALLIMMUNOGLOBULIN_G_QN_SERUM__MG_DLReduced hematocrit	0.120127	0.0178404	0.222415	0.0176617	2.30883	0.0214645	412	1.66828
EUR	ABS_T_HELPER_CD4__CU_MM	Increased hematocrit	EURABS_T_HELPER_CD4__CU_MMIncreased hematocrit	0.113557	0.0168213	0.210293	0.293227	2.3078	0.0215225	412	1.66711
AMR	T3_TOTAL__NG_DL	Increased hematocrit	AMRT3_TOTAL__NG_DLIncreased hematocrit	0.100672	0.0148642	0.18648	0.016328	2.30518	0.0215737	504	1.66608
AMR	U_PH__NA	Reduced hematocrit	AMRU_PH__NAReduced hematocrit	-0.03828	-0.0709349	-0.00562504	0.00180085	-2.29835	0.0215986	3623	1.66557
EUR	CL__MMOL_L	Reduced lipids	EURCL__MMOL_LReduced lipids	0.0532205	0.0078195	0.0986215	0.0688601	2.299	0.0216131	1916	1.66528
ALL	HEPATITIS_BS_AB_QUANT__MIU_ML	Increased body mass	ALLHEPATITIS_BS_AB_QUANT__MIU_MLIncreased body mass	-0.0959658	-0.177812	-0.0141192	0.0733134	-2.30157	0.0216165	812	1.66521
EUR	ALDOSTERONE__NG_DL	Reduced hematocrit	EURALDOSTERONE__NG_DLReduced hematocrit	-0.221125	-0.409156	-0.0330942	0.0856288	-2.33206	0.0216243	118	1.66506
EUR	BRAIN_NATRIURETIC_PROTEIN__PG_ML	Increased hematocrit	EURBRAIN_NATRIURETIC_PROTEIN__PG_MLIncreased hematocrit	-0.0755848	-0.140076	-0.0110939	0.0472489	-2.30065	0.0216713	803	1.66412
EUR	TP__G_DL	Increased body mass	EURTP__G_DLIncreased body mass	0.121266	0.0177819	0.22475	0.0453615	2.30528	0.0217765	341	1.66201
EUR	WBC_FLUID__UL	Reduced blood volume	EURWBC_FLUID__ULReduced blood volume	-0.16857	-0.312339	-0.0248007	0.138813	-2.31234	0.0217974	210	1.6616
EUR	CREATININE_UR_RANDOM__G_L	Reduced blood volume	EURCREATININE_UR_RANDOM__G_LReduced blood volume	0.0882217	0.0128801	0.163563	0.0263231	2.29909	0.0217997	699	1.66155
AMR	GLUCOSE_POC__MG_DL	Reduced lipids	AMRGLUCOSE_POC__MG_DLReduced lipids	-0.20404	-0.377887	-0.0301925	0.0357314	-2.32321	0.0218097	137	1.66135
ALL	GTT_FAST__MG_DL	Increased inflammation	ALLGTT_FAST__MG_DLIncreased inflammation	0.0809275	0.0118103	0.150045	0.00814411	2.29918	0.021813	660	1.66128
EUR	RARA_H_2__NA	Reduced inflammation	EURRARA_H_2__NAReduced inflammation	-0.19307	-0.357621	-0.0285199	0.165108	-2.32062	0.0218174	148	1.6612
ALL	U_CREATININE_TIMED__G_INTERVAL	Increased blood volume	ALLU_CREATININE_TIMED__G_INTERVALIncreased blood volume	0.0549119	0.00798415	0.10184	0.00608524	2.29509	0.0218515	1683	1.66052
EUR	WB_CHLORIDE_POCT__MEQ_L	Reduced lipids	EURWB_CHLORIDE_POCT__MEQ_LReduced lipids	0.0786418	0.011444	0.14584	0.116964	2.29697	0.0218587	879	1.66037
ALL	C_PEPTIDE_OF_INSULIN__NG_ML	Increased inflammation	ALLC_PEPTIDE_OF_INSULIN__NG_MLIncreased inflammation	0.0900415	0.0130785	0.167005	0.0359935	2.29718	0.0219164	683	1.65923
EUR	WB_CREATININE_VEN__MG_DL	Increased blood volume	EURWB_CREATININE_VEN__MG_DLIncreased blood volume	0.0520959	0.00753151	0.0966604	0.0114177	2.2928	0.0219785	1750	1.658
EUR	PROTEIN_CSF__MG_DL	Increased body mass	EURPROTEIN_CSF__MG_DLIncreased body mass	-0.211518	-0.391852	-0.0311844	0.0746668	-2.32793	0.0219933	111	1.65771
AFR	FREE_KAPPA_LAMBDA_RAT_OLD_SPA__NA	Reduced lipids	AFRFREE_KAPPA_LAMBDA_RAT_OLD_SPA__NAReduced lipids	-0.17043	-0.31604	-0.0248196	0.0891345	-2.30993	0.0220529	190	1.65653
AFR	RETICULOCYTE_COUNT__PCT	Reduced hematocrit	AFRRETICULOCYTE_COUNT__PCTReduced hematocrit	-0.0662133	-0.122887	-0.00954008	0.0218865	-2.29221	0.0220662	1213	1.65627
ALL	PH_VEN_POCT__NA	Reduced inflammation	ALLPH_VEN_POCT__NAReduced inflammation	0.0223169	0.00319903	0.0414347	0.000478252	2.28817	0.0221456	11713	1.65471
EUR	TSH__UIU_ML	Reduced blood volume	EURTSH__UIU_MLReduced blood volume	0.032836	0.00470604	0.060966	0.0102047	2.28842	0.0221551	4986	1.65453
ALL	MICROALBUMIN_URINE_POCT__MG_L	Increased hematocrit	ALLMICROALBUMIN_URINE_POCT__MG_LIncreased hematocrit	0.24944	0.0365778	0.462302	0.119197	2.32954	0.0221743	100	1.65415
EUR	WB_UREA_NITROGEN_ART__MG_DL	Increased body mass	EURWB_UREA_NITROGEN_ART__MG_DLIncreased body mass	0.190041	0.0275674	0.352515	0.0478898	2.3131	0.0222176	150	1.6533
AFR	WBC_CSF__UL	Reduced blood volume	AFRWBC_CSF__ULReduced blood volume	0.171908	0.0246016	0.319214	0.147131	2.30296	0.0224379	192	1.64902
EUR	INSULIN_TOTAL__UU_ML	Increased hematocrit	EURINSULIN_TOTAL__UU_MLIncreased hematocrit	-0.108754	-0.202076	-0.0154316	0.0374504	-2.29055	0.0224758	441	1.64828
EUR	IGM_TOTAL_QUANT__MG_DL	Reduced inflammation	EURIGM_TOTAL_QUANT__MG_DLReduced inflammation	0.0729639	0.0103247	0.135603	0.0234553	2.28593	0.0224774	967	1.64825
AMR	SEGMENTED_CELLS__PCT	Increased urate	AMRSEGMENTED_CELLS__PCTIncreased urate	-0.0878377	-0.163239	-0.0124363	0.668948	-2.28734	0.0224853	687	1.6481
AFR	QFT_NIL_PLUS__IU_ML	Increased body mass	AFRQFT_NIL_PLUS__IU_MLIncreased body mass	-0.168912	-0.313753	-0.0240717	0.0865856	-2.29908	0.0224935	222	1.64794
EUR	ERYTHROCYTE_SED_RATE__MM_HR	Increased hematocrit	EURERYTHROCYTE_SED_RATE__MM_HRIncreased hematocrit	-0.047612	-0.0885353	-0.00668878	0.0219765	-2.28164	0.0226111	2099	1.64568
EUR	PECAN_NUT_IGE__KIU_L	Increased body mass	EURPECAN_NUT_IGE__KIU_LIncreased body mass	0.148757	0.0210564	0.276458	0.101894	2.29532	0.0226236	242	1.64544
EUR	SEX_HORMONE_BIND_GLOB__NMOL_L	Increased blood volume	EURSEX_HORMONE_BIND_GLOB__NMOL_LIncreased blood volume	-0.0941437	-0.175048	-0.0132391	0.0280741	-2.28592	0.0226535	543	1.64487
AMR	PT_POCT__NA	Reduced blood volume	AMRPT_POCT__NAReduced blood volume	-0.226069	-0.419903	-0.0322347	0.0736529	-2.31391	0.0227192	114	1.64361
AMR	WBC_NO_AREA_URNS_HPF__HPF	Increased urate	AMRWBC_NO_AREA_URNS_HPF__HPFIncreased urate	0.188841	0.0266669	0.351015	0.120032	2.29998	0.0227665	171	1.6427
EUR	U_UREA_RANDOM__G_L	Increased body mass	EURU_UREA_RANDOM__G_LIncreased body mass	0.142519	0.0200023	0.265036	0.0392623	2.29041	0.0227832	279	1.64238
AFR	CO2_POCT__NA	Increased body mass	AFRCO2_POCT__NAIncreased body mass	-0.15292	-0.284377	-0.0214639	0.277422	-2.29242	0.0228138	237	1.6418
AFR	WB_UREA_NITROGEN_ART__MG_DL	Increased hematocrit	AFRWB_UREA_NITROGEN_ART__MG_DLIncreased hematocrit	0.189301	0.0266312	0.351971	0.0579863	2.29977	0.0228691	161	1.64075
ALL	POC_GLU_ARTERIAL__MG_DL	Reduced blood volume	ALLPOC_GLU_ARTERIAL__MG_DLReduced blood volume	-0.220706	-0.410285	-0.031128	0.0438849	-2.30716	0.0229176	124	1.63983
AFR	NUMBER_CELLS_COUNTED__NA	Reduced blood volume	AFRNUMBER_CELLS_COUNTED__NAReduced blood volume	0.0758001	0.0104849	0.141115	0.00354666	2.27769	0.0229814	904	1.63862
ALL	F345_IGE_MACADAMIA_NUT__KU_L	Reduced inflammation	ALLF345_IGE_MACADAMIA_NUT__KU_LReduced inflammation	0.141685	0.0196906	0.263679	0.0886152	2.28692	0.0230015	275	1.63824
ALL	U_SODIUM_TIMED__MEQ_INTERVAL	Reduced lipids	ALLU_SODIUM_TIMED__MEQ_INTERVALReduced lipids	-0.195281	-0.3633	-0.0272613	0.295513	-2.29512	0.0230094	176	1.63809
AMR	EGFR_NON_AFR_AM__NA	Reduced lipids	AMREGFR_NON_AFR_AM__NAReduced lipids	-0.0367152	-0.0683915	-0.00503876	0.0300591	-2.27257	0.0231163	3300	1.63608
AMR	WB_CA_VEN_POCT__MMOL_L	Increased body mass	AMRWB_CA_VEN_POCT__MMOL_LIncreased body mass	0.047284	0.00647276	0.0880952	0.00145289	2.272	0.0231773	2346	1.63494
AFR	ALT__U_L	Reduced blood volume	AFRALT__U_LReduced blood volume	0.104139	0.0143008	0.193976	0.0308694	2.27798	0.0231876	472	1.63474
ALL	ALBUMIN_BLD__G_DL	Reduced inflammation	ALLALBUMIN_BLD__G_DLReduced inflammation	-0.0141199	-0.0263098	-0.00193005	0.0031363	-2.27039	0.0231917	26746	1.63467
ALL	FIBROMETER_PLATELET_COUNT__NA	Reduced inflammation	ALLFIBROMETER_PLATELET_COUNT__NAReduced inflammation	-0.108936	-0.202961	-0.0149115	0.136438	-2.27666	0.0232552	484	1.63348
EUR	SEGMENTED_CELLS__PCT	Increased hematocrit	EURSEGMENTED_CELLS__PCTIncreased hematocrit	0.0982589	0.0134106	0.183107	0.733012	2.27504	0.0233099	534	1.63246
ALL	FOSAMPRENAVIR_R_FOLD_CHANGE__NA	Increased inflammation	ALLFOSAMPRENAVIR_R_FOLD_CHANGE__NAIncreased inflammation	0.178726	0.0245722	0.33288	0.081409	2.28849	0.0233258	186	1.63216
ALL	TOT_CO2_ART_POCT__MEQ_L	Reduced inflammation	ALLTOT_CO2_ART_POCT__MEQ_LReduced inflammation	0.0375265	0.00508559	0.0699674	0.0802223	2.26787	0.0233876	4223	1.63101
AMR	WB_CREATININE_VEN__MG_DL	Increased inflammation	AMRWB_CREATININE_VEN__MG_DLIncreased inflammation	0.0400103	0.00541654	0.074604	0.00851309	2.26778	0.0234149	2946	1.63051
EUR	C_REACTIVE_PROTEIN_HS__MG_L	Increased inflammation	EURC_REACTIVE_PROTEIN_HS__MG_LIncreased inflammation	0.053211	0.0072062	0.0992158	0.0403087	2.2685	0.0234168	1818	1.63047
EUR	RED_BLOOD_CELL__X10_6_UL	Reduced inflammation	EURRED_BLOOD_CELL__X10_6_ULReduced inflammation	0.0280991	0.00379903	0.0523991	0.00669901	2.26686	0.0234358	5798	1.63012
AMR	LDL_HDL_RATIO__NA	Increased urate	AMRLDL_HDL_RATIO__NAIncreased urate	0.0356191	0.00481219	0.0664261	0.0071191	2.26679	0.023455	4131	1.62977
ALL	UROBILINOGEN__EU_DL	Increased body mass	ALLUROBILINOGEN__EU_DLIncreased body mass	-0.0197354	-0.036807	-0.00266369	0.00586699	-2.26594	0.0234677	17267	1.62953
ALL	U_UREA_RANDOM__G_L	Increased urate	ALLU_UREA_RANDOM__G_LIncreased urate	0.0517021	0.00697808	0.0964262	0.0136962	2.26706	0.0234867	2138	1.62918
AMR	PROTEIN_C_ANTIGEN__PCT	Increased hematocrit	AMRPROTEIN_C_ANTIGEN__PCTIncreased hematocrit	0.207046	0.0283303	0.385761	2.5945	2.29183	0.0235106	145	1.62874
ALL	BASE_EX_VEN_POCT__MMOL_L	Increased hematocrit	ALLBASE_EX_VEN_POCT__MMOL_LIncreased hematocrit	-0.0240176	-0.0448005	-0.00323479	0.00681552	-2.26531	0.0235157	9628	1.62864
AMR	CHOL_HDL_CHOL_RATIO__NA	Increased urate	AMRCHOL_HDL_CHOL_RATIO__NAIncreased urate	0.0349777	0.00469499	0.0652605	0.00496605	2.26449	0.023595	4207	1.62718
EUR	NUMBER_CELLS_COUNTED__NA	Increased blood volume	EURNUMBER_CELLS_COUNTED__NAIncreased blood volume	-0.101264	-0.188886	-0.0136427	0.00467082	-2.2707	0.0235954	507	1.62717
EUR	CHOL_TOT__MG_DL	Increased urate	EURCHOL_TOT__MG_DLIncreased urate	0.176694	0.0239433	0.329445	3.27792	2.28575	0.0236792	163	1.62563
EUR	RBC_FLUID__UL	Reduced inflammation	EURRBC_FLUID__ULReduced inflammation	-0.163878	-0.305679	-0.0220775	0.172795	-2.27898	0.0237297	213	1.62471
ALL	EGFR_AFRICAN_AM__NA	Reduced blood volume	ALLEGFR_AFRICAN_AM__NAReduced blood volume	-0.0164524	-0.0307113	-0.00219346	0.272266	-2.26163	0.023733	16957	1.62465
AFR	FREE_LAMBDA_SERUM_OLD_SPA__MG_L	Increased urate	AFRFREE_LAMBDA_SERUM_OLD_SPA__MG_LIncreased urate	0.172811	0.0232677	0.322354	0.0925561	2.28051	0.0237696	191	1.62398
AMR	POC_O2_SAT_VENOUS__PCT	Reduced lipids	AMRPOC_O2_SAT_VENOUS__PCTReduced lipids	0.202576	0.0273412	0.37781	1.95988	2.28885	0.0238369	134	1.62275
EUR	F013_IGE_PEANUT__KU_L	Increased hematocrit	EURF013_IGE_PEANUT__KU_LIncreased hematocrit	0.22236	0.0300824	0.414639	0.275373	2.29329	0.023843	118	1.62264
EUR	T3_TOTAL__NG_DL	Reduced inflammation	EURT3_TOTAL__NG_DLReduced inflammation	-0.0793674	-0.148194	-0.0105406	0.0110579	-2.26409	0.0238775	706	1.62201
ALL	PECAN_NUT_IGE__KIU_L	Increased blood volume	ALLPECAN_NUT_IGE__KIU_LIncreased blood volume	0.107994	0.0143504	0.201638	0.0664757	2.26594	0.0238924	502	1.62174
ALL	LYMPH_ABS__K_UL	Increased body mass	ALLLYMPH_ABS__K_ULIncreased body mass	0.0521625	0.00690773	0.0974173	0.0068165	2.26027	0.0238935	2413	1.62172
ALL	GTT_FAST__MG_DL	Increased blood volume	ALLGTT_FAST__MG_DLIncreased blood volume	0.0827396	0.0109493	0.15453	0.00848639	2.26313	0.0239586	660	1.62054
ALL	NEU_PCT_TOTAL__PCT	Increased urate	ALLNEU_PCT_TOTAL__PCTIncreased urate	0.139479	0.0184968	0.260462	0.74327	2.26886	0.0239939	311	1.6199
EUR	RBC_NO_URNS_HPF__HPF	Reduced inflammation	EURRBC_NO_URNS_HPF__HPFReduced inflammation	-0.199108	-0.371549	-0.026666	0.111164	-2.2865	0.0240086	132	1.61963
ALL	T_HELPER_PCT_CD4__PCT	Reduced hematocrit	ALLT_HELPER_PCT_CD4__PCTReduced hematocrit	0.0544587	0.00716675	0.101751	0.310872	2.25839	0.0240319	1958	1.61921
ALL	MUMPS_IGG_AB__NA	Increased urate	ALLMUMPS_IGG_AB__NAIncreased urate	0.0423622	0.00557071	0.0791538	0.0212239	2.25759	0.024039	3184	1.61908
ALL	MYOGLOBIN_SERUM__NG_ML	Increased body mass	ALLMYOGLOBIN_SERUM__NG_MLIncreased body mass	-0.252245	-0.47067	-0.033819	0.0806496	-2.29033	0.0240399	117	1.61907
EUR	HEIGHT__M	Increased blood volume	EURHEIGHT__MIncreased blood volume	0.0219886	0.00288975	0.0410874	0.0011716	2.25693	0.024045	6571	1.61898
ALL	ALPHA_1_GLOBULIN_URINE_PCT__PCT	Increased hematocrit	ALLALPHA_1_GLOBULIN_URINE_PCT__PCTIncreased hematocrit	0.11448	0.0150505	0.213909	0.0698101	2.26309	0.0241341	439	1.61737
EUR	FREE_KAPPA_LAMBDA_RAT__NA	Reduced hematocrit	EURFREE_KAPPA_LAMBDA_RAT__NAReduced hematocrit	0.207617	0.0276175	0.387617	0.114858	2.28391	0.0241501	133	1.61708
AFR	QUANTIFERON_NIL__IU_ML	Increased body mass	AFRQUANTIFERON_NIL__IU_MLIncreased body mass	-0.0841231	-0.157232	-0.0110145	0.0380751	-2.25881	0.0241749	782	1.61664
ALL	MUMPS_IGG_AB__NA	Increased blood volume	ALLMUMPS_IGG_AB__NAIncreased blood volume	0.0418639	0.00546026	0.0782676	0.0202116	2.2548	0.0242136	3184	1.61594
EUR	APTT_SL__SEC	Reduced lipids	EURAPTT_SL__SECReduced lipids	0.0743353	0.009705	0.138966	0.00700999	2.25738	0.0242287	895	1.61567
ALL	LDL_CHOL_DIRECT__MG_DL	Increased urate	ALLLDL_CHOL_DIRECT__MG_DLIncreased urate	-0.185636	-0.346862	-0.0244107	0.150723	-2.27243	0.0242769	189	1.61481
EUR	PO2_VEN__MM_HG	Increased hematocrit	EURPO2_VEN__MM_HGIncreased hematocrit	-0.082114	-0.153539	-0.0106886	0.0160863	-2.25696	0.0243015	754	1.61437
ALL	WB_K_VEN_POCT__MEQ_L	Increased urate	ALLWB_K_VEN_POCT__MEQ_LIncreased urate	0.0202401	0.00262451	0.0378557	0.00110655	2.25218	0.0243271	13428	1.61391
EUR	QRS_DURATION__MS	Reduced hematocrit	EURQRS_DURATION__MSReduced hematocrit	-0.035649	-0.066676	-0.00462206	0.00295438	-2.25274	0.024339	3423	1.6137
EUR	HYDROXY_VITAMIN_D_3__NG_ML	Increased urate	EURHYDROXY_VITAMIN_D_3__NG_MLIncreased urate	0.0897481	0.0116343	0.167862	0.624777	2.25632	0.0244008	629	1.6126
ALL	ABS_CD_8_SUPPRESSOR__UL	Increased body mass	ALLABS_CD_8_SUPPRESSOR__ULIncreased body mass	0.246142	0.0323326	0.459951	0.790729	2.281	0.0244397	126	1.6119
AFR	O2_SATURATION_VEN__PCT	Increased body mass	AFRO2_SATURATION_VEN__PCTIncreased body mass	-0.0693656	-0.129804	-0.00892681	0.743624	-2.25191	0.0245231	1122	1.61042
ALL	MEAN_PLT_VOLUME__FL	Increased body mass	ALLMEAN_PLT_VOLUME__FLIncreased body mass	-0.0154709	-0.0289552	-0.00198654	0.000780607	-2.24881	0.0245325	27842	1.61026
ALL	TOTAL_T_CELLS_3_PCTCD3__PCT	Increased body mass	ALLTOTAL_T_CELLS_3_PCTCD3__PCTIncreased body mass	-0.115145	-0.215465	-0.0148247	0.767612	-2.25494	0.0245598	525	1.60978
ALL	WB_UREA_NITROGEN_ART__MG_DL	Reduced blood volume	ALLWB_UREA_NITROGEN_ART__MG_DLReduced blood volume	-0.0863567	-0.161617	-0.0110961	0.0239828	-2.25268	0.0245766	741	1.60948
EUR	PINE_PINON_NUT__KU_L	Reduced blood volume	EURPINE_PINON_NUT__KU_LReduced blood volume	0.159051	0.0204833	0.297619	0.104462	2.26298	0.0246795	220	1.60766
AFR	IGG_TOTAL_QUANT__MG_DL	Reduced hematocrit	AFRIGG_TOTAL_QUANT__MG_DLReduced hematocrit	0.0758624	0.00969581	0.142029	0.0188535	2.25037	0.0246801	864	1.60765
ALL	FIBRINOGEN__MG_DL	Increased hematocrit	ALLFIBRINOGEN__MG_DLIncreased hematocrit	0.0419948	0.00533311	0.0786565	0.0745837	2.24599	0.0247777	2990	1.60594
EUR	IGA_TOTAL_QUANT__MG_DL	Increased inflammation	EURIGA_TOTAL_QUANT__MG_DLIncreased inflammation	-0.069931	-0.131012	-0.00884996	0.162054	-2.24677	0.024881	975	1.60413
EUR	BASE_EX_VEN_POCT__MMOL_L	Increased hematocrit	EURBASE_EX_VEN_POCT__MMOL_LIncreased hematocrit	-0.0665888	-0.124754	-0.00842332	0.019927	-2.2462	0.0248833	1148	1.60409
EUR	C_PEPTIDE_OF_INSULIN__NG_ML	Reduced lipids	EURC_PEPTIDE_OF_INSULIN__NG_MLReduced lipids	-0.236649	-0.442726	-0.0305713	0.09051	-2.28174	0.0248895	103	1.60398
AMR	IGA_CELIAC_SCREEN_ONLY__MG_DL	Increased inflammation	AMRIGA_CELIAC_SCREEN_ONLY__MG_DLIncreased inflammation	0.196262	0.0251902	0.367333	0.0398426	2.27167	0.024903	133	1.60375
AMR	CHLORIDE_POC__MMOL_L	Reduced lipids	AMRCHLORIDE_POC__MMOL_LReduced lipids	0.212278	0.0272511	0.397304	0.418015	2.27411	0.0249358	122	1.60318
ALL	BILI_DIR__MG_DL	Increased body mass	ALLBILI_DIR__MG_DLIncreased body mass	0.0803381	0.0100947	0.150582	0.023567	2.24436	0.0250283	1009	1.60157
ALL	NEUTRO__PCT	Increased body mass	ALLNEUTRO__PCTIncreased body mass	-0.0521519	-0.0977626	-0.00654127	0.296596	-2.24218	0.0250405	2416	1.60136
AFR	T_AXIS__DEGREES	Increased urate	AFRT_AXIS__DEGREESIncreased urate	0.035586	0.00446129	0.0667107	0.0428738	2.2416	0.0250437	3902	1.6013
AFR	PATIENT_TEMP_A__OC	Reduced inflammation	AFRPATIENT_TEMP_A__OCReduced inflammation	0.0935279	0.0117418	0.175314	0.000650193	2.24598	0.0250763	601	1.60074
EUR	CORTISOL_SERUM_RANDOM__MICROG_DL	Reduced inflammation	EURCORTISOL_SERUM_RANDOM__MICROG_DLReduced inflammation	-0.221697	-0.415273	-0.0281223	0.0986699	-2.26945	0.0251732	125	1.59906
ALL	HGB_A2__PCT	Reduced blood volume	ALLHGB_A2__PCTReduced blood volume	0.0541552	0.00674343	0.101567	0.00629948	2.24015	0.0251956	1929	1.59867
AFR	VLDL_CHOLESTEROL_CAL__MG_DL	Reduced lipids	AFRVLDL_CHOLESTEROL_CAL__MG_DLReduced lipids	-0.0781812	-0.146627	-0.00973515	0.0168329	-2.24223	0.0252284	789	1.59811
AFR	GLUCOSE_POC__MG_DL	Increased blood volume	AFRGLUCOSE_POC__MG_DLIncreased blood volume	0.164761	0.0207224	0.308799	0.0336535	2.25981	0.0252445	167	1.59783
EUR	IMMUNOGLOBULIN_E_TOTAL__IU_ML	Increased inflammation	EURIMMUNOGLOBULIN_E_TOTAL__IU_MLIncreased inflammation	-0.129431	-0.242637	-0.0162254	0.110982	-2.25473	0.0252505	211	1.59773
ALL	ANTI_P_SERINE_IGM__MPL	Reduced lipids	ALLANTI_P_SERINE_IGM__MPLReduced lipids	-0.0711951	-0.133553	-0.00883716	0.0275787	-2.24022	0.0252782	1102	1.59725
EUR	NEUTRO__PCT	Reduced lipids	EURNEUTRO__PCTReduced lipids	0.110035	0.0136979	0.206372	0.650842	2.24516	0.025281	431	1.59721
AMR	TROPONIN_I__NG_ML	Increased urate	AMRTROPONIN_I__NG_MLIncreased urate	-0.0864785	-0.162223	-0.010734	0.0749017	-2.24172	0.0253023	692	1.59684
AMR	NON_HDL_CHOLESTEROL__MG_DL	Reduced inflammation	AMRNON_HDL_CHOLESTEROL__MG_DLReduced inflammation	-0.0562948	-0.105631	-0.00695824	0.0461449	-2.23821	0.0253548	1501	1.59594
AFR	VENTRICULAR_RATE__BPM	Reduced lipids	AFRVENTRICULAR_RATE__BPMReduced lipids	0.0346542	0.00427705	0.0650313	0.00298524	2.23658	0.025367	4140	1.59573
EUR	TOTAL_COUNT_CELLS_COUNTED_CSF__NA	Increased inflammation	EURTOTAL_COUNT_CELLS_COUNTED_CSF__NAIncreased inflammation	-0.23039	-0.43173	-0.0290493	3.80596	-2.27331	0.0253868	104	1.59539
AFR	FREE_KAPPA_LAMBDA_RAT__NA	Reduced blood volume	AFRFREE_KAPPA_LAMBDA_RAT__NAReduced blood volume	0.194861	0.0243141	0.365408	0.103934	2.26059	0.0254599	143	1.59414
EUR	HEMATOCRIT_VEN__PCT	Increased hematocrit	EURHEMATOCRIT_VEN__PCTIncreased hematocrit	0.0519312	0.00635941	0.0975031	0.144626	2.23498	0.0255415	1802	1.59275
AFR	WB_LACTATE_VEN__MMOL_L	Increased inflammation	AFRWB_LACTATE_VEN__MMOL_LIncreased inflammation	-0.0659853	-0.123931	-0.00803919	0.0107376	-2.23428	0.0256601	1143	1.59074
EUR	RED_DISTRIB_WIDTH__PCT	Increased body mass	EURRED_DISTRIB_WIDTH__PCTIncreased body mass	0.0268708	0.0032463	0.0504953	0.00118436	2.22972	0.0258014	6287	1.58836
ALL	HCV_RNA_QUANTITATIVE__IU_ML	Reduced hematocrit	ALLHCV_RNA_QUANTITATIVE__IU_MLReduced hematocrit	-0.0663066	-0.1246	-0.00801276	24.332	-2.23139	0.0258205	1351	1.58803
EUR	MEAN_PLT_VOLUME__FL	Increased blood volume	EURMEAN_PLT_VOLUME__FLIncreased blood volume	-0.0280448	-0.0527141	-0.00337556	0.0015305	-2.22859	0.0258772	6216	1.58708
ALL	POC_HCT_ART_CALC__PCT	Reduced blood volume	ALLPOC_HCT_ART_CALC__PCTReduced blood volume	-0.233213	-0.437747	-0.0286791	0.872122	-2.26559	0.0259028	103	1.58665
ALL	MICROALBUMIN_URINE__UG_ML	Reduced lipids	ALLMICROALBUMIN_URINE__UG_MLReduced lipids	-0.0618428	-0.116243	-0.00744269	0.0519867	-2.23014	0.0259042	1345	1.58663
EUR	PATIENT_TEMP_POCT__OC	Increased body mass	EURPATIENT_TEMP_POCT__OCIncreased body mass	-0.0651147	-0.122424	-0.00780551	4.48668e-05	-2.22922	0.0259888	1183	1.58521
AFR	ABS_T_HELPER_CD4__CU_MM	Increased inflammation	AFRABS_T_HELPER_CD4__CU_MMIncreased inflammation	0.100318	0.01204	0.188596	0.285125	2.23294	0.0260159	491	1.58476
AFR	FREE_LAMBDA_SERUM_OLD_SPA__MG_L	Reduced lipids	AFRFREE_LAMBDA_SERUM_OLD_SPA__MG_LReduced lipids	0.163008	0.0196324	0.306383	0.0772561	2.24368	0.0260925	191	1.58348
ALL	MEAN_PLT_VOLUME__FL	Increased blood volume	ALLMEAN_PLT_VOLUME__FLIncreased blood volume	-0.0139857	-0.0263086	-0.00166285	0.000711856	-2.22454	0.0261202	27842	1.58302
EUR	DOG_DANDER_IGE__KIU_L	Reduced lipids	EURDOG_DANDER_IGE__KIU_LReduced lipids	0.178019	0.0214423	0.334596	0.117525	2.24602	0.0261254	168	1.58294
ALL	VITAMIN_A_RETINOL__MG_L	Increased hematocrit	ALLVITAMIN_A_RETINOL__MG_LIncreased hematocrit	0.232589	0.0281915	0.436987	0.014303	2.25707	0.0261358	116	1.58276
EUR	HGB_A1C_POCT__PCT	Increased blood volume	EURHGB_A1C_POCT__PCTIncreased blood volume	-0.137951	-0.259388	-0.0165143	0.0106191	-2.2376	0.0261504	258	1.58252
AFR	SEGMENTED_CELLS__PCT	Increased blood volume	AFRSEGMENTED_CELLS__PCTIncreased blood volume	0.0748561	0.00890444	0.140808	0.591223	2.22761	0.0261553	906	1.58244
ALL	SEGMENTED_CELLS__PCT	Increased hematocrit	ALLSEGMENTED_CELLS__PCTIncreased hematocrit	0.0385863	0.00458119	0.0725914	0.284011	2.22476	0.0261591	3614	1.58238
AFR	CREATININE__MG_DL	Increased hematocrit	AFRCREATININE__MG_DLIncreased hematocrit	0.161176	0.0193485	0.303003	0.0315895	2.24401	0.0261782	177	1.58206
AFR	GAMMA_GLOBULIN_URINE_PCT__PCT	Increased body mass	AFRGAMMA_GLOBULIN_URINE_PCT__PCTIncreased body mass	-0.229235	-0.43077	-0.0277	0.230965	-2.25485	0.0261785	121	1.58206
ALL	LIPASE__U_L	Reduced hematocrit	ALLLIPASE__U_LReduced hematocrit	0.0223064	0.00264304	0.0419697	0.00998462	2.22364	0.0261915	11907	1.58184
ALL	M_SPIKE_PCT__PCT	Increased urate	ALLM_SPIKE_PCT__PCTIncreased urate	0.184168	0.0220469	0.346289	0.0595228	2.24256	0.0262255	183	1.58128
AFR	LYMPH_CSF__PCT	Increased hematocrit	AFRLYMPH_CSF__PCTIncreased hematocrit	0.164026	0.0195864	0.308465	2.16311	2.24151	0.0262716	186	1.58051
AMR	CK_MB__U_L	Increased blood volume	AMRCK_MB__U_LIncreased blood volume	0.100855	0.0119446	0.189765	0.0400556	2.22888	0.0262829	495	1.58033
EUR	RBC_BLOOD_CELL__X10_6_UL	Reduced blood volume	EURRBC_BLOOD_CELL__X10_6_ULReduced blood volume	0.0268872	0.00317087	0.0506035	0.00701599	2.22245	0.0262892	6157	1.58022
AFR	PROTEIN_TOTAL__G_DL	Increased hematocrit	AFRPROTEIN_TOTAL__G_DLIncreased hematocrit	0.0826458	0.00976322	0.155528	0.0419847	2.22634	0.0263068	718	1.57993
ALL	OVOMUCOID_F233_IGE__KU_L	Increased inflammation	ALLOVOMUCOID_F233_IGE__KU_LIncreased inflammation	-0.233227	-0.438423	-0.0280305	0.194897	-2.25739	0.0263495	106	1.57923
AFR	EGFR_AFRICAN_AM__NA	Reduced hematocrit	AFREGFR_AFRICAN_AM__NAReduced hematocrit	-0.0347844	-0.0654888	-0.00408008	0.765095	-2.22117	0.0264026	3542	1.57835
EUR	TSH_W_FREE_T4_RELEX__UIU_ML	Increased hematocrit	EURTSH_W_FREE_T4_RELEX__UIU_MLIncreased hematocrit	-0.0715828	-0.134757	-0.00840891	0.0266607	-2.22366	0.0264039	973	1.57833
AMR	VITAMIN_B12_SERUM__PG_ML	Increased hematocrit	AMRVITAMIN_B12_SERUM__PG_MLIncreased hematocrit	-0.0464822	-0.0875158	-0.00544849	0.009638	-2.22136	0.0264221	2346	1.57803
ALL	T4__NG_DL	Increased body mass	ALLT4__NG_DLIncreased body mass	-0.105228	-0.19809	-0.012367	0.0134395	-2.22568	0.0264233	588	1.57801
AMR	ERYTHROCYTE_SED_RATE__MM_HR	Increased blood volume	AMRERYTHROCYTE_SED_RATE__MM_HRIncreased blood volume	0.0494242	0.00577974	0.0930687	0.0225618	2.22098	0.0264738	1847	1.57718
AMR	ANION_GAP_VEN_GEM_MPOCT__MEQ_L	Reduced hematocrit	AMRANION_GAP_VEN_GEM_MPOCT__MEQ_LReduced hematocrit	-0.163631	-0.308094	-0.0191679	0.0564914	-2.2344	0.0266344	202	1.57456
AFR	INR__NA	Reduced blood volume	AFRINR__NAReduced blood volume	0.0350929	0.00406634	0.0661195	0.00348281	2.21753	0.0266448	3875	1.57439
ALL	THYROXINE__NA	Increased urate	ALLTHYROXINE__NAIncreased urate	0.247344	0.029212	0.465477	0.0572349	2.24886	0.0266504	117	1.5743
ALL	CREATINE_KINASE_TOTAL_SERUM__U_L	Increased body mass	ALLCREATINE_KINASE_TOTAL_SERUM__U_LIncreased body mass	-0.112634	-0.212222	-0.0130463	0.0329501	-2.22257	0.02673	474	1.573
ALL	METHHGB_POC__PCT	Reduced inflammation	ALLMETHHGB_POC__PCTReduced inflammation	-0.0968592	-0.182517	-0.0112013	0.00986531	-2.22089	0.0267432	595	1.57279
EUR	PHOSPHORUS_BLD__MG_DL	Increased blood volume	EURPHOSPHORUS_BLD__MG_DLIncreased blood volume	0.0423219	0.00487994	0.0797638	0.00394388	2.21641	0.0267467	2706	1.57273
ALL	FIBROMETER_ALPHA_2_MACROGLOBULIN__MG_DL	Increased inflammation	ALLFIBROMETER_ALPHA_2_MACROGLOBULIN__MG_DLIncreased inflammation	0.0977792	0.0112789	0.184279	0.130105	2.22126	0.0268103	483	1.5717
ALL	EGFR_AFRICAN_AMERICAN__ML_MIN_1_73M2	Increased blood volume	ALLEGFR_AFRICAN_AMERICAN__ML_MIN_1_73M2Increased blood volume	-0.163579	-0.308108	-0.0190491	2.38699	-2.23696	0.026815	159	1.57162
EUR	T3_TOTAL__NG_DL	Increased hematocrit	EURT3_TOTAL__NG_DLIncreased hematocrit	0.0771503	0.00887416	0.145426	0.0110723	2.21859	0.0268384	706	1.57124
AMR	SMOOTH_MUSCLE_ANTIBODY__UNITS	Reduced blood volume	AMRSMOOTH_MUSCLE_ANTIBODY__UNITSReduced blood volume	0.222584	0.0260381	0.41913	0.0727289	2.24708	0.0268548	113	1.57098
ALL	C_ABLICANS_IGE__KIU_L	Reduced hematocrit	ALLC_ABLICANS_IGE__KIU_LReduced hematocrit	-0.16251	-0.306244	-0.0187766	0.0892307	-2.22826	0.026875	234	1.57065
AMR	UROBILINOGEN_DIPSTICK__NA	Increased urate	AMRUROBILINOGEN_DIPSTICK__NAIncreased urate	0.0495098	0.00566552	0.0933542	0.014441	2.21453	0.0269015	2069	1.57022
AMR	VLDL_CHOLESTEROL_CAL__MG_DL	Reduced hematocrit	AMRVLDL_CHOLESTEROL_CAL__MG_DLReduced hematocrit	-0.0844602	-0.159248	-0.00967261	0.0177734	-2.21765	0.0269292	654	1.56978
AFR	U_PROTEIN_TIMED__MG_INTERVAL	Reduced inflammation	AFRU_PROTEIN_TIMED__MG_INTERVALReduced inflammation	0.118247	0.0135555	0.222938	0.111405	2.22191	0.026969	343	1.56914
EUR	IRON_BIND_CAP_TIBC__UG_DL	Increased hematocrit	EURIRON_BIND_CAP_TIBC__UG_DLIncreased hematocrit	0.138812	0.0159159	0.261708	3.74231	2.22506	0.0270113	253	1.56845
EUR	INR_SL__NA	Increased body mass	EURINR_SL__NAIncreased body mass	0.0717243	0.00817145	0.135277	0.00895336	2.21492	0.0270128	924	1.56843
EUR	CAT_DANDER_IGE__KIU_L	Reduced inflammation	EURCAT_DANDER_IGE__KIU_LReduced inflammation	0.180109	0.020785	0.339434	0.119074	2.23585	0.0270158	148	1.56838
ALL	RBC_COUNT__M_UL	Increased inflammation	ALLRBC_COUNT__M_ULIncreased inflammation	-0.0422975	-0.0797895	-0.00480561	0.0130757	-2.21221	0.0270382	2641	1.56802
ALL	HCO3_VEN_POCT__MEQ_L	Reduced inflammation	ALLHCO3_VEN_POCT__MEQ_LReduced inflammation	0.021412	0.0024276	0.0403964	0.0389205	2.21082	0.0270675	11788	1.56755
EUR	R_AXIS__DEGREES	Reduced hematocrit	EURR_AXIS__DEGREESReduced hematocrit	0.0363607	0.00412397	0.0685974	0.670436	2.21148	0.0270685	3423	1.56754
EUR	MPV__FL	Increased blood volume	EURMPV__FLIncreased blood volume	-0.0962886	-0.181676	-0.0109011	0.00639296	-2.21521	0.0271671	548	1.56596
AFR	PROCALCITONIN__NG_ML	Increased urate	AFRPROCALCITONIN__NG_MLIncreased urate	0.214253	0.0246174	0.40389	0.22437	2.23997	0.0271801	120	1.56575
ALL	APOLIPOPROTEIN_B__MG_DL	Increased inflammation	ALLAPOLIPOPROTEIN_B__MG_DLIncreased inflammation	-0.20175	-0.380426	-0.0230734	0.0329049	-2.23639	0.0272381	130	1.56482
ALL	GAMMA_TOCOPHEROL_VIT_E_MG_L__MG_L	Increased hematocrit	ALLGAMMA_TOCOPHEROL_VIT_E_MG_L__MG_LIncreased hematocrit	-0.200714	-0.378786	-0.0226418	0.063057	-2.23131	0.0274876	136	1.56086
ALL	PRO_TIME__SECONDS	Increased blood volume	ALLPRO_TIME__SECONDSIncreased blood volume	0.0167046	0.00185195	0.0315572	0.0011089	2.20449	0.027502	18476	1.56064
AFR	COMPLEMENT_C3__MG_DL	Increased hematocrit	AFRCOMPLEMENT_C3__MG_DLIncreased hematocrit	-0.0956654	-0.180742	-0.0105891	1.67693	-2.20903	0.0276059	536	1.559
EUR	VOLUME__L	Increased body mass	EURVOLUME__LIncreased body mass	0.128245	0.0141944	0.242296	0.0586104	2.2127	0.0276609	318	1.55813
EUR	O2_SATURATION_VEN__PCT	Increased urate	EURO2_SATURATION_VEN__PCTIncreased urate	0.0813269	0.008957	0.153697	0.556348	2.20616	0.02768	753	1.55783
ALL	U_TOTAL_PROTEIN_24_HR__GM_24HR	Reduced lipids	ALLU_TOTAL_PROTEIN_24_HR__GM_24HRReduced lipids	0.205423	0.0228718	0.387975	0.135857	2.22709	0.0277314	139	1.55703
EUR	INTERVAL__HR	Increased urate	EURINTERVAL__HRIncreased urate	0.127085	0.0139938	0.240177	0.0202546	2.21135	0.0277605	316	1.55657
ALL	EGFR_NON_AFR_AM__NA	Reduced blood volume	ALLEGFR_NON_AFR_AM__NAReduced blood volume	-0.015726	-0.0297346	-0.00171737	0.0129788	-2.20039	0.0277918	18186	1.55608
EUR	PISTACHIO_IGE__KU_L	Reduced inflammation	EURPISTACHIO_IGE__KU_LReduced inflammation	0.195878	0.0216716	0.370084	0.141857	2.22449	0.0278402	144	1.55533
ALL	BETA_GLOBULIN_URINE_PCT__PCT	Increased body mass	ALLBETA_GLOBULIN_URINE_PCT__PCTIncreased body mass	-0.130515	-0.246752	-0.0142789	0.0325903	-2.20792	0.0278597	386	1.55502
ALL	MEAN_CORP_HGB__PG	Increased urate	ALLMEAN_CORP_HGB__PGIncreased urate	0.0136234	0.00147866	0.0257682	0.0153524	2.19869	0.0279081	28002	1.55427
EUR	TESTOSTERONE_FREE__NG_DL	Reduced hematocrit	EURTESTOSTERONE_FREE__NG_DLReduced hematocrit	0.0529169	0.00575824	0.100075	0.0267292	2.20335	0.0279171	669	1.55413
AMR	PROTEIN_URINE__NA	Reduced hematocrit	AMRPROTEIN_URINE__NAReduced hematocrit	-0.199865	-0.377709	-0.0220207	0.0609071	-2.22528	0.0279471	133	1.55366
ALL	T4__NG_DL	Reduced blood volume	ALLT4__NG_DLReduced blood volume	0.0944556	0.0102513	0.17866	0.011408	2.20322	0.0279755	588	1.55322
ALL	IGG_SUBCLASS_4__MG_DL	Reduced lipids	ALLIGG_SUBCLASS_4__MG_DLReduced lipids	0.208262	0.02292	0.393605	0.101099	2.22618	0.0279859	127	1.55306
EUR	INR_POCT__NA	Increased urate	EURINR_POCT__NAIncreased urate	-0.0719854	-0.136187	-0.00778333	0.0116576	-2.20041	0.0280206	954	1.55252
ALL	HEMATOCRIT_VEN_POCT__PCT	Increased hematocrit	ALLHEMATOCRIT_VEN_POCT__PCTIncreased hematocrit	0.0196066	0.00211098	0.0371023	0.0559037	2.19665	0.0280627	13369	1.55187
ALL	SEROTONIN__NG_ML	Reduced lipids	ALLSEROTONIN__NG_MLReduced lipids	0.197382	0.0214658	0.373299	0.117256	2.22045	0.0281756	140	1.55013
ALL	HCG_TOTAL_QUANT__MIU_ML	Reduced lipids	ALLHCG_TOTAL_QUANT__MIU_MLReduced lipids	0.0384659	0.00411774	0.0728141	0.0746201	2.19591	0.0281828	2735	1.55002
AFR	SEGMENTED_CELLS__PCT	Increased hematocrit	AFRSEGMENTED_CELLS__PCTIncreased hematocrit	0.0728529	0.00777243	0.137933	0.615487	2.19702	0.0282756	906	1.54859
ALL	HCV_AB__S_CO_RATIO	Increased body mass	ALLHCV_AB__S_CO_RATIOIncreased body mass	-0.107547	-0.203709	-0.0113853	0.0289633	-2.1965	0.0284424	607	1.54603
AMR	EOSIN_ABS__K_UL	Reduced inflammation	AMREOSIN_ABS__K_ULReduced inflammation	-0.101506	-0.192266	-0.0107461	0.00917084	-2.19776	0.0284596	478	1.54577
EUR	TOXOPLASMA_IGG_AB__IU_ML	Increased inflammation	EURTOXOPLASMA_IGG_AB__IU_MLIncreased inflammation	-0.180385	-0.341424	-0.0193466	0.17919	-2.21898	0.0284682	128	1.54564
EUR	WB_LACTATE_ART_POCT__MMOL_L	Reduced hematocrit	EURWB_LACTATE_ART_POCT__MMOL_LReduced hematocrit	0.0755613	0.00797488	0.143148	0.0173862	2.19433	0.0284795	870	1.54547
ALL	CREATININE__MG_DL	Increased body mass	ALLCREATININE__MG_DLIncreased body mass	0.0838451	0.00883947	0.158851	0.0154033	2.19452	0.0285066	758	1.54505
AFR	HGB_A1C_POCT__PCT	Reduced lipids	AFRHGB_A1C_POCT__PCTReduced lipids	0.098127	0.0103512	0.185903	0.0115715	2.19654	0.0285223	503	1.54482
AMR	OSMOLALITY_SERUM__MOSM_KG	Reduced inflammation	AMROSMOLALITY_SERUM__MOSM_KGReduced inflammation	-0.134264	-0.254331	-0.0141976	0.00499846	-2.20131	0.028536	292	1.54461
ALL	WEIGHT__KG	Reduced hematocrit	ALLWEIGHT__KGReduced hematocrit	0.0133654	0.00140149	0.0253293	0.126375	2.18965	0.0285575	29253	1.54428
ALL	RBC_CSF__UL	Reduced blood volume	ALLRBC_CSF__ULReduced blood volume	0.084616	0.00888532	0.160347	0.115353	2.1936	0.0285823	736	1.5439
ALL	EFAVIRENZ_IC50__MICROMOLE	Increased urate	ALLEFAVIRENZ_IC50__MICROMOLEIncreased urate	-0.176527	-0.334369	-0.0186844	0.152464	-2.20868	0.0286185	174	1.54335
ALL	EGFR_NON_AFRICAN_AM__NA	Reduced blood volume	ALLEGFR_NON_AFRICAN_AM__NAReduced blood volume	-0.0156442	-0.0296549	-0.00163345	0.0130623	-2.18861	0.0286377	18249	1.54306
EUR	ROOM_TEMPERATURE__NA	Increased urate	EURROOM_TEMPERATURE__NAIncreased urate	-0.121518	-0.230254	-0.0127818	0.0256742	-2.20169	0.0286594	249	1.54273
AFR	CARBON_DIOXIDE_BLD__MEQ_L	Reduced hematocrit	AFRCARBON_DIOXIDE_BLD__MEQ_LReduced hematocrit	-0.0304452	-0.0577381	-0.00315224	0.045119	-2.18685	0.0287985	5172	1.54063
ALL	OSMOLALITY_URINE__MOSM_KG	Reduced lipids	ALLOSMOLALITY_URINE__MOSM_KGReduced lipids	0.0543955	0.00563268	0.103158	0.100716	2.1879	0.0288108	1735	1.54044
AMR	EGFR_NON_AFR_AM__NA	Increased blood volume	AMREGFR_NON_AFR_AM__NAIncreased blood volume	-0.0352363	-0.0668405	-0.00363203	0.0313541	-2.18601	0.028885	3300	1.53933
ALL	MEAN_PLT_VOLUME__FL	Reduced inflammation	ALLMEAN_PLT_VOLUME__FLReduced inflammation	0.0138585	0.00142693	0.02629	0.000722439	2.18503	0.0288949	27842	1.53918
EUR	SEX_HORMONE_BIND_GLOB__NMOL_L	Reduced inflammation	EURSEX_HORMONE_BIND_GLOB__NMOL_LReduced inflammation	0.0909793	0.00939751	0.172561	0.0248593	2.19075	0.0289057	543	1.53902
AMR	ALDOLASE__U_L	Reduced lipids	AMRALDOLASE__U_LReduced lipids	-0.201063	-0.381115	-0.0210107	0.0327938	-2.21042	0.0289253	137	1.53872
AMR	AST_SGOT__U_L	Reduced inflammation	AMRAST_SGOT__U_LReduced inflammation	-0.0311442	-0.05909	-0.00319841	0.00631913	-2.18485	0.0289494	4695	1.53836
AMR	ALBUMIN_SERUM__G_DL	Increased body mass	AMRALBUMIN_SERUM__G_DLIncreased body mass	0.0988244	0.0101763	0.187473	0.0364455	2.19042	0.028969	499	1.53807
AFR	BILIRUBIN_TOTAL__MG_DL	Reduced blood volume	AFRBILIRUBIN_TOTAL__MG_DLReduced blood volume	0.0298428	0.00306004	0.0566256	0.00808265	2.18442	0.0289771	5061	1.53794
AMR	LYMPHOCYTE_COUNT__X10_3_UL	Increased hematocrit	AMRLYMPHOCYTE_COUNT__X10_3_ULIncreased hematocrit	0.032085	0.003269	0.0609011	0.00372031	2.18289	0.0290947	4608	1.53619
ALL	HB_A1C__PCT	Reduced inflammation	ALLHB_A1C__PCTReduced inflammation	0.0770842	0.0078577	0.146311	0.00847282	2.1854	0.029119	907	1.53582
AFR	GAMMA_GTP_BLD__U_L	Increased inflammation	AFRGAMMA_GTP_BLD__U_LIncreased inflammation	-0.038644	-0.0733759	-0.00391219	0.0146434	-2.1816	0.0292152	3054	1.53439
EUR	IG_E_QUANT__UNITS_ML	Reduced inflammation	EURIG_E_QUANT__UNITS_MLReduced inflammation	0.0736975	0.00747423	0.139921	0.0573506	2.18506	0.0292248	694	1.53425
AFR	T_HELPER_PCT_CD4__PCT	Increased inflammation	AFRT_HELPER_PCT_CD4__PCTIncreased inflammation	0.0975806	0.00983755	0.185324	0.508725	2.18521	0.0293552	495	1.53231
AMR	EST_GFR__NA	Increased body mass	AMREST_GFR__NAIncreased body mass	-0.0798361	-0.151735	-0.00793714	1.22734	-2.18023	0.0295843	692	1.52894
EUR	HYDROXY_VITAMIN_D_2__NG_ML	Reduced inflammation	EURHYDROXY_VITAMIN_D_2__NG_MLReduced inflammation	-0.138617	-0.263383	-0.0138521	0.078731	-2.18847	0.0295879	257	1.52889
ALL	POTASSIUM_SERUM__MMOL_L	Increased urate	ALLPOTASSIUM_SERUM__MMOL_LIncreased urate	0.0290594	0.0028289	0.05529	0.00507718	2.17175	0.029911	6414	1.52417
EUR	HEMATOCRIT_VEN_POCT__PCT	Increased hematocrit	EURHEMATOCRIT_VEN_POCT__PCTIncreased hematocrit	0.0484719	0.00470889	0.0922349	0.151366	2.1722	0.0299603	1971	1.52345
ALL	ALB_CRE_RATIO_UR__MG_G_CREAT	Increased inflammation	ALLALB_CRE_RATIO_UR__MG_G_CREATIncreased inflammation	0.208828	0.020631	0.397026	0.198404	2.1988	0.0299671	125	1.52336
ALL	TESTOSTERONE_BIOAV__NG_DL	Reduced lipids	ALLTESTOSTERONE_BIOAV__NG_DLReduced lipids	0.0267567	0.00259541	0.050918	0.0613402	2.17159	0.0299835	2428	1.52312
EUR	UIBC__UG_DL	Increased hematocrit	EURUIBC__UG_DLIncreased hematocrit	0.13897	0.0135765	0.264363	0.0182478	2.18327	0.0299931	252	1.52298
ALL	WB_CO2_VEN__MEQ_L	Reduced inflammation	ALLWB_CO2_VEN__MEQ_LReduced inflammation	0.0196215	0.00189697	0.037346	0.0275673	2.16992	0.03003	13549	1.52244
ALL	HGB_PLASMA__MG_PCT	Increased urate	ALLHGB_PLASMA__MG_PCTIncreased urate	0.259884	0.0256675	0.4941	0.166698	2.20439	0.0300471	104	1.5222
AFR	NON_HDL_CHOLESTEROL__MG_DL	Reduced inflammation	AFRNON_HDL_CHOLESTEROL__MG_DLReduced inflammation	-0.0545778	-0.103889	-0.00526708	0.0575895	-2.17101	0.0300817	1562	1.5217
ALL	PARVOVIRUS_B19_AB_IGG__NA	Reduced lipids	ALLPARVOVIRUS_B19_AB_IGG__NAReduced lipids	0.149839	0.0145627	0.285116	0.180633	2.18342	0.0301025	226	1.5214
EUR	WB_CREATININE_VEN__MG_DL	Increased hematocrit	EURWB_CREATININE_VEN__MG_DLIncreased hematocrit	-0.0493418	-0.0939453	-0.0047383	0.0107922	-2.16969	0.0301659	1750	1.52048
EUR	IG_A_QUANT__MG_DL	Increased inflammation	EURIG_A_QUANT__MG_DLIncreased inflammation	-0.0639872	-0.121843	-0.00613146	0.153977	-2.17013	0.0302162	1085	1.51976
ALL	FREE_LAMBDA_SERUM__MG_L	Reduced hematocrit	ALLFREE_LAMBDA_SERUM__MG_LReduced hematocrit	-0.095576	-0.181981	-0.00917061	0.0445836	-2.17248	0.0302203	599	1.5197
ALL	CREATININE_POCT__NA	Reduced hematocrit	ALLCREATININE_POCT__NAReduced hematocrit	0.0405692	0.00387979	0.0772586	0.0172534	2.16801	0.0302284	3349	1.51959
EUR	IGG_TOTAL_QUANT__MG_DL	Increased inflammation	EURIGG_TOTAL_QUANT__MG_DLIncreased inflammation	-0.0683734	-0.130214	-0.00653272	0.013514	-2.16973	0.0302706	980	1.51898
EUR	F423_IGE_ARA_H_2__KU_L	Increased hematocrit	EURF423_IGE_ARA_H_2__KU_LIncreased hematocrit	0.220257	0.0214522	0.419061	0.27293	2.20072	0.0302868	105	1.51875
ALL	LDL__MG_DL	Increased inflammation	ALLLDL__MG_DLIncreased inflammation	-0.0804316	-0.15321	-0.00765324	0.0663123	-2.16965	0.0303537	748	1.51779
ALL	MICROALB_CREAT_RATIO__MG_G_CREAT	Reduced inflammation	ALLMICROALB_CREAT_RATIO__MG_G_CREATReduced inflammation	-0.0676593	-0.128889	-0.00642914	0.0597516	-2.16793	0.0303586	1225	1.51772
ALL	U_TOTAL_PROTEIN_24_HR__GM_24HR	Increased blood volume	ALLU_TOTAL_PROTEIN_24_HR__GM_24HRIncreased blood volume	-0.194357	-0.36998	-0.0187342	0.144205	-2.19024	0.0303621	139	1.51767
ALL	AMYLASE_BLD__U_L	Increased blood volume	ALLAMYLASE_BLD__U_LIncreased blood volume	-0.0195598	-0.0372693	-0.00185037	0.004139	-2.16495	0.0304095	12853	1.51699
AMR	D_DIMER__UG_ML_FEU	Reduced inflammation	AMRD_DIMER__UG_ML_FEUReduced inflammation	-0.0709203	-0.135152	-0.00668876	0.0367737	-2.16705	0.0304991	893	1.51571
AFR	COMPLEMENT_C3__MG_DL	Reduced hematocrit	AFRCOMPLEMENT_C3__MG_DLReduced hematocrit	-0.0933192	-0.177838	-0.00880031	1.9493	-2.16907	0.0305281	536	1.5153
AFR	T_HELPER_PCT_CD4__PCT	Reduced hematocrit	AFRT_HELPER_PCT_CD4__PCTReduced hematocrit	0.0991399	0.00934361	0.188936	0.831861	2.16936	0.0305441	495	1.51507
AMR	EGFR_NON_AFRICAN_AM__NA	Increased blood volume	AMREGFR_NON_AFRICAN_AM__NAIncreased blood volume	-0.0348559	-0.0664407	-0.00327109	0.0317314	-2.16374	0.0305557	3318	1.51491
ALL	TBG__MCG_ML	Reduced lipids	ALLTBG__MCG_MLReduced lipids	0.0477549	0.00446833	0.0910414	0.00669675	2.16362	0.0306139	1982	1.51408
ALL	POTASSIUM_PLASMA__MEQ_L	Reduced blood volume	ALLPOTASSIUM_PLASMA__MEQ_LReduced blood volume	0.0337136	0.00314949	0.0642777	0.011716	2.16253	0.0306316	4376	1.51383
AMR	BASE_EX_ART_POCT__MMOL_L	Reduced inflammation	AMRBASE_EX_ART_POCT__MMOL_LReduced inflammation	0.0801536	0.00750308	0.152804	0.187016	2.16597	0.0306363	744	1.51376
ALL	WB_GLUCOSE_VEN_POCT__MG_DL	Reduced lipids	ALLWB_GLUCOSE_VEN_POCT__MG_DLReduced lipids	0.0189555	0.00176741	0.0361437	0.00305064	2.1617	0.0306592	13409	1.51344
ALL	FOSAMPRENAVIR_R_IC50__MICROMOLE	Increased inflammation	ALLFOSAMPRENAVIR_R_IC50__MICROMOLEIncreased inflammation	0.169955	0.0160196	0.323891	0.0822135	2.17927	0.0306717	186	1.51326
AMR	CREATININE__MG_DL	Increased urate	AMRCREATININE__MG_DLIncreased urate	-0.175163	-0.333787	-0.0165388	0.0308194	-2.18637	0.0307294	134	1.51245
AMR	MONOCYTE_PCT__PCT	Reduced inflammation	AMRMONOCYTE_PCT__PCTReduced inflammation	0.029963	0.00277264	0.0571533	0.00362521	2.16038	0.0307936	4697	1.51154
ALL	KETONES_DIPSTICK__MG_DL	Increased body mass	ALLKETONES_DIPSTICK__MG_DLIncreased body mass	0.064491	0.00596652	0.123015	0.0170649	2.16155	0.0308129	1493	1.51127
ALL	MCV__FL	Reduced lipids	ALLMCV__FLReduced lipids	0.02279	0.00210523	0.0434749	0.0740286	2.15973	0.0308197	9081	1.51117
AFR	ALPHA_1_GLOBULIN_URINE_PCT__PCT	Increased body mass	AFRALPHA_1_GLOBULIN_URINE_PCT__PCTIncreased body mass	-0.217519	-0.414597	-0.0204408	0.161668	-2.18799	0.0308451	121	1.51081
ALL	PO2_ART_POCT__MM_HG	Increased inflammation	ALLPO2_ART_POCT__MM_HGIncreased inflammation	-0.0340649	-0.0649915	-0.00313829	0.00972693	-2.15947	0.0308697	4233	1.51047
ALL	U_CALCIUM_TIMED__MG_INTERVAL	Increased blood volume	ALLU_CALCIUM_TIMED__MG_INTERVALIncreased blood volume	0.0858749	0.00793255	0.163817	0.175971	2.16359	0.0308706	645	1.51046
AFR	AST_SGOT__U_L	Increased urate	AFRAST_SGOT__U_LIncreased urate	0.0293562	0.00268492	0.0560274	0.00695275	2.15778	0.0309916	5064	1.50876
ALL	CARBON_DIOXIDE_TOTAL__MMOL_L	Increased body mass	ALLCARBON_DIOXIDE_TOTAL__MMOL_LIncreased body mass	0.0311853	0.00282389	0.0595468	0.0312076	2.15552	0.0311582	6415	1.50643
AMR	HCO3_VEN__MEQ_L	Reduced hematocrit	AMRHCO3_VEN__MEQ_LReduced hematocrit	0.068977	0.00620641	0.131748	0.0140524	2.15637	0.0312932	1011	1.50455
ALL	PROMYELOCYTE__PCT	Increased body mass	ALLPROMYELOCYTE__PCTIncreased body mass	0.146515	0.0132411	0.279789	0.0257161	2.16378	0.031303	302	1.50441
ALL	PROTEIN_CSF__MG_DL	Increased hematocrit	ALLPROTEIN_CSF__MG_DLIncreased hematocrit	-0.0752849	-0.14381	-0.0067599	0.0236688	-2.15651	0.0313354	829	1.50396
EUR	MPV__FL	Increased inflammation	EURMPV__FLIncreased inflammation	-0.0931116	-0.177857	-0.00836616	0.00646093	-2.15835	0.0313459	548	1.50382
AMR	INSULIN_TOTAL__UU_ML	Increased urate	AMRINSULIN_TOTAL__UU_MLIncreased urate	-0.162231	-0.309781	-0.0146808	0.0783546	-2.16932	0.0313478	197	1.50379
AFR	TPO_MICROSOMAL_AB__IU_ML	Increased hematocrit	AFRTPO_MICROSOMAL_AB__IU_MLIncreased hematocrit	-0.141017	-0.26933	-0.0127045	0.179856	-2.16508	0.0313801	251	1.50335
AFR	HYDROXY_VITAMIN_D_2__NG_ML	Reduced inflammation	AFRHYDROXY_VITAMIN_D_2__NG_MLReduced inflammation	0.168364	0.0152401	0.321489	0.173046	2.17233	0.0313806	166	1.50334
ALL	TOXOPLASMA_IGG_AB__IU_ML	Reduced inflammation	ALLTOXOPLASMA_IGG_AB__IU_MLReduced inflammation	-0.0677385	-0.129438	-0.00603922	0.0664432	-2.15444	0.0314461	1006	1.50243
ALL	ALB_CRE_RATIO_UR__MG_G_CREAT	Reduced hematocrit	ALLALB_CRE_RATIO_UR__MG_G_CREATReduced hematocrit	-0.225737	-0.431059	-0.0204156	0.206549	-2.1786	0.0314761	125	1.50202
ALL	KETONES_DIPSTICK__MG_DL	Increased hematocrit	ALLKETONES_DIPSTICK__MG_DLIncreased hematocrit	0.0584889	0.00513512	0.111843	0.0155408	2.15036	0.0316881	1493	1.4991
ALL	TSH_W_FREE_T4_RELEX__UIU_ML	Reduced inflammation	ALLTSH_W_FREE_T4_RELEX__UIU_MLReduced inflammation	0.0273459	0.00239739	0.0522944	0.0115469	2.14868	0.0316944	6938	1.49902
ALL	RBC_SYNOVIAL_FLUID__UL	Increased hematocrit	ALLRBC_SYNOVIAL_FLUID__ULIncreased hematocrit	0.159657	0.0141125	0.305201	0.188188	2.16241	0.0317112	225	1.49879
EUR	ANTI_HUMAN_TISSUE_TRA__U_ML	Increased urate	EURANTI_HUMAN_TISSUE_TRA__U_MLIncreased urate	0.172275	0.0152667	0.329283	0.0698488	2.16725	0.0317233	171	1.49862
ALL	CHLORIDE_CSF__MEQ_L	Increased blood volume	ALLCHLORIDE_CSF__MEQ_LIncreased blood volume	-0.171208	-0.327256	-0.015159	0.362337	-2.1675	0.0317429	167	1.49835
AMR	ALPHA_FETOPROTEIN__NG_ML	Increased hematocrit	AMRALPHA_FETOPROTEIN__NG_MLIncreased hematocrit	0.0780814	0.00681931	0.149343	0.0338872	2.15095	0.0317953	773	1.49764
ALL	PARVOVIRUS_B19_IGG__INDEX	Reduced lipids	ALLPARVOVIRUS_B19_IGG__INDEXReduced lipids	0.20131	0.0178226	0.384798	0.261632	2.17362	0.0318204	127	1.49729
EUR	ANTI_HUMAN_TISSUE_TRA__U_ML	Increased inflammation	EURANTI_HUMAN_TISSUE_TRA__U_MLIncreased inflammation	0.172498	0.0151928	0.329804	0.098149	2.16596	0.0318235	171	1.49725
ALL	BANDS_NEUT__PCT	Increased urate	ALLBANDS_NEUT__PCTIncreased urate	0.230657	0.0204259	0.440888	0.116626	2.177	0.0318573	113	1.49679
AFR	UROBILINOGEN__EU_DL	Increased body mass	AFRUROBILINOGEN__EU_DLIncreased body mass	-0.0368122	-0.0704338	-0.00319058	0.0180831	-2.1467	0.0318856	3536	1.49641
AMR	PROTEIN_DIPSTICK__MG_DL	Increased blood volume	AMRPROTEIN_DIPSTICK__MG_DLIncreased blood volume	-0.0737766	-0.141148	-0.00640503	1.16356	-2.14946	0.0318889	837	1.49636
EUR	T3_FREE__PG_ML	Reduced blood volume	EURT3_FREE__PG_MLReduced blood volume	-0.13713	-0.262287	-0.0119721	0.0142659	-2.15955	0.0319094	230	1.49608
ALL	CREATININE_URINE_POCT__MG_DL	Reduced inflammation	ALLCREATININE_URINE_POCT__MG_DLReduced inflammation	-0.203572	-0.389232	-0.0179117	0.346658	-2.17151	0.031911	131	1.49606
ALL	FIBRINOGEN__MG_DL	Reduced hematocrit	ALLFIBRINOGEN__MG_DLReduced hematocrit	0.0424487	0.00367152	0.0812259	0.0795046	2.14641	0.0319208	2990	1.49593
AMR	EGFR_NON_AFRICAN_AM__NA	Reduced blood volume	AMREGFR_NON_AFRICAN_AM__NAReduced blood volume	-0.0344325	-0.0658901	-0.00297499	0.0309622	-2.14611	0.0319371	3318	1.4957
AFR	RED_DISTRIB_WIDTH__PCT	Increased inflammation	AFRRED_DISTRIB_WIDTH__PCTIncreased inflammation	0.029221	0.00252373	0.0559182	0.00135217	2.14574	0.0319397	5281	1.49567
ALL	U_PHOSPHORUS_CONC__MG_DL	Reduced inflammation	ALLU_PHOSPHORUS_CONC__MG_DLReduced inflammation	-0.203949	-0.390001	-0.0178956	0.214528	-2.17094	0.0319554	131	1.49546
ALL	GTT_1_HOUR__MG_DL	Increased blood volume	ALLGTT_1_HOUR__MG_DLIncreased blood volume	0.0905479	0.00782584	0.17327	0.0144579	2.14993	0.0319791	586	1.49513
ALL	RENIN__NG_ML_HR	Increased inflammation	ALLRENIN__NG_ML_HRIncreased inflammation	0.0966006	0.00833148	0.18487	0.0620981	2.15015	0.032021	515	1.49457
AFR	SSA_RO_ENA_ANTIBODY_IGG__AU_ML	Reduced blood volume	AFRSSA_RO_ENA_ANTIBODY_IGG__AU_MLReduced blood volume	0.157592	0.0136526	0.301532	0.108907	2.16182	0.0320819	178	1.49374
AMR	UIBC__UG_DL	Reduced lipids	AMRUIBC__UG_DLReduced lipids	0.184249	0.0159838	0.352515	0.0272165	2.16433	0.0320874	158	1.49367
AMR	TOT_CO2_ART_POCT__MEQ_L	Reduced inflammation	AMRTOT_CO2_ART_POCT__MEQ_LReduced inflammation	0.0793969	0.00680033	0.151993	0.192217	2.14712	0.0321125	744	1.49333
EUR	MEAN_CORP_HGB_CONC__G_DL	Reduced lipids	EURMEAN_CORP_HGB_CONC__G_DLReduced lipids	-0.0268103	-0.0513301	-0.00229044	0.00816533	-2.14346	0.0321144	6289	1.4933
AMR	PO2_VEN__MM_HG	Increased body mass	AMRPO2_VEN__MM_HGIncreased body mass	0.0691083	0.00591087	0.132306	0.0158913	2.14589	0.032123	1011	1.49318
AMR	CK_MB__U_L	Reduced lipids	AMRCK_MB__U_LReduced lipids	-0.0968399	-0.185402	-0.00827785	0.0383197	-2.14857	0.0321673	495	1.49259
ALL	HCO3_ART_POCT__MEQ_L	Reduced inflammation	ALLHCO3_ART_POCT__MEQ_LReduced inflammation	0.0353003	0.00299388	0.0676068	0.0766607	2.14221	0.0322335	4264	1.49169
EUR	MONO_ABS__K_UL	Increased body mass	EURMONO_ABS__K_ULIncreased body mass	-0.104138	-0.199423	-0.00885393	0.0236262	-2.14832	0.0322636	431	1.49129
ALL	POTASSIUMBLD__MEQ_L	Reduced blood volume	ALLPOTASSIUMBLD__MEQ_LReduced blood volume	0.013482	0.00113869	0.0258253	0.00194485	2.14087	0.0322935	27385	1.49089
EUR	NEUTRO__PCT	Increased urate	EURNEUTRO__PCTIncreased urate	0.10406	0.00881415	0.199307	0.601929	2.14757	0.0323234	431	1.49048
AFR	MONO_ABS__K_UL	Reduced blood volume	AFRMONO_ABS__K_ULReduced blood volume	0.0880215	0.00742883	0.168614	0.020127	2.14505	0.0323584	601	1.49001
AMR	CO2__MMOL_L	Increased urate	AMRCO2__MMOL_LIncreased urate	-0.0982744	-0.188273	-0.00827569	0.151035	-2.14561	0.032406	493	1.48937
ALL	GLIADIN_II_DGP_IGA__U	Reduced inflammation	ALLGLIADIN_II_DGP_IGA__UReduced inflammation	0.229194	0.0195325	0.438856	0.0887399	2.16639	0.0324396	124	1.48892
EUR	EOSINOPHIL_COUNT__X10_3_UL	Increased inflammation	EUREOSINOPHIL_COUNT__X10_3_ULIncreased inflammation	-0.0285572	-0.0547242	-0.00239013	0.00275662	-2.13945	0.0324422	5619	1.48889
EUR	CA_19_9_MSH__U_ML	Reduced blood volume	EURCA_19_9_MSH__U_MLReduced blood volume	-0.182848	-0.350181	-0.015516	0.144171	-2.16281	0.0324748	138	1.48845
ALL	A_G_RATIO_URINE__NA	Reduced inflammation	ALLA_G_RATIO_URINE__NAReduced inflammation	-0.117235	-0.224633	-0.00983674	0.0575577	-2.14648	0.0324825	385	1.48835
AMR	ANTI_P_SERINE_IGM__MPL	Reduced blood volume	AMRANTI_P_SERINE_IGM__MPLReduced blood volume	0.158198	0.0133171	0.30308	0.0727782	2.15519	0.0325289	187	1.48773
AFR	ALPHA_FETOPROTEIN__NG_ML	Reduced blood volume	AFRALPHA_FETOPROTEIN__NG_MLReduced blood volume	-0.0752216	-0.144182	-0.00626079	0.0406937	-2.1411	0.0325635	824	1.48727
AFR	VANCOMYCIN_RANDOM__MCG_ML	Reduced blood volume	AFRVANCOMYCIN_RANDOM__MCG_MLReduced blood volume	0.129243	0.0107833	0.247704	0.0581939	2.14779	0.0326007	290	1.48677
ALL	BETA_2_MICROGLOBULIN_SR__MG_L	Increased body mass	ALLBETA_2_MICROGLOBULIN_SR__MG_LIncreased body mass	-0.123265	-0.236323	-0.0102064	0.0424015	-2.14344	0.0326852	411	1.48565
AFR	SEDIMENTATION_RATE_WESTERGREN__MM_HR	Reduced hematocrit	AFRSEDIMENTATION_RATE_WESTERGREN__MM_HRReduced hematocrit	-0.159733	-0.306157	-0.0133088	0.112296	-2.15326	0.032691	186	1.48557
ALL	WALNUT_IGE__KIU_L	Reduced inflammation	ALLWALNUT_IGE__KIU_LReduced inflammation	0.0920268	0.00760508	0.176448	0.0643669	2.14113	0.0326923	577	1.48555
AMR	MEAN_CORP_HGB_CONC__G_DL	Increased hematocrit	AMRMEAN_CORP_HGB_CONC__G_DLIncreased hematocrit	-0.0301225	-0.057768	-0.0024771	0.00957095	-2.1361	0.0327199	4962	1.48519
AFR	DBP__MMHG	Reduced hematocrit	AFRDBP__MMHGReduced hematocrit	0.028729	0.00236097	0.0550971	0.154394	2.13593	0.0327294	5485	1.48506
AMR	T_AXIS__DEGREES	Increased body mass	AMRT_AXIS__DEGREESIncreased body mass	0.0354432	0.0028844	0.068002	0.0366103	2.1343	0.0328841	3689	1.48301
ALL	TENOFOVIR_IC50__MICROMOLE	Increased body mass	ALLTENOFOVIR_IC50__MICROMOLEIncreased body mass	0.187154	0.0153914	0.358917	0.0372582	2.1503	0.0328887	191	1.48295
ALL	WB_POTASSIUM_ART__MEQ_L	Increased urate	ALLWB_POTASSIUM_ART__MEQ_LIncreased urate	0.0454063	0.00367638	0.0871362	0.00288277	2.13365	0.0329667	2562	1.48192
ALL	ABSOLUTE_CD_4_HELPER__UL	Reduced lipids	ALLABSOLUTE_CD_4_HELPER__ULReduced lipids	-0.101086	-0.194017	-0.00815419	0.280325	-2.13786	0.0330823	451	1.4804
AMR	TOTAL_CO2_VEN__MEQ_L	Reduced hematocrit	AMRTOTAL_CO2_VEN__MEQ_LReduced hematocrit	0.0682881	0.00549031	0.131086	0.00574285	2.13391	0.0330936	1010	1.48026
AMR	PATIENT_TEMP_V__OC	Reduced blood volume	AMRPATIENT_TEMP_V__OCReduced blood volume	-0.0951958	-0.18279	-0.00760134	0.00671997	-2.13527	0.0332294	509	1.47848
ALL	CORTISOL_SERUM_RANDOM__MICROG_DL	Increased inflammation	ALLCORTISOL_SERUM_RANDOM__MICROG_DLIncreased inflammation	-0.101781	-0.195439	-0.00812266	0.0562902	-2.13561	0.0332431	470	1.4783
AFR	ALPHA_1_GLOBULIN__PCT	Increased body mass	AFRALPHA_1_GLOBULIN__PCTIncreased body mass	-0.210553	-0.404101	-0.0170049	0.16051	-2.15679	0.0332823	120	1.47779
ALL	FACTOR_XI__PCT	Reduced hematocrit	ALLFACTOR_XI__PCTReduced hematocrit	0.102525	0.0081377	0.196912	1.73456	2.13364	0.0333141	564	1.47737
EUR	HEMATOCRIT_ART_POCT__PCT	Reduced blood volume	EURHEMATOCRIT_ART_POCT__PCTReduced blood volume	-0.0729134	-0.140053	-0.00577357	0.00594118	-2.13152	0.0333304	871	1.47716
ALL	HR_URINE_VOLUME__ML	Increased body mass	ALLHR_URINE_VOLUME__MLIncreased body mass	0.270639	0.0217566	0.519522	94.0566	2.16171	0.0334186	100	1.47601
EUR	METAMYELOCYTE__PCT	Increased blood volume	EURMETAMYELOCYTE__PCTIncreased blood volume	0.106827	0.00842761	0.205226	0.0272809	2.13432	0.0334271	412	1.4759
ALL	VITAMIN_B1_SERUM__NMOL_L	Increased hematocrit	ALLVITAMIN_B1_SERUM__NMOL_LIncreased hematocrit	0.186655	0.0148878	0.358421	0.07766	2.15136	0.0334353	135	1.47579
ALL	MAPLE_IGE__KIU_L	Increased blood volume	ALLMAPLE_IGE__KIU_LIncreased blood volume	0.14903	0.0117999	0.28626	0.0917072	2.14139	0.0334465	215	1.47565
EUR	ALPHA_1_GLOBULIN_SERUM__G_DL	Reduced inflammation	EURALPHA_1_GLOBULIN_SERUM__G_DLReduced inflammation	0.100986	0.00791173	0.19406	0.0160772	2.13248	0.0335246	451	1.47464
AMR	LDH_BLD__U_L	Increased inflammation	AMRLDH_BLD__U_LIncreased inflammation	-0.0438022	-0.084201	-0.00340332	0.00693214	-2.12617	0.0335929	2373	1.47375
AFR	HEMOGLOBIN__G_DL	Reduced blood volume	AFRHEMOGLOBIN__G_DLReduced blood volume	0.0273864	0.0021157	0.0526572	0.0239627	2.12454	0.0336712	5297	1.47274
ALL	WEIGHT__KG	Increased blood volume	ALLWEIGHT__KGIncreased blood volume	0.0123522	0.00095327	0.0237512	0.120474	2.12396	0.0336819	29253	1.4726
ALL	T_AXIS__DEGREES	Reduced lipids	ALLT_AXIS__DEGREESReduced lipids	0.015971	0.00122689	0.0307151	0.0160405	2.1232	0.0337507	18460	1.47172
ALL	U_PROTEIN_CREA_RATIO__NA	Increased body mass	ALLU_PROTEIN_CREA_RATIO__NAIncreased body mass	-0.0352481	-0.0678012	-0.00269499	0.0244777	-2.12274	0.0338248	4960	1.47076
AMR	CA_19_9_MSH__U_ML	Increased inflammation	AMRCA_19_9_MSH__U_MLIncreased inflammation	-0.185487	-0.35661	-0.0143636	0.127472	-2.14576	0.0338728	136	1.47015
EUR	CK_MB_MASS__NG_ML	Reduced inflammation	EURCK_MB_MASS__NG_MLReduced inflammation	-0.0926499	-0.17824	-0.00706021	0.046982	-2.12643	0.0339227	551	1.46951
AFR	PROTIME_POCT__SECONDS	Increased urate	AFRPROTIME_POCT__SECONDSIncreased urate	-0.0764079	-0.147008	-0.00580723	0.0145784	-2.12453	0.0339449	781	1.46923
ALL	TGN__PMOLE_8X10E8_RBC	Increased urate	ALLTGN__PMOLE_8X10E8_RBCIncreased urate	0.200993	0.0154117	0.386575	0.0543143	2.14252	0.0340008	145	1.46851
ALL	U_POTASSIUM_RANDOM__MEQ_L	Increased inflammation	ALLU_POTASSIUM_RANDOM__MEQ_LIncreased inflammation	-0.036618	-0.0704809	-0.00275508	0.00969036	-2.12015	0.0340626	3572	1.46772
ALL	RENIN_ACTIVITY_PLASMA__NG_ML_HR	Reduced inflammation	ALLRENIN_ACTIVITY_PLASMA__NG_ML_HRReduced inflammation	0.176269	0.0133944	0.339144	0.084838	2.139	0.0341107	159	1.46711
AFR	U_SPECIFIC_GRAVITY__NA	Reduced hematocrit	AFRU_SPECIFIC_GRAVITY__NAReduced hematocrit	0.033877	0.00253449	0.0652196	0.00012639	2.11914	0.0341443	3779	1.46668
ALL	BMI__KG_M2	Increased inflammation	ALLBMI__KG_M2Increased inflammation	0.0123859	0.000924023	0.0238477	0.00128281	2.11806	0.0341786	28285	1.46625
ALL	TESTOSTERONE_FREE__NG_DL	Reduced lipids	ALLTESTOSTERONE_FREE__NG_DLReduced lipids	0.0261655	0.00195069	0.0503804	0.0142245	2.11891	0.0341993	2453	1.46598
AFR	U_GLUCOSE__MG_DL	Increased urate	AFRU_GLUCOSE__MG_DLIncreased urate	-0.0802082	-0.154435	-0.00598116	0.0323751	-2.12158	0.0342252	711	1.46565
ALL	ELM_PCT_PCTASM__PCT	Increased body mass	ALLELM_PCT_PCTASM__PCTIncreased body mass	-0.250289	-0.481608	-0.0189702	0.135023	-2.14896	0.0342626	106	1.46518
ALL	HIT_SCREEN__A_U	Reduced hematocrit	ALLHIT_SCREEN__A_UReduced hematocrit	-0.11669	-0.224693	-0.00868742	0.0541182	-2.12372	0.0342758	435	1.46501
ALL	ANION_GAP__MEQ_L	Reduced inflammation	ALLANION_GAP__MEQ_LReduced inflammation	-0.0265596	-0.0511534	-0.00196577	0.00444299	-2.11699	0.0342959	7084	1.46476
ALL	IMMUNOGLOBULIN_E_TOTAL__IU_ML	Increased inflammation	ALLIMMUNOGLOBULIN_E_TOTAL__IU_MLIncreased inflammation	-0.08501	-0.163703	-0.00631746	0.0743	-2.1232	0.0342994	450	1.46471
AMR	ANION_GAP_VEN_GEM_MPOCT__MEQ_L	Increased blood volume	AMRANION_GAP_VEN_GEM_MPOCT__MEQ_LIncreased blood volume	-0.155163	-0.298746	-0.0115803	0.0554992	-2.13176	0.0343247	202	1.46439
AFR	MONOCYTE_PCT__PCT	Increased hematocrit	AFRMONOCYTE_PCT__PCTIncreased hematocrit	0.0285806	0.00208209	0.0550791	0.0041157	2.11448	0.0345238	5035	1.46188
ALL	VITAMIN_B1_THIAMINE_WHOLE_BLOOD__NMOL_L	Increased hematocrit	ALLVITAMIN_B1_THIAMINE_WHOLE_BLOOD__NMOL_LIncreased hematocrit	0.115266	0.00842321	0.222108	0.0208967	2.12188	0.0345557	361	1.46148
AMR	PO2_ART__MM_HG	Reduced lipids	AMRPO2_ART__MM_HGReduced lipids	0.0821538	0.00597073	0.158337	0.0873808	2.11753	0.0345953	662	1.46098
EUR	O2_SAT_ART_POCT__PCT	Increased blood volume	EURO2_SAT_ART_POCT__PCTIncreased blood volume	-0.0716311	-0.138078	-0.00518409	0.11361	-2.11584	0.0346439	877	1.46037
AMR	ALDOSTERONE__NG_DL	Increased inflammation	AMRALDOSTERONE__NG_DLIncreased inflammation	-0.175574	-0.338289	-0.0128581	0.0680011	-2.13355	0.0346481	152	1.46032
ALL	BILI_DIR__MG_DL	Increased inflammation	ALLBILI_DIR__MG_DLIncreased inflammation	0.0674008	0.00486864	0.129933	0.0206432	2.11514	0.0346664	1009	1.46009
EUR	CARCINOEMBRYONIC_AG__NG_ML	Increased inflammation	EURCARCINOEMBRYONIC_AG__NG_MLIncreased inflammation	0.111517	0.00806891	0.214966	0.0641989	2.11999	0.0346927	373	1.45976
ALL	NON_HDL_CHOLESTEROL__MG_DL	Reduced lipids	ALLNON_HDL_CHOLESTEROL__MG_DLReduced lipids	-0.0257321	-0.0496129	-0.00185138	0.0211142	-2.11229	0.0346981	6844	1.45969
ALL	BRAZIL_NUT_IGE__KIU_L	Increased hematocrit	ALLBRAZIL_NUT_IGE__KIU_LIncreased hematocrit	0.0989591	0.00713182	0.190786	0.058722	2.11807	0.0347348	450	1.45924
ALL	CREATININE_SERUM__MG_DL	Increased body mass	ALLCREATININE_SERUM__MG_DLIncreased body mass	0.013143	0.000941679	0.0253443	0.00241492	2.11132	0.0347535	27599	1.459
ALL	RARA_H_9__NA	Increased body mass	ALLRARA_H_9__NAIncreased body mass	0.195404	0.0140768	0.376731	0.142484	2.13439	0.0349162	130	1.45697
ALL	PROTEIN_TOTAL__G_DL	Reduced inflammation	ALLPROTEIN_TOTAL__G_DLReduced inflammation	-0.0401455	-0.0774473	-0.00284371	0.0182837	-2.11021	0.0349206	3094	1.45692
AFR	TCO2_POC__MEQ_L	Reduced inflammation	AFRTCO2_POC__MEQ_LReduced inflammation	-0.176872	-0.341112	-0.0126315	0.619951	-2.12753	0.034979	167	1.45619
EUR	WB_CREATININE_VEN__MG_DL	Reduced hematocrit	EURWB_CREATININE_VEN__MG_DLReduced hematocrit	0.0486972	0.00343303	0.0939614	0.00995843	2.11009	0.0349936	1750	1.45601
ALL	INSULIN_TOTAL__UU_ML	Increased hematocrit	ALLINSULIN_TOTAL__UU_MLIncreased hematocrit	-0.057588	-0.111125	-0.00405126	0.0234661	-2.11014	0.0350269	1383	1.4556
AMR	LYMPHOCYTE__PCT	Increased urate	AMRLYMPHOCYTE__PCTIncreased urate	0.0798725	0.00561717	0.154128	0.0626681	2.11183	0.0350499	724	1.45531
ALL	POTASSIUM__MMOL_L	Reduced hematocrit	ALLPOTASSIUM__MMOL_LReduced hematocrit	-0.153185	-0.295554	-0.0108147	0.00728938	-2.1203	0.0350805	238	1.45493
ALL	INTERVAL__HR	Reduced lipids	ALLINTERVAL__HRReduced lipids	-0.0484125	-0.0934344	-0.00339054	0.00628811	-2.1088	0.0350818	2079	1.45492
AFR	ANION_GAP__MEQ_L	Reduced inflammation	AFRANION_GAP__MEQ_LReduced inflammation	-0.0525915	-0.101499	-0.00368407	0.0115011	-2.10918	0.0350823	1634	1.45491
AFR	BASE_EX_VEN_POCT__MMOL_L	Increased blood volume	AFRBASE_EX_VEN_POCT__MMOL_LIncreased blood volume	0.0440524	0.0030826	0.0850223	0.014325	2.10856	0.0350921	2285	1.45479
AFR	ROOM_TEMPERATURE__NA	Increased blood volume	AFRROOM_TEMPERATURE__NAIncreased blood volume	0.0904246	0.00634315	0.174506	0.0100614	2.11252	0.0350965	558	1.45474
EUR	LDL_HDL_RATIO__NA	Increased body mass	EURLDL_HDL_RATIO__NAIncreased body mass	-0.0303466	-0.0585741	-0.0021192	0.00696367	-2.10768	0.0351142	4495	1.45452
AMR	OSMOLALITY_SERUM__MOSM_KG	Increased blood volume	AMROSMOLALITY_SERUM__MOSM_KGIncreased blood volume	0.127254	0.00887723	0.245631	0.00517488	2.11616	0.0352203	292	1.45321
EUR	T_CYTO_SUPP_3_8__PCT	Reduced hematocrit	EURT_CYTO_SUPP_3_8__PCTReduced hematocrit	0.100805	0.00699784	0.194613	0.622067	2.11322	0.035264	377	1.45267
AFR	TCO2_POC__MEQ_L	Increased hematocrit	AFRTCO2_POC__MEQ_LIncreased hematocrit	0.177126	0.0123758	0.341877	0.466569	2.12399	0.0352784	167	1.45249
EUR	SMOOTH_MUSCLE_ANTIBODY__UNITS	Increased body mass	EURSMOOTH_MUSCLE_ANTIBODY__UNITSIncreased body mass	0.212233	0.0149643	0.409502	0.0732967	2.13738	0.0352787	104	1.45249
ALL	HEMATOCRIT_ART__PCT	Increased urate	ALLHEMATOCRIT_ART__PCTIncreased urate	-0.0474064	-0.0915636	-0.00324909	0.137537	-2.10528	0.0353745	2324	1.45131
ALL	POC_HCT_ART_CALC__PCT	Increased blood volume	ALLPOC_HCT_ART_CALC__PCTIncreased blood volume	0.239108	0.0166734	0.461544	0.833223	2.13592	0.0354316	103	1.45061
EUR	MICROALBUMIN_URINE__UG_ML	Reduced blood volume	EURMICROALBUMIN_URINE__UG_MLReduced blood volume	-0.124571	-0.24061	-0.00853108	0.120937	-2.113	0.035467	300	1.45018
ALL	SCLERODERMA_DIAG_PNL__AU_ML	Reduced inflammation	ALLSCLERODERMA_DIAG_PNL__AU_MLReduced inflammation	0.205561	0.0142118	0.39691	0.137687	2.12754	0.0354747	131	1.45008
ALL	WB_K_VEN_POCT__MEQ_L	Reduced blood volume	ALLWB_K_VEN_POCT__MEQ_LReduced blood volume	0.0181209	0.00123167	0.0350101	0.00105744	2.10309	0.0354768	13428	1.45006
ALL	HEPTIMAX_R_HCV_RNA_LOG_IU_ML__LOG_IU_ML	Reduced blood volume	ALLHEPTIMAX_R_HCV_RNA_LOG_IU_ML__LOG_IU_MLReduced blood volume	-0.220593	-0.425893	-0.0152922	0.169358	-2.13402	0.0355005	106	1.44977
AMR	HCO3_VEN__MEQ_L	Increased inflammation	AMRHCO3_VEN__MEQ_LIncreased inflammation	0.0668524	0.00454305	0.129162	0.0141077	2.10542	0.0355041	1011	1.44972
ALL	OSMOLALITY_SERUM__MOSM_KG	Reduced inflammation	ALLOSMOLALITY_SERUM__MOSM_KGReduced inflammation	-0.0594875	-0.114942	-0.00403299	0.00209581	-2.10436	0.0355285	1385	1.44942
ALL	U_UREA_RANDOM__G_L	Increased body mass	ALLU_UREA_RANDOM__G_LIncreased body mass	0.0530311	0.00357927	0.102483	0.0145962	2.10302	0.0355812	2138	1.44878
ALL	PROTEIN_CREAT_RATIO__MG_G_CREAT	Reduced inflammation	ALLPROTEIN_CREAT_RATIO__MG_G_CREATReduced inflammation	-0.0894582	-0.172871	-0.0060453	0.0529681	-2.10613	0.0355951	633	1.44861
EUR	WB_CREATININE_VEN__MG_DL	Reduced inflammation	EURWB_CREATININE_VEN__MG_DLReduced inflammation	-0.0486238	-0.0939709	-0.00327679	0.0106776	-2.10306	0.0356043	1750	1.4485
EUR	ABS_TOTAL_B_CELLS__CU_MM	Increased blood volume	EURABS_TOTAL_B_CELLS__CU_MMIncreased blood volume	0.194757	0.0132809	0.376234	0.737235	2.12658	0.0356702	125	1.44769
EUR	HEMATOCRIT_VEN_POCT__PCT	Reduced hematocrit	EURHEMATOCRIT_VEN_POCT__PCTReduced hematocrit	-0.0472853	-0.0914037	-0.00316695	0.141214	-2.10196	0.0356846	1971	1.44752
EUR	U_CREATININE_CONC__MG_DL	Increased blood volume	EURU_CREATININE_CONC__MG_DLIncreased blood volume	0.0498723	0.00332835	0.0964163	0.0745562	2.1017	0.0357345	1626	1.44691
ALL	ORCHARD_IGE__KIU_L	Increased blood volume	ALLORCHARD_IGE__KIU_LIncreased blood volume	0.180788	0.0121175	0.349459	0.116832	2.11763	0.0358337	166	1.44571
ALL	POC_HCT_VENOUS__NA	Increased urate	ALLPOC_HCT_VENOUS__NAIncreased urate	0.115566	0.00763051	0.223502	0.436499	2.10521	0.0359271	395	1.44458
AFR	POC_HCO3_VENOUS__MEQ_L	Increased hematocrit	AFRPOC_HCO3_VENOUS__MEQ_LIncreased hematocrit	0.178679	0.0118092	0.34555	0.455158	2.11574	0.0360189	164	1.44347
ALL	SODIUM_URINE__MMOL_L	Increased blood volume	ALLSODIUM_URINE__MMOL_LIncreased blood volume	0.187491	0.0123315	0.362651	0.0394302	2.11721	0.0361035	147	1.44245
ALL	MACROPHAGES__PCT	Reduced blood volume	ALLMACROPHAGES__PCTReduced blood volume	0.170785	0.0111862	0.330384	0.0930788	2.11274	0.0361187	180	1.44227
ALL	ALT_SGPT__U_L	Increased hematocrit	ALLALT_SGPT__U_LIncreased hematocrit	-0.0126684	-0.0245283	-0.000808573	0.00318571	-2.09368	0.0362976	26709	1.44012
ALL	ALT_TENUIS_PCTASM__PCT	Reduced hematocrit	ALLALT_TENUIS_PCTASM__PCTReduced hematocrit	-0.138387	-0.267874	-0.00889982	0.071702	-2.10491	0.0363017	263	1.44007
AFR	WBC__K_UL	Reduced hematocrit	AFRWBC__K_ULReduced hematocrit	0.0835846	0.00533161	0.161838	0.0202142	2.09747	0.0363438	654	1.43957
AFR	COMPLEMENT_C4__MG_DL	Reduced inflammation	AFRCOMPLEMENT_C4__MG_DLReduced inflammation	-0.0900315	-0.174333	-0.00572966	0.0654453	-2.09788	0.0363801	554	1.43914
ALL	PROLACTIN__NG_ML	Reduced lipids	ALLPROLACTIN__NG_MLReduced lipids	-0.0406778	-0.078784	-0.0025716	0.0140217	-2.09315	0.0364269	2760	1.43858
EUR	TESTOSTERONE__NG_DL	Increased body mass	EURTESTOSTERONE__NG_DLIncreased body mass	0.0335742	0.00211093	0.0650375	0.126062	2.09374	0.0365091	1128	1.4376
AFR	WB_IONIZED_CA_ART__MMOL_L	Increased hematocrit	AFRWB_IONIZED_CA_ART__MMOL_LIncreased hematocrit	0.0836767	0.00526433	0.162089	0.00418208	2.09558	0.0365184	644	1.43749
ALL	WB_SODIUM_ART__MEQ_L	Increased urate	ALLWB_SODIUM_ART__MEQ_LIncreased urate	-0.0453129	-0.087799	-0.00282675	0.0840686	-2.09137	0.0365947	2534	1.43658
ALL	ERYTHROPOIETIN__MIU_ML	Increased urate	ALLERYTHROPOIETIN__MIU_MLIncreased urate	0.0907958	0.00567009	0.175921	0.0529703	2.09474	0.0366129	614	1.43637
ALL	PROTEIN_TOTAL_24HR_URINE__MG_INTERVAL	Increased hematocrit	ALLPROTEIN_TOTAL_24HR_URINE__MG_INTERVALIncreased hematocrit	0.167827	0.0105743	0.325079	0.151806	2.1075	0.0366135	176	1.43636
AFR	RBC_BLOOD_CELL__X10_6_UL	Increased blood volume	AFRRBC_BLOOD_CELL__X10_6_ULIncreased blood volume	-0.0279864	-0.0542418	-0.00173101	0.00840935	-2.08967	0.0366959	5242	1.43538
EUR	HEMOGLOBIN_ART__G_DL	Reduced inflammation	EURHEMOGLOBIN_ART__G_DLReduced inflammation	0.14279	0.00890356	0.276677	0.100577	2.10156	0.0366998	240	1.43534
AMR	FREE_LAMBDA_SERUM_OLD_SPA__MG_L	Increased body mass	AMRFREE_LAMBDA_SERUM_OLD_SPA__MG_LIncreased body mass	-0.211136	-0.409009	-0.0132635	0.100384	-2.11722	0.0367471	113	1.43478
AFR	DRVVT_SCREEN__NA	Increased blood volume	AFRDRVVT_SCREEN__NAIncreased blood volume	0.119735	0.00736798	0.232103	0.0139125	2.09785	0.0368446	285	1.43363
ALL	MACADAMIA_NUT_IGE__KU_L	Reduced inflammation	ALLMACADAMIA_NUT_IGE__KU_LReduced inflammation	0.0883094	0.00537964	0.171239	0.0607973	2.09143	0.0369199	599	1.43274
ALL	TOT_CO2_VEN_POCT__MEQ_L	Reduced inflammation	ALLTOT_CO2_VEN_POCT__MEQ_LReduced inflammation	0.0188366	0.00113815	0.036535	0.0365141	2.08619	0.0369799	13441	1.43203
ALL	REACTIVE_LYMPH_CSF__PCT	Reduced inflammation	ALLREACTIVE_LYMPH_CSF__PCTReduced inflammation	-0.197111	-0.382107	-0.0121146	0.0797885	-2.11092	0.0369843	127	1.43198
AMR	PCO2_ART__MM_HG	Increased inflammation	AMRPCO2_ART__MM_HGIncreased inflammation	0.0816341	0.00493699	0.158331	0.00945951	2.09003	0.0370043	662	1.43175
AMR	PROTEIN_URINE__NA	Increased urate	AMRPROTEIN_URINE__NAIncreased urate	-0.184769	-0.358216	-0.0113229	0.0628641	-2.10936	0.0370091	133	1.43169
EUR	GAMMA_GTP_BLD__U_L	Increased urate	EURGAMMA_GTP_BLD__U_LIncreased urate	-0.0430936	-0.0835889	-0.00259831	0.0200893	-2.08683	0.0370144	2302	1.43163
EUR	UROBILINOGEN__EU_DL	Increased urate	EURUROBILINOGEN__EU_DLIncreased urate	-0.0365308	-0.0708707	-0.00219081	0.0108249	-2.08578	0.0370761	3290	1.43091
AMR	IGA_CELIAC_SCREEN_ONLY__MG_DL	Increased urate	AMRIGA_CELIAC_SCREEN_ONLY__MG_DLIncreased urate	-0.189921	-0.368306	-0.0115364	0.03732	-2.10816	0.0371156	133	1.43044
AFR	PATIENT_TEMP_POCT__OC	Increased body mass	AFRPATIENT_TEMP_POCT__OCIncreased body mass	0.0447711	0.00266902	0.0868732	1.90648e-05	2.08537	0.0371517	2189	1.43002
AMR	COMPLEMENT_C3__MG_DL	Increased hematocrit	AMRCOMPLEMENT_C3__MG_DLIncreased hematocrit	0.101681	0.00607804	0.197284	1.60918	2.09057	0.0371647	436	1.42987
AFR	MONO_FLUID__PCT	Increased body mass	AFRMONO_FLUID__PCTIncreased body mass	0.124126	0.00742298	0.240829	0.0762627	2.09283	0.03718	323	1.42969
ALL	HGB_FETAL__PCT	Increased hematocrit	ALLHGB_FETAL__PCTIncreased hematocrit	0.131041	0.00783977	0.254242	0.066075	2.09432	0.0371885	277	1.42959
AMR	POLY_FLUID__PCT	Increased inflammation	AMRPOLY_FLUID__PCTIncreased inflammation	-0.124738	-0.24202	-0.00745647	0.171013	-2.0935	0.0371918	298	1.42955
ALL	BIRCH_IGE__KIU_L	Reduced lipids	ALLBIRCH_IGE__KIU_LReduced lipids	0.0850314	0.00505322	0.16501	0.0650815	2.08791	0.037217	629	1.42926
EUR	POTASSIUMBLD__MEQ_L	Increased hematocrit	EURPOTASSIUMBLD__MEQ_LIncreased hematocrit	-0.0264095	-0.0512598	-0.00155922	0.00398395	-2.08335	0.0372604	6183	1.42875
ALL	CA_19_9_SER_MONITOR__U_ML	Reduced hematocrit	ALLCA_19_9_SER_MONITOR__U_MLReduced hematocrit	0.0769917	0.0045478	0.149436	0.0634328	2.0862	0.0372807	803	1.42852
EUR	ALT_SGPT__U_L	Reduced lipids	EURALT_SGPT__U_LReduced lipids	-0.025973	-0.0504236	-0.00152232	0.0067667	-2.08242	0.037347	5987	1.42774
ALL	LYMPHOCYTE_PCT__PCT	Increased urate	ALLLYMPHOCYTE_PCT__PCTIncreased urate	-0.0135751	-0.0263554	-0.000794787	0.0638475	-2.08195	0.037357	26361	1.42763
AFR	CARCINOEMBRYONIC_AG__NG_ML	Reduced blood volume	AFRCARCINOEMBRYONIC_AG__NG_MLReduced blood volume	-0.105948	-0.205667	-0.00622955	0.0767723	-2.09009	0.0373768	343	1.4274
ALL	LYMPHOCYTE_PCT__PCT	Increased body mass	ALLLYMPHOCYTE_PCT__PCTIncreased body mass	0.0143627	0.00083787	0.0278875	0.0674488	2.08148	0.0373996	26361	1.42713
EUR	TESTOSTERONE_FREE__NG_DL	Reduced lipids	EURTESTOSTERONE_FREE__NG_DLReduced lipids	0.0503151	0.00294055	0.0976897	0.0293384	2.08547	0.0374129	669	1.42698
EUR	RBC_FLUID__UL	Increased inflammation	EURRBC_FLUID__ULIncreased inflammation	-0.147798	-0.286922	-0.00867322	0.225129	-2.09489	0.0374461	213	1.42659
ALL	VITAMIN_D_1_25_DIHY__PG_ML	Increased hematocrit	ALLVITAMIN_D_1_25_DIHY__PG_MLIncreased hematocrit	-0.044785	-0.0869826	-0.00258736	0.036137	-2.08128	0.0375231	2231	1.4257
AFR	PLATELET__X10_3_UL	Reduced blood volume	AFRPLATELET__X10_3_ULReduced blood volume	-0.0275781	-0.0535652	-0.00159101	1.03001	-2.08044	0.0375337	5258	1.42558
ALL	U_CREATININE_TIMED__G_INTERVAL	Reduced hematocrit	ALLU_CREATININE_TIMED__G_INTERVALReduced hematocrit	0.0522273	0.00301297	0.101442	0.00668177	2.08146	0.0375435	1683	1.42547
AMR	TESTOSTERONE_FREE__NG_DL	Increased body mass	AMRTESTOSTERONE_FREE__NG_DLIncreased body mass	-0.0567104	-0.110141	-0.0032801	0.0337237	-2.08668	0.0375578	409	1.4253
EUR	MCV__FL	Reduced blood volume	EURMCV__FLReduced blood volume	-0.0496414	-0.0964284	-0.0028543	0.14883	-2.08101	0.0375818	1721	1.42502
AMR	WB_CHLORIDE_VEN__MEQ_L	Increased urate	AMRWB_CHLORIDE_VEN__MEQ_LIncreased urate	0.0387327	0.00222542	0.0752399	0.0564091	2.08029	0.0375847	2979	1.42499
ALL	MPV__FL	Increased inflammation	ALLMPV__FLIncreased inflammation	-0.0387262	-0.07523	-0.0022224	0.00250605	-2.08013	0.0375985	3010	1.42483
AMR	U_GLUCOSE__MG_DL	Reduced blood volume	AMRU_GLUCOSE__MG_DLReduced blood volume	-0.0763937	-0.148398	-0.00438909	0.0267908	-2.08291	0.0376091	739	1.42471
AFR	DHEAS__MCG_DL	Increased inflammation	AFRDHEAS__MCG_DLIncreased inflammation	0.152019	0.00882043	0.295218	0.284542	2.09685	0.0376096	171	1.4247
AFR	WB_CHLORIDE_ART__MEQ_L	Increased hematocrit	AFRWB_CHLORIDE_ART__MEQ_LIncreased hematocrit	0.0925968	0.00532405	0.179869	0.238299	2.0845	0.0376139	522	1.42465
AFR	FSH_SERUM__MIU_ML	Reduced inflammation	AFRFSH_SERUM__MIU_MLReduced inflammation	0.0697218	0.00400232	0.135441	0.0544948	2.08317	0.0376224	670	1.42455
AFR	PROTIME_POCT__SECONDS	Reduced blood volume	AFRPROTIME_POCT__SECONDSReduced blood volume	0.0742563	0.00425664	0.144256	0.0134412	2.08243	0.0376337	781	1.42442
ALL	PROTEIN_FLUID__G_DL	Increased hematocrit	ALLPROTEIN_FLUID__G_DLIncreased hematocrit	0.0914307	0.00523852	0.177623	0.0301348	2.08356	0.0376503	577	1.42423
ALL	EGFR_NON_AFR_AM__NA	Increased body mass	ALLEGFR_NON_AFR_AM__NAIncreased body mass	-0.016498	-0.0320545	-0.00094151	0.0143206	-2.07872	0.0376568	18186	1.42416
EUR	U_PROTEIN_CREA_RATIO__NA	Increased urate	EURU_PROTEIN_CREA_RATIO__NAIncreased urate	-0.0740426	-0.143854	-0.00423079	0.0487857	-2.08193	0.0376699	804	1.42401
AFR	CREATININE_SERUM__MG_DL	Increased hematocrit	AFRCREATININE_SERUM__MG_DLIncreased hematocrit	0.0266126	0.00151742	0.0517079	0.00633387	2.07896	0.03767	5187	1.424
AMR	ALT_SGPT__U_L	Increased hematocrit	AMRALT_SGPT__U_LIncreased hematocrit	-0.0291526	-0.0566559	-0.00164927	0.00749322	-2.07803	0.0377607	4720	1.42296
ALL	WB_NA_ART_POCT__MEQ_L	Reduced inflammation	ALLWB_NA_ART_POCT__MEQ_LReduced inflammation	0.0342875	0.00193894	0.0666361	0.0601753	2.07804	0.0377661	4226	1.4229
EUR	KETONES_DIPSTICK__MG_DL	Increased hematocrit	EURKETONES_DIPSTICK__MG_DLIncreased hematocrit	0.184569	0.010562	0.358575	0.0499049	2.09976	0.0378105	136	1.42239
AMR	BUN_CREAT__NA	Reduced inflammation	AMRBUN_CREAT__NAReduced inflammation	-0.0563315	-0.109509	-0.00315387	0.0194264	-2.07825	0.0378932	1243	1.42144
AFR	HGB_A1C_POCT__PCT	Reduced inflammation	AFRHGB_A1C_POCT__PCTReduced inflammation	0.0945294	0.00530424	0.183755	0.0146316	2.08163	0.0378957	503	1.42141
EUR	BASOPHIL_PCT__PCT	Increased inflammation	EURBASOPHIL_PCT__PCTIncreased inflammation	-0.0272763	-0.0530304	-0.00152207	0.00290141	-2.07623	0.0379165	5814	1.42117
EUR	CREATININE_URINE__MG_DL	Reduced inflammation	EURCREATININE_URINE__MG_DLReduced inflammation	0.101633	0.00569072	0.197576	0.0291027	2.08232	0.0379283	427	1.42104
AMR	WBC_FLUID__UL	Increased inflammation	AMRWBC_FLUID__ULIncreased inflammation	-0.119397	-0.232132	-0.00666269	0.11934	-2.08438	0.0379886	308	1.42035
ALL	GTT_3_HOUR__MG_DL	Reduced blood volume	ALLGTT_3_HOUR__MG_DLReduced blood volume	0.122475	0.00677619	0.238174	0.0898515	2.08271	0.0380794	331	1.41931
ALL	IMMUNOGLOBULIN_G_QN_SERUM__MG_DL	Increased urate	ALLIMMUNOGLOBULIN_G_QN_SERUM__MG_DLIncreased urate	0.106052	0.00582586	0.206279	0.0178951	2.08022	0.038145	412	1.41856
ALL	OPIATES_URINE_OXYCODONE__NG_ML	Reduced inflammation	ALLOPIATES_URINE_OXYCODONE__NG_MLReduced inflammation	0.163615	0.00899458	0.318235	1.15596	2.08903	0.0382124	182	1.4178
ALL	HIT_SCREEN__A_U	Reduced inflammation	ALLHIT_SCREEN__A_UReduced inflammation	0.110629	0.00603605	0.215223	0.0544446	2.07905	0.0382176	435	1.41774
AMR	WB_UREA_NITROGEN_ART__MG_DL	Reduced blood volume	AMRWB_UREA_NITROGEN_ART__MG_DLReduced blood volume	-0.201664	-0.392176	-0.0111512	0.0656863	-2.10062	0.0382408	112	1.41747
AMR	TOTAL_CO2_VEN__MEQ_L	Increased inflammation	AMRTOTAL_CO2_VEN__MEQ_LIncreased inflammation	0.0659123	0.00357327	0.128251	0.00576656	2.07483	0.0382586	1010	1.41727
ALL	QT__MS	Increased inflammation	ALLQT__MSIncreased inflammation	-0.0147497	-0.0287028	-0.000796651	0.247888	-2.072	0.0382789	19398	1.41704
ALL	PO2_ART_POCT__MM_HG	Reduced inflammation	ALLPO2_ART_POCT__MM_HGReduced inflammation	0.0339551	0.00182056	0.0660897	0.0103798	2.0716	0.0383635	4233	1.41608
ALL	ALPHA_TOCOPHEROL_VIT_E_MG_L__MG_L	Increased hematocrit	ALLALPHA_TOCOPHEROL_VIT_E_MG_L__MG_LIncreased hematocrit	-0.187272	-0.364373	-0.0101708	0.0538971	-2.09329	0.0383949	136	1.41573
ALL	WALNUT_IGE__KIU_L	Increased body mass	ALLWALNUT_IGE__KIU_LIncreased body mass	0.0906574	0.00481296	0.176502	0.0719359	2.07431	0.0385043	577	1.41449
EUR	IGA_CELIAC_SCREEN_ONLY__MG_DL	Increased inflammation	EURIGA_CELIAC_SCREEN_ONLY__MG_DLIncreased inflammation	0.140283	0.00748408	0.273083	0.0316539	2.08193	0.0385111	233	1.41441
EUR	RBC_FLUID__UL	Increased urate	EURRBC_FLUID__ULIncreased urate	-0.146354	-0.284903	-0.00780543	0.178405	-2.08305	0.0385244	213	1.41426
EUR	PISTACHIO_NUT_IGE__KIU_L	Reduced hematocrit	EURPISTACHIO_NUT_IGE__KIU_LReduced hematocrit	-0.121682	-0.236917	-0.00644721	0.0893991	-2.07829	0.0385615	304	1.41385
ALL	NORMETANEPHRINE__NMOL_L	Increased hematocrit	ALLNORMETANEPHRINE__NMOL_LIncreased hematocrit	-0.145927	-0.284121	-0.00773307	0.036379	-2.08211	0.0385917	216	1.41351
EUR	WB_POTASSIUM_VEN__MEQ_L	Reduced hematocrit	EURWB_POTASSIUM_VEN__MEQ_LReduced hematocrit	0.0480018	0.00252001	0.0934835	0.00257981	2.06993	0.038599	1848	1.41342
ALL	RUBELLA_ANTIBODIES_IGG__INDEX	Reduced inflammation	ALLRUBELLA_ANTIBODIES_IGG__INDEXReduced inflammation	0.0951733	0.00500482	0.185342	0.0497408	2.07398	0.0386136	494	1.41326
AFR	FRUCTOSAMINE__UMOL_L	Reduced lipids	AFRFRUCTOSAMINE__UMOL_LReduced lipids	0.19035	0.0101274	0.370573	0.0237098	2.09101	0.0386192	135	1.4132
EUR	ABS_T_SUPPRESSOR_3CD8__CU_MM	Increased blood volume	EURABS_T_SUPPRESSOR_3CD8__CU_MMIncreased blood volume	0.195538	0.0104103	0.380665	0.675443	2.09279	0.0386263	126	1.41312
ALL	EOSINOPHIL_COUNT__X10_3_UL	Increased body mass	ALLEOSINOPHIL_COUNT__X10_3_ULIncreased body mass	0.0148537	0.00077546	0.028932	0.00128219	2.06802	0.0386481	25749	1.41287
EUR	A_G_RATIO_SERUM__NA	Increased body mass	EURA_G_RATIO_SERUM__NAIncreased body mass	-0.108891	-0.212074	-0.00570746	0.0225505	-2.07562	0.0386656	361	1.41268
ALL	CHLORIDE_URINE__MMOL_L	Reduced lipids	ALLCHLORIDE_URINE__MMOL_LReduced lipids	0.205076	0.0107987	0.399354	0.0518274	2.09213	0.0387488	123	1.41174
ALL	GLUC_RND__MG_DL	Reduced inflammation	ALLGLUC_RND__MG_DLReduced inflammation	0.042686	0.00220811	0.0831639	0.00735144	2.06785	0.0387534	2594	1.41169
AMR	TP__G_DL	Increased hematocrit	AMRTP__G_DLIncreased hematocrit	0.104461	0.0054174	0.203504	0.0396066	2.07383	0.0387739	391	1.41146
AMR	HGB_A1C_POCT__PCT	Reduced inflammation	AMRHGB_A1C_POCT__PCTReduced inflammation	0.0964925	0.00499046	0.187995	0.0104262	2.07231	0.0387929	474	1.41125
ALL	C_TELOPEPTIDE_SERUM__PG_ML	Increased hematocrit	ALLC_TELOPEPTIDE_SERUM__PG_MLIncreased hematocrit	-0.132267	-0.257692	-0.00684272	0.0550703	-2.07764	0.0388335	248	1.41079
ALL	PARVOVIRUS_B19_AB_IGG__NA	Reduced inflammation	ALLPARVOVIRUS_B19_AB_IGG__NAReduced inflammation	-0.146641	-0.285742	-0.00753955	0.185308	-2.07806	0.0389078	226	1.40996
ALL	ASP_FUMIGATUS_PCTASM__PCT	Reduced inflammation	ALLASP_FUMIGATUS_PCTASM__PCTReduced inflammation	-0.119852	-0.233563	-0.00614053	0.0533586	-2.0735	0.0389106	340	1.40993
EUR	PATIENT_TEMP_A__OC	Reduced blood volume	EURPATIENT_TEMP_A__OCReduced blood volume	-0.0970425	-0.189126	-0.00495858	0.000693945	-2.07097	0.0389203	473	1.40982
ALL	GAMMA_TOCOPHEROL_VIT_E_MG_L__MG_L	Reduced inflammation	ALLGAMMA_TOCOPHEROL_VIT_E_MG_L__MG_LReduced inflammation	0.184113	0.00949422	0.358732	0.0608762	2.08723	0.0389487	136	1.40951
EUR	CERULOPLASMIN__MG_DL	Increased body mass	EURCERULOPLASMIN__MG_DLIncreased body mass	-0.186041	-0.362504	-0.00957856	0.0303107	-2.0874	0.0389679	134	1.40929
AFR	PSA_TOTAL__NG_ML	Increased inflammation	AFRPSA_TOTAL__NG_MLIncreased inflammation	-0.07114	-0.138672	-0.00360777	0.0369428	-2.06768	0.0389789	845	1.40917
ALL	ELM_PCT_PCTASM__PCT	Reduced hematocrit	ALLELM_PCT_PCTASM__PCTReduced hematocrit	-0.217677	-0.424184	-0.01117	0.126342	-2.09351	0.0390546	106	1.40833
EUR	HAPTOGLOBIN__MG_DL	Increased hematocrit	EURHAPTOGLOBIN__MG_DLIncreased hematocrit	0.12631	0.00637707	0.246242	0.267373	2.07337	0.0390756	287	1.40809
ALL	TOXOPLASMA_IGG_AB__IU_ML	Reduced lipids	ALLTOXOPLASMA_IGG_AB__IU_MLReduced lipids	-0.0646456	-0.12606	-0.00323127	0.0612158	-2.06561	0.0391249	1006	1.40755
ALL	HAPTOGLOBIN__MG_DL	Reduced inflammation	ALLHAPTOGLOBIN__MG_DLReduced inflammation	-0.0495061	-0.0965448	-0.00246731	0.110443	-2.06402	0.0391447	2017	1.40733
EUR	MILK_IGE__KIU_L	Reduced lipids	EURMILK_IGE__KIU_LReduced lipids	-0.214151	-0.417464	-0.0108375	0.149999	-2.09107	0.0391906	109	1.40682
ALL	GLUCOSE_FLUID__MG_DL	Reduced inflammation	ALLGLUCOSE_FLUID__MG_DLReduced inflammation	0.0901117	0.00446033	0.175763	0.0253441	2.06599	0.0392368	645	1.40631
AMR	MAGNESIUM_BLD__MG_DL	Increased hematocrit	AMRMAGNESIUM_BLD__MG_DLIncreased hematocrit	-0.0387997	-0.0756993	-0.00190016	0.00227858	-2.06176	0.0393201	2903	1.40539
ALL	PARIETAL_CELL_ANTIBODY__UNITS	Increased inflammation	ALLPARIETAL_CELL_ANTIBODY__UNITSIncreased inflammation	0.186849	0.009256	0.364442	0.130836	2.08548	0.0393819	122	1.4047
ALL	SODIUM__MMOL_L	Reduced hematocrit	ALLSODIUM__MMOL_LReduced hematocrit	-0.152825	-0.298178	-0.00747164	0.245125	-2.07206	0.0394202	235	1.40428
ALL	ANION_GAP_ART_GEM_MPOCT__MEQ_L	Increased inflammation	ALLANION_GAP_ART_GEM_MPOCT__MEQ_LIncreased inflammation	-0.165329	-0.32258	-0.00807776	0.285327	-2.0774	0.0394689	164	1.40374
EUR	BRAZIL_NUT_IGE__KIU_L	Reduced inflammation	EURBRAZIL_NUT_IGE__KIU_LReduced inflammation	0.139952	0.00677898	0.273125	0.0877913	2.0726	0.0395249	209	1.40313
AMR	BASOPHIL_COUNT__X10_3_UL	Increased hematocrit	AMRBASOPHIL_COUNT__X10_3_ULIncreased hematocrit	-0.0860943	-0.168102	-0.00408612	0.0121786	-2.06182	0.0396592	608	1.40166
AMR	U_CHLORIDE_RANDOM__MEQ_L	Increased inflammation	AMRU_CHLORIDE_RANDOM__MEQ_LIncreased inflammation	-0.0803968	-0.156989	-0.00380473	0.030122	-2.06115	0.0396845	666	1.40138
ALL	U_SPECIFIC_GRAVITY__NA	Reduced hematocrit	ALLU_SPECIFIC_GRAVITY__NAReduced hematocrit	0.0162144	0.000761903	0.0316669	4.86476e-05	2.05674	0.0397255	18569	1.40093
ALL	COMPLEMENT_CH50__CAE_UNITS	Increased urate	ALLCOMPLEMENT_CH50__CAE_UNITSIncreased urate	0.104731	0.00492109	0.204541	2.22592	2.06189	0.0397654	486	1.40049
AFR	WB_CA_ART_POCT__MMOL_L	Increased blood volume	AFRWB_CA_ART_POCT__MMOL_LIncreased blood volume	0.0718389	0.00336422	0.140314	0.00347897	2.05926	0.0397806	844	1.40033
ALL	NEUTROPHIL_COUNT__X10_3_UL	Increased body mass	ALLNEUTROPHIL_COUNT__X10_3_ULIncreased body mass	-0.0145203	-0.0283669	-0.000673801	0.00308882	-2.05544	0.0398469	25755	1.39961
AMR	MICROALB_CREAT_RATIO__MG_G_CREAT	Reduced blood volume	AMRMICROALB_CREAT_RATIO__MG_G_CREATReduced blood volume	0.153318	0.00716629	0.299469	0.155018	2.07047	0.0398853	188	1.39919
ALL	ANTI_HUMAN_TISSUE_TRA__U_ML	Increased urate	ALLANTI_HUMAN_TISSUE_TRA__U_MLIncreased urate	0.099839	0.00458827	0.19509	0.0418723	2.05969	0.0399793	483	1.39816
ALL	CA_125__U_ML	Increased body mass	ALLCA_125__U_MLIncreased body mass	-0.0917048	-0.17922	-0.00418992	0.0560448	-2.05745	0.0400224	697	1.3977
AMR	WB_POTASSIUM_VEN__MEQ_L	Increased hematocrit	AMRWB_POTASSIUM_VEN__MEQ_LIncreased hematocrit	-0.0370698	-0.0724684	-0.00167128	0.00186439	-2.05334	0.0401273	2984	1.39656
AFR	FREE_LAMBDA_SERUM__MG_L	Reduced lipids	AFRFREE_LAMBDA_SERUM__MG_LReduced lipids	0.172906	0.00786155	0.33795	0.0860752	2.07277	0.0401848	143	1.39594
ALL	GROWTH_HORMONE__NG_ML	Reduced lipids	ALLGROWTH_HORMONE__NG_MLReduced lipids	0.163279	0.00739171	0.319166	0.108411	2.06771	0.0401916	183	1.39586
ALL	CORTISOL_SERUM_RANDOM__MICROG_DL	Increased body mass	ALLCORTISOL_SERUM_RANDOM__MICROG_DLIncreased body mass	-0.111188	-0.217414	-0.00496173	0.0613298	-2.05697	0.0402572	470	1.39516
ALL	EGFR_AFRICAN_AMERICAN__ML_MIN_1_73M2	Reduced inflammation	ALLEGFR_AFRICAN_AMERICAN__ML_MIN_1_73M2Reduced inflammation	-0.163861	-0.320361	-0.00736155	2.50116	-2.06943	0.0402807	159	1.3949
AMR	WB_CHLORIDE_VEN__MEQ_L	Increased inflammation	AMRWB_CHLORIDE_VEN__MEQ_LIncreased inflammation	-0.0376245	-0.0735982	-0.0016509	0.0566324	-2.05075	0.0403792	2979	1.39384
EUR	U_CREATININE_TIMED__G_INTERVAL	Reduced hematocrit	EURU_CREATININE_TIMED__G_INTERVALReduced hematocrit	0.129389	0.00566995	0.253107	0.0131757	2.06092	0.0404653	238	1.39292
AFR	U_PROTEIN_RANDOM__MG_L	Reduced inflammation	AFRU_PROTEIN_RANDOM__MG_LReduced inflammation	0.10615	0.0045789	0.207721	0.0980806	2.05508	0.0405767	382	1.39172
EUR	TESTOSTERONE_BIOAV__NG_DL	Reduced lipids	EURTESTOSTERONE_BIOAV__NG_DLReduced lipids	0.049401	0.00211319	0.0966888	0.126215	2.05138	0.0406312	663	1.39114
EUR	INTERVAL__HR	Reduced lipids	EURINTERVAL__HRReduced lipids	-0.119218	-0.233358	-0.00507778	0.0200445	-2.05539	0.0407006	316	1.3904
AFR	HEMOGLOBIN__G_DL	Increased hematocrit	AFRHEMOGLOBIN__G_DLIncreased hematocrit	0.0264244	0.00110917	0.0517397	0.0238967	2.04631	0.0407755	5297	1.3896
ALL	ABS_TOTAL_B_CELLS__CU_MM	Increased inflammation	ALLABS_TOTAL_B_CELLS__CU_MMIncreased inflammation	-0.105236	-0.206036	-0.00443588	0.418256	-2.05235	0.040778	419	1.38957
EUR	ANTI_P_SERINE_IGM__MPL	Increased inflammation	EURANTI_P_SERINE_IGM__MPLIncreased inflammation	-0.149617	-0.293008	-0.00622512	0.080602	-2.05859	0.0409426	198	1.38783
EUR	HEMOGLOBIN__G_DL	Reduced lipids	EURHEMOGLOBIN__G_DLReduced lipids	0.0241555	0.000986159	0.0473248	0.0199556	2.04378	0.0410169	6292	1.38704
EUR	UREA_NITROGEN_POCT__NA	Reduced blood volume	EURUREA_NITROGEN_POCT__NAReduced blood volume	0.0730057	0.00296412	0.143047	0.0163733	2.0464	0.0410851	723	1.38632
ALL	DEA_GLIADIN_IGA_ELISA__EU_ML	Reduced inflammation	ALLDEA_GLIADIN_IGA_ELISA__EU_MLReduced inflammation	-0.105075	-0.205879	-0.00427049	0.0443863	-2.04924	0.041095	411	1.38621
ALL	MEASLES_RUBEOLA_IGG__NA	Reduced blood volume	ALLMEASLES_RUBEOLA_IGG__NAReduced blood volume	-0.0421823	-0.0826592	-0.0017053	0.00902224	-2.04354	0.041105	2488	1.38611
AMR	RDW__PCT	Reduced lipids	AMRRDW__PCTReduced lipids	-0.0826922	-0.162053	-0.00333102	0.00529097	-2.04639	0.0411567	610	1.38556
ALL	WALNUT_PCTASM__PCT	Reduced inflammation	ALLWALNUT_PCTASM__PCTReduced inflammation	0.155978	0.00632596	0.30563	0.158675	2.05943	0.041182	164	1.38529
ALL	PARVOVIRUS_B19_IGG__INDEX	Increased urate	ALLPARVOVIRUS_B19_IGG__INDEXIncreased urate	0.209577	0.00848264	0.410671	0.269909	2.06475	0.0412351	127	1.38473
ALL	MEAN_CORP_VOLUME__FL	Increased body mass	ALLMEAN_CORP_VOLUME__FLIncreased body mass	-0.0135101	-0.0264875	-0.000532805	0.041884	-2.04052	0.0413078	28002	1.38397
EUR	HIT_SCREEN__A_U	Reduced inflammation	EURHIT_SCREEN__A_UReduced inflammation	0.224033	0.00884342	0.439222	0.114904	2.06684	0.0414701	109	1.38227
EUR	PROTHROMBIN_TIME_SL__SEC	Increased body mass	EURPROTHROMBIN_TIME_SL__SECIncreased body mass	0.0664987	0.0025746	0.130423	0.00646951	2.04163	0.0414774	921	1.38219
ALL	EGFR_NON_AFRICAN_AM__NA	Increased body mass	ALLEGFR_NON_AFRICAN_AM__NAIncreased body mass	-0.0161885	-0.0317534	-0.000623553	0.0144406	-2.03862	0.0415025	18249	1.38193
AMR	HEPATITIS_C_VIRUS_SUBTYPE_PCR_W_REFLEX_GENOTYPE__RNA_IU_ML	Reduced lipids	AMRHEPATITIS_C_VIRUS_SUBTYPE_PCR_W_REFLEX_GENOTYPE__RNA_IU_MLReduced lipids	-0.195045	-0.382425	-0.00766493	62.1252	-2.06646	0.0415065	109	1.38188
ALL	EOS_FLUID__PCT	Reduced lipids	ALLEOS_FLUID__PCTReduced lipids	0.0841021	0.00324697	0.164957	0.0337328	2.04257	0.041508	649	1.38187
ALL	PARIETAL_CELL_ANTIBODY__UNITS	Increased hematocrit	ALLPARIETAL_CELL_ANTIBODY__UNITSIncreased hematocrit	0.195975	0.00760989	0.384339	0.161821	2.06225	0.0415834	122	1.38108
ALL	BICARB_VEN__MEQ_L	Reduced blood volume	ALLBICARB_VEN__MEQ_LReduced blood volume	0.139172	0.00534509	0.272998	0.375121	2.04962	0.0415982	232	1.38093
ALL	LYMPH_FLUID__PCT	Reduced inflammation	ALLLYMPH_FLUID__PCTReduced inflammation	-0.0587974	-0.115361	-0.00223391	0.0636652	-2.03912	0.0416241	1424	1.38065
AFR	PROLACTIN__NG_ML	Increased body mass	AFRPROLACTIN__NG_MLIncreased body mass	0.0880577	0.00333822	0.172777	0.0486579	2.04174	0.0416597	557	1.38028
ALL	WB_NA_ART_POCT__MEQ_L	Reduced hematocrit	ALLWB_NA_ART_POCT__MEQ_LReduced hematocrit	-0.0346326	-0.0679658	-0.00129946	0.0607873	-2.03696	0.0417168	4226	1.37969
EUR	ERYTHROCYTE_SED_RATE__MM_HR	Increased urate	EURERYTHROCYTE_SED_RATE__MM_HRIncreased urate	0.0426468	0.00157433	0.0837192	0.0229626	2.03627	0.0418491	2099	1.37831
ALL	TIBC__MCG_DL	Reduced inflammation	ALLTIBC__MCG_DLReduced inflammation	-0.0189534	-0.0372226	-0.000684239	0.652931	-2.03357	0.0420163	12217	1.37658
AFR	RETICULOCYTE_COUNT__PCT	Reduced lipids	AFRRETICULOCYTE_COUNT__PCTReduced lipids	-0.0589149	-0.11571	-0.00211957	0.016644	-2.03516	0.042054	1213	1.37619
EUR	ALBUMIN__G_DL	Reduced hematocrit	EURALBUMIN__G_DLReduced hematocrit	-0.0957312	-0.188018	-0.00344415	0.0281214	-2.03934	0.0420792	410	1.37593
AMR	MEASLES_RUBEOLA_IGG__NA	Increased urate	AMRMEASLES_RUBEOLA_IGG__NAIncreased urate	0.097504	0.00349812	0.19151	0.0234746	2.03876	0.0420983	435	1.37574
AMR	AST__U_L	Reduced inflammation	AMRAST__U_LReduced inflammation	-0.102745	-0.201802	-0.00368816	0.0252937	-2.03957	0.0420988	386	1.37573
AMR	MONO__PCT	Reduced blood volume	AMRMONO__PCTReduced blood volume	-0.0884243	-0.173697	-0.00315205	0.0170548	-2.03734	0.0421415	515	1.37529
ALL	HYDROXY_VITAMIN_D_3__NG_ML	Reduced hematocrit	ALLHYDROXY_VITAMIN_D_3__NG_MLReduced hematocrit	0.0496536	0.00175625	0.097551	0.352989	2.03321	0.0421791	1801	1.3749
EUR	HAZELNUT_IGE__KU_L	Increased blood volume	EURHAZELNUT_IGE__KU_LIncreased blood volume	0.194201	0.00697156	0.38143	0.231057	2.05711	0.0422022	117	1.37466
ALL	PROTEIN_DIPSTICK__MG_DL	Reduced lipids	ALLPROTEIN_DIPSTICK__MG_DLReduced lipids	-0.0351634	-0.0690926	-0.00123421	0.560122	-2.03196	0.0422328	3542	1.37435
ALL	TOTAL_VOLUME__NA	Increased hematocrit	ALLTOTAL_VOLUME__NAIncreased hematocrit	-0.15056	-0.295804	-0.00531629	1.06811	-2.04414	0.0422574	213	1.3741
AFR	URINE_SPECIFIC_GRAVITY__NA	Reduced inflammation	AFRURINE_SPECIFIC_GRAVITY__NAReduced inflammation	0.195548	0.00690733	0.384188	0.000960633	2.05519	0.0423188	120	1.37347
AFR	HEMATOCRIT__PCT	Reduced blood volume	AFRHEMATOCRIT__PCTReduced blood volume	0.0263105	0.000909949	0.051711	0.0700345	2.03064	0.0423412	5297	1.37324
AFR	PH_ART__NA	Increased blood volume	AFRPH_ART__NAIncreased blood volume	0.0708215	0.0024454	0.139198	0.0166466	2.03304	0.0423679	841	1.37296
AFR	PROTEIN_TOTAL__G_DL	Reduced hematocrit	AFRPROTEIN_TOTAL__G_DLReduced hematocrit	-0.0755046	-0.148403	-0.00260627	0.0508694	-2.03353	0.0423733	718	1.37291
ALL	LDL_DIR_HDL_RATIO__RATIO	Reduced inflammation	ALLLDL_DIR_HDL_RATIO__RATIOReduced inflammation	-0.177408	-0.348718	-0.00609884	0.0346942	-2.04694	0.042482	158	1.37179
ALL	U_URIC_ACID_TIMED__MG_INTERVAL	Reduced inflammation	ALLU_URIC_ACID_TIMED__MG_INTERVALReduced inflammation	0.213184	0.00731038	0.419058	0.540475	2.05493	0.0425462	112	1.37114
ALL	POTASSIUM_SERUM__MMOL_L	Increased blood volume	ALLPOTASSIUM_SERUM__MMOL_LIncreased blood volume	-0.0262335	-0.0515936	-0.000873368	0.00495693	-2.02785	0.0426173	6414	1.37041
ALL	DEOXYHEMOGLOBIN_VEN_GEM_MPOCT__PCT	Reduced blood volume	ALLDEOXYHEMOGLOBIN_VEN_GEM_MPOCT__PCTReduced blood volume	-0.0929843	-0.182866	-0.00310209	1.0182	-2.03262	0.0426287	505	1.3703
EUR	RARA_H_1__NA	Reduced inflammation	EURRARA_H_1__NAReduced inflammation	-0.186995	-0.367682	-0.00630885	0.184196	-2.05096	0.0426469	124	1.37011
ALL	ABS_T_HELPER_CD4__CU_MM	Increased hematocrit	ALLABS_T_HELPER_CD4__CU_MMIncreased hematocrit	0.0465629	0.00153815	0.0915877	0.156953	2.02819	0.0426777	1946	1.3698
AMR	O2HB_VEN_GEM_POCT__PCT	Reduced inflammation	AMRO2HB_VEN_GEM_POCT__PCTReduced inflammation	0.178977	0.00597031	0.351984	2.14394	2.05036	0.0427281	123	1.36929
ALL	HEIGHT__M	Reduced hematocrit	ALLHEIGHT__MReduced hematocrit	0.00987089	0.000319669	0.0194221	0.000521332	2.02565	0.0428102	28575	1.36845
AMR	HEIGHT__M	Increased urate	AMRHEIGHT__MIncreased urate	0.0208251	0.000672558	0.0409776	0.00107801	2.02587	0.0428316	4991	1.36824
ALL	LD_FLUID__U_L	Increased urate	ALLLD_FLUID__U_LIncreased urate	-0.0955987	-0.188102	-0.00309568	0.0557116	-2.03029	0.0428365	533	1.36819
ALL	ACA_IGG__GPL	Increased inflammation	ALLACA_IGG__GPLIncreased inflammation	0.0429989	0.00138747	0.0846102	0.0150797	2.02638	0.0428408	2330	1.36814
ALL	ZINC_PLASMA_OR_SERUM__UG_DL	Increased hematocrit	ALLZINC_PLASMA_OR_SERUM__UG_DLIncreased hematocrit	-0.203042	-0.399418	-0.00666691	1.45171	-2.0506	0.0428456	117	1.36809
AMR	PHOSPHORUS_BLD__MG_DL	Reduced hematocrit	AMRPHOSPHORUS_BLD__MG_DLReduced hematocrit	0.0384733	0.00123041	0.0757163	0.00380622	2.02558	0.0429013	2842	1.36753
AMR	HEPATITIS_C_VIRUS_SUBTYPE_PCR_W_REFLEX_GENOTYPE__RNA_IU_ML	Increased urate	AMRHEPATITIS_C_VIRUS_SUBTYPE_PCR_W_REFLEX_GENOTYPE__RNA_IU_MLIncreased urate	0.200168	0.00649124	0.393845	78.2908	2.05179	0.0429421	109	1.36712
ALL	MIX_APTT_1HR_CTRL__SECONDS	Increased hematocrit	ALLMIX_APTT_1HR_CTRL__SECONDSIncreased hematocrit	-0.201975	-0.397412	-0.00653699	0.00548398	-2.0496	0.0429446	117	1.36709
ALL	GAMMA_GTP_BLD__U_L	Increased hematocrit	ALLGAMMA_GTP_BLD__U_LIncreased hematocrit	-0.0174343	-0.0343191	-0.000549466	0.00792703	-2.02392	0.0429973	13999	1.36656
ALL	ALPHA_1_GLOBULIN_SERUM__G_DL	Reduced inflammation	ALLALPHA_1_GLOBULIN_SERUM__G_DLReduced inflammation	0.0419315	0.00131866	0.0825444	0.00719388	2.02452	0.043016	2693	1.36637
EUR	HEMATOCRIT__PCT	Reduced inflammation	EURHEMATOCRIT__PCTReduced inflammation	0.0241861	0.000760145	0.0476121	0.0552536	2.02395	0.0430173	6293	1.36636
ALL	SODIUM_POC__MMOL_L	Increased urate	ALLSODIUM_POC__MMOL_LIncreased urate	0.0853938	0.00265765	0.16813	0.176603	2.02671	0.0431014	662	1.36551
AMR	BASE_EXCESS_ART__MMOL_L	Reduced blood volume	AMRBASE_EXCESS_ART__MMOL_LReduced blood volume	0.0783596	0.00241183	0.154307	0.167699	2.02593	0.0431747	673	1.36477
EUR	RARA_H_1__NA	Increased inflammation	EURRARA_H_1__NAIncreased inflammation	-0.191043	-0.376136	-0.00595014	0.224737	-2.04547	0.0431942	124	1.36457
ALL	MACADAMIA_NUT_IGE__KU_L	Increased blood volume	ALLMACADAMIA_NUT_IGE__KU_LIncreased blood volume	0.0902463	0.00276206	0.177731	0.0658576	2.02604	0.0432144	599	1.36437
ALL	INTERVAL__HR	Increased urate	ALLINTERVAL__HRIncreased urate	0.0480095	0.00145712	0.0945619	0.00666463	2.0225	0.0432537	2079	1.36398
ALL	MILK_PCTASM__KIU_L	Increased hematocrit	ALLMILK_PCTASM__KIU_LIncreased hematocrit	0.144644	0.00445118	0.284837	0.167195	2.04915	0.0432957	106	1.36356
ALL	CAT_DANDER_PCTASM__PCT	Reduced inflammation	ALLCAT_DANDER_PCTASM__PCTReduced inflammation	-0.144267	-0.284169	-0.00436465	0.142238	-2.03386	0.043334	207	1.36317
ALL	U_CREATININE_CONC__MG_DL	Increased body mass	ALLU_CREATININE_CONC__MG_DLIncreased body mass	0.0211982	0.00060624	0.0417901	0.0314895	2.01789	0.0436271	11133	1.36024
EUR	WB_LACTATE_VEN_POCT__MMOL_L	Reduced blood volume	EURWB_LACTATE_VEN_POCT__MMOL_LReduced blood volume	-0.0532348	-0.10497	-0.0014995	0.0135933	-2.01843	0.0437274	1485	1.35925
EUR	RED_BLOOD_CELL__X10_6_UL	Reduced lipids	EURRED_BLOOD_CELL__X10_6_ULReduced lipids	0.0249169	0.000700789	0.049133	0.006974	2.01711	0.0437306	5798	1.35921
AFR	BETA_GLOBULIN_URINE_PCT__PCT	Reduced hematocrit	AFRBETA_GLOBULIN_URINE_PCT__PCTReduced hematocrit	-0.208937	-0.411882	-0.00599232	0.0753045	-2.04444	0.0437373	107	1.35915
ALL	HEPATITIS_C_VIRUS_RNA_QUANT_GENOTYPE__NA	Increased hematocrit	ALLHEPATITIS_C_VIRUS_RNA_QUANT_GENOTYPE__NAIncreased hematocrit	0.189491	0.00540365	0.373578	80.3442	2.03994	0.0437523	124	1.359
ALL	TIMOTHY_IGE__KIU_L	Increased blood volume	ALLTIMOTHY_IGE__KIU_LIncreased blood volume	0.0970508	0.00272833	0.191373	0.0634343	2.02187	0.0437566	483	1.35896
AFR	U_CREATININE_CONC__MG_DL	Increased body mass	AFRU_CREATININE_CONC__MG_DLIncreased body mass	0.0396201	0.00110118	0.0781391	0.0834995	2.01693	0.043805	2613	1.35848
ALL	V_W_F_RISTOCETIN__PCT	Increased blood volume	ALLV_W_F_RISTOCETIN__PCTIncreased blood volume	0.115117	0.00320523	0.227028	0.031728	2.02446	0.0438297	307	1.35823
AFR	ALKALINE_PHOSPHATASE__IU_L	Reduced inflammation	AFRALKALINE_PHOSPHATASE__IU_LReduced inflammation	0.0636105	0.00175853	0.125462	0.0146547	2.0182	0.0438446	988	1.35808
ALL	HYDROXY_VITAMIN_D_3__NG_ML	Reduced lipids	ALLHYDROXY_VITAMIN_D_3__NG_MLReduced lipids	-0.0464562	-0.0916329	-0.00127959	0.345362	-2.01684	0.0438611	1801	1.35792
AMR	TESTOSTERONE_BIOAV__NG_DL	Increased body mass	AMRTESTOSTERONE_BIOAV__NG_DLIncreased body mass	-0.0555043	-0.109486	-0.00152226	0.1475	-2.02149	0.0439097	405	1.35744
ALL	NRBC_100_WBC__NA	Increased hematocrit	ALLNRBC_100_WBC__NAIncreased hematocrit	0.0841311	0.00227469	0.165987	0.0371435	2.01831	0.0439827	643	1.35672
AFR	UREA_NITROGEN_POCT__NA	Reduced lipids	AFRUREA_NITROGEN_POCT__NAReduced lipids	0.0924031	0.00247624	0.18233	0.0264034	2.01925	0.0440411	474	1.35614
EUR	ATRIAL_RATE__BPM	Reduced hematocrit	EURATRIAL_RATE__BPMReduced hematocrit	0.0347797	0.000920736	0.0686387	0.0141258	2.01398	0.0440904	3407	1.35566
ALL	VITAMIN_B12_SERUM__PG_ML	Reduced blood volume	ALLVITAMIN_B12_SERUM__PG_MLReduced blood volume	0.0187842	0.000496633	0.0370719	0.00441931	2.01339	0.0440955	12348	1.35561
AMR	HCO3_VEN__MEQ_L	Reduced inflammation	AMRHCO3_VEN__MEQ_LReduced inflammation	0.0640212	0.00167697	0.126365	0.0141802	2.01513	0.044159	1011	1.35498
ALL	POC_CA_VENOUS__MMOL_L	Increased blood volume	ALLPOC_CA_VENOUS__MMOL_LIncreased blood volume	0.0819273	0.00213409	0.16172	0.00403699	2.01625	0.044197	645	1.35461
AMR	FREE_KAPPA_LAMBDA_RAT_OLD_SPA__NA	Increased hematocrit	AMRFREE_KAPPA_LAMBDA_RAT_OLD_SPA__NAIncreased hematocrit	-0.204579	-0.403779	-0.00537776	0.0960719	-2.03778	0.0442391	113	1.35419
ALL	BASE_EX_VEN_POCT__MMOL_L	Reduced blood volume	ALLBASE_EX_VEN_POCT__MMOL_LReduced blood volume	-0.0210345	-0.0415341	-0.000534947	0.00683562	-2.01136	0.0443149	9628	1.35345
EUR	BASOPHIL_PCT__PCT	Increased hematocrit	EURBASOPHIL_PCT__PCTIncreased hematocrit	-0.0262763	-0.051892	-0.000660642	0.00254455	-2.01093	0.0443788	5814	1.35282
ALL	RARA_H_2__NA	Reduced inflammation	ALLRARA_H_2__NAReduced inflammation	-0.121678	-0.240293	-0.00306201	0.11627	-2.01941	0.0444106	290	1.35251
EUR	ACA_IGM__MPL	Reduced inflammation	EURACA_IGM__MPLReduced inflammation	0.0966695	0.00241885	0.19092	0.0390327	2.01587	0.0444275	449	1.35235
EUR	MICROALB_CREAT_RATIO__MG_G_CREAT	Reduced blood volume	EURMICROALB_CREAT_RATIO__MG_G_CREATReduced blood volume	-0.125133	-0.247145	-0.00312155	0.132628	-2.0194	0.0444599	277	1.35203
AFR	ACTH__PG_ML	Increased hematocrit	AFRACTH__PG_MLIncreased hematocrit	0.17207	0.00431275	0.339828	0.0621743	2.02763	0.0444685	156	1.35195
AMR	FOLATE_SERUM__NG_ML	Increased blood volume	AMRFOLATE_SERUM__NG_MLIncreased blood volume	0.0462567	0.00113512	0.0913782	0.0152293	2.01057	0.044514	1889	1.3515
ALL	BETA_GLOBULIN_URINE_PCT__PCT	Increased inflammation	ALLBETA_GLOBULIN_URINE_PCT__PCTIncreased inflammation	0.113191	0.00278903	0.223593	0.0288969	2.01604	0.0445146	386	1.3515
EUR	EOSIN_ABS__K_UL	Increased inflammation	EUREOSIN_ABS__K_ULIncreased inflammation	-0.0978805	-0.193373	-0.00238843	0.00951095	-2.01483	0.0445634	431	1.35102
AMR	PREALBUMIN__MG_DL	Reduced hematocrit	AMRPREALBUMIN__MG_DLReduced hematocrit	-0.161092	-0.31824	-0.00394452	0.082868	-2.0234	0.0445803	186	1.35086
AMR	VITAMIN_B12_PLASMA__PG_ML	Increased body mass	AMRVITAMIN_B12_PLASMA__PG_MLIncreased body mass	-0.178342	-0.352302	-0.00438287	0.0519191	-2.02883	0.0445828	140	1.35083
ALL	WB_CHLORIDE_ART__MEQ_L	Increased urate	ALLWB_CHLORIDE_ART__MEQ_LIncreased urate	-0.0455512	-0.0900148	-0.00108768	0.108415	-2.00896	0.0446573	2322	1.35011
AFR	LYMPH_CSF__PCT	Reduced hematocrit	AFRLYMPH_CSF__PCTReduced hematocrit	0.149588	0.00360503	0.29557	2.53353	2.0226	0.0446637	186	1.35004
AFR	HGB_POCT__G_DL	Reduced inflammation	AFRHGB_POCT__G_DLReduced inflammation	-0.0786329	-0.15542	-0.00184622	0.0920738	-2.01103	0.0447564	631	1.34914
ALL	ABS_T_CYTO_SUPP__CU_MM	Increased body mass	ALLABS_T_CYTO_SUPP__CU_MMIncreased body mass	0.0624037	0.00146198	0.123346	0.242459	2.00872	0.0447586	1415	1.34912
ALL	APOLIPOPROTEIN_B__MG_DL	Reduced inflammation	ALLAPOLIPOPROTEIN_B__MG_DLReduced inflammation	0.200942	0.00474797	0.397136	0.0326309	2.02856	0.0447935	130	1.34879
EUR	HEMOGLOBIN_A1C__PCT	Reduced lipids	EURHEMOGLOBIN_A1C__PCTReduced lipids	0.0330858	0.000764971	0.0654066	0.00237241	2.00705	0.0448215	3517	1.34851
ALL	WB_CHLORIDE_ART__MEQ_L	Reduced hematocrit	ALLWB_CHLORIDE_ART__MEQ_LReduced hematocrit	-0.0464923	-0.0919167	-0.001068	0.108985	-2.0071	0.0448556	2322	1.34818
AMR	FOLATE_SERUM__NG_ML	Increased hematocrit	AMRFOLATE_SERUM__NG_MLIncreased hematocrit	0.0468023	0.00106161	0.092543	0.0149963	2.00675	0.0449198	1889	1.34756
ALL	WBC_CSF__UL	Increased urate	ALLWBC_CSF__ULIncreased urate	-0.0805943	-0.159364	-0.00182447	0.0755066	-2.0087	0.0449377	743	1.34739
ALL	POCA_HHB__PCT	Reduced lipids	ALLPOCA_HHB__PCTReduced lipids	-0.085559	-0.169196	-0.00192155	0.937141	-2.00912	0.0449799	604	1.34698
ALL	MONOCYTE_PCT__PCT	Increased hematocrit	ALLMONOCYTE_PCT__PCTIncreased hematocrit	0.0122364	0.000273086	0.0241998	0.00161144	2.0048	0.0449951	26336	1.34683
AFR	WB_K_VEN_POCT__MEQ_L	Reduced hematocrit	AFRWB_K_VEN_POCT__MEQ_LReduced hematocrit	0.0360455	0.00079714	0.0712939	0.00314837	2.00511	0.0450423	2977	1.34638
ALL	SODIUM_URINE__MMOL_L	Increased urate	ALLSODIUM_URINE__MMOL_LIncreased urate	0.180507	0.00403869	0.356975	0.0374547	2.02323	0.0450535	147	1.34627
ALL	PT__SECS	Increased inflammation	ALLPT__SECSIncreased inflammation	-0.0586866	-0.116102	-0.00127076	0.00501551	-2.00544	0.0451484	1171	1.34536
AFR	TBG__MCG_ML	Increased inflammation	AFRTBG__MCG_MLIncreased inflammation	-0.114324	-0.226183	-0.00246498	0.0159553	-2.01111	0.0451907	320	1.34495
AFR	PLT_CNT__K_UL	Increased body mass	AFRPLT_CNT__K_ULIncreased body mass	0.0780204	0.00167506	0.154366	0.127681	2.00677	0.0451952	653	1.34491
AFR	NEUTRO_ABS__K_UL	Reduced inflammation	AFRNEUTRO_ABS__K_ULReduced inflammation	-0.0831862	-0.1646	-0.0017727	0.0312909	-2.00678	0.0452314	601	1.34456
ALL	ANTI_HUMAN_TTG_IGG_ELISA__U	Reduced lipids	ALLANTI_HUMAN_TTG_IGG_ELISA__UReduced lipids	-0.151254	-0.299278	-0.00322989	0.029222	-2.01517	0.0452525	210	1.34436
ALL	O2HB_VEN_GEM_POCT__PCT	Reduced blood volume	ALLO2HB_VEN_GEM_POCT__PCTReduced blood volume	0.0918429	0.00193943	0.181746	0.998002	2.00718	0.0452767	506	1.34413
AFR	COMPLEMENT_C3__MG_DL	Increased blood volume	AFRCOMPLEMENT_C3__MG_DLIncreased blood volume	0.0871096	0.00180236	0.172417	1.49394	2.00603	0.045369	536	1.34324
ALL	ALDOLASE__U_L	Increased urate	ALLALDOLASE__U_LIncreased urate	-0.0728707	-0.144242	-0.00149948	0.0149112	-2.00395	0.0453873	879	1.34307
AFR	SEGMENTED_CELLS__PCT	Increased urate	AFRSEGMENTED_CELLS__PCTIncreased urate	-0.0670028	-0.132632	-0.00137351	0.67583	-2.0037	0.0454041	906	1.34291
ALL	ALT_SGPT__U_L	Reduced hematocrit	ALLALT_SGPT__U_LReduced hematocrit	-0.0129163	-0.0255687	-0.000263956	0.00341197	-2.00094	0.0454086	26709	1.34286
AFR	U_CRYSTALS_1__NA	Reduced hematocrit	AFRU_CRYSTALS_1__NAReduced hematocrit	-0.0858705	-0.170007	-0.00173386	0.029049	-2.00481	0.0454779	558	1.3422
AMR	WB_UREA_NITROGEN_ART__MG_DL	Increased urate	AMRWB_UREA_NITROGEN_ART__MG_DLIncreased urate	0.201408	0.00412862	0.398688	0.0703772	2.026	0.045483	112	1.34215
AMR	ALPHA_2_GLOB__G_DL	Increased hematocrit	AMRALPHA_2_GLOB__G_DLIncreased hematocrit	0.0867163	0.00172435	0.171708	0.00814088	2.00449	0.0455463	523	1.34155
EUR	MONO_FLUID__PCT	Reduced hematocrit	EURMONO_FLUID__PCTReduced hematocrit	0.147989	0.00295759	0.29302	0.0624615	2.01296	0.045553	201	1.34148
AFR	ALT__U_L	Reduced inflammation	AFRALT__U_LReduced inflammation	0.0917661	0.00176417	0.181768	0.0379835	2.00368	0.0456932	472	1.34015
ALL	MUSTARD_IGE__KIU_L	Reduced blood volume	ALLMUSTARD_IGE__KIU_LReduced blood volume	-0.188496	-0.373342	-0.00365023	0.111873	-2.01805	0.0457096	140	1.33999
AFR	LYMPH_FLUID__PCT	Reduced blood volume	AFRLYMPH_FLUID__PCTReduced blood volume	-0.11141	-0.22071	-0.00210963	0.130558	-2.00545	0.0457645	331	1.33947
ALL	POTASSIUMBLD__MEQ_L	Increased hematocrit	ALLPOTASSIUMBLD__MEQ_LIncreased hematocrit	-0.0124129	-0.024594	-0.000231763	0.00190997	-1.99734	0.0457978	27385	1.33916
AFR	TOTAL_PROTEIN_URINE__MG_L	Increased body mass	AFRTOTAL_PROTEIN_URINE__MG_LIncreased body mass	-0.189664	-0.375763	-0.00356496	0.178861	-2.01933	0.0458412	126	1.33874
ALL	LDL__MG_DL	Reduced blood volume	ALLLDL__MG_DLReduced blood volume	-0.0750048	-0.148628	-0.0013814	0.0725619	-2.00004	0.0458643	748	1.33853
AFR	LYMPHOCYTE_COUNT__X10_3_UL	Reduced inflammation	AFRLYMPHOCYTE_COUNT__X10_3_ULReduced inflammation	-0.02836	-0.0561988	-0.000521106	0.00479449	-1.99714	0.0458646	4954	1.33852
ALL	URINE_SPECIFIC_GRAVITY__NA	Reduced blood volume	ALLURINE_SPECIFIC_GRAVITY__NAReduced blood volume	-0.102559	-0.203249	-0.00186936	0.000405771	-2.0025	0.0459154	408	1.33804
ALL	B2GLYCOPROTEIN_1_IGG_ANTIBODY__SGU	Increased inflammation	ALLB2GLYCOPROTEIN_1_IGG_ANTIBODY__SGUIncreased inflammation	-0.13587	-0.269257	-0.00248266	0.0580712	-2.00714	0.04592	241	1.338
ALL	EGG_WHITE_IGE__KIU_L	Reduced inflammation	ALLEGG_WHITE_IGE__KIU_LReduced inflammation	0.11197	0.00203175	0.221909	0.0784002	2.00386	0.0459383	330	1.33783
ALL	T_HELPER_PCT_CD4__PCT	Increased inflammation	ALLT_HELPER_PCT_CD4__PCTIncreased inflammation	0.0445158	0.000792055	0.0882396	0.273164	1.99671	0.0459957	1958	1.33728
EUR	CREA__MG_DL	Increased body mass	EURCREA__MG_DLIncreased body mass	0.0871716	0.00154879	0.172794	0.0231805	2.00085	0.0460145	460	1.33711
ALL	SSA_60_RO_ENA_ANTIBODY_IGG__AU_ML	Reduced inflammation	ALLSSA_60_RO_ENA_ANTIBODY_IGG__AU_MLReduced inflammation	-0.11807	-0.234039	-0.00210081	0.0961195	-2.00337	0.0460165	321	1.33709
AMR	PCO2_ART_POCT__MM_HG	Reduced lipids	AMRPCO2_ART_POCT__MM_HGReduced lipids	0.073981	0.00128639	0.146676	0.00718343	1.99796	0.0460916	744	1.33638
ALL	POTASSIUM_SERUM__MMOL_L	Reduced hematocrit	ALLPOTASSIUM_SERUM__MMOL_LReduced hematocrit	0.027013	0.000457713	0.0535683	0.00502062	1.99412	0.0461809	6414	1.33554
AFR	T_HELPER_2_PCTCD4__PCT	Increased blood volume	AFRT_HELPER_2_PCTCD4__PCTIncreased blood volume	0.110163	0.0018758	0.21845	0.921997	2.00173	0.0461848	324	1.3355
EUR	QT__MS	Increased inflammation	EURQT__MSIncreased inflammation	-0.0329132	-0.0652734	-0.000553056	0.699947	-1.99417	0.0462131	3423	1.33523
ALL	LYMPHOCYTE_PCT__PCT	Increased blood volume	ALLLYMPHOCYTE_PCT__PCTIncreased blood volume	-0.0125547	-0.0248993	-0.00021007	0.0612919	-1.99341	0.046227	26361	1.3351
AMR	BASE_EXCESS_VEN__MMOL_L	Reduced inflammation	AMRBASE_EXCESS_VEN__MMOL_LReduced inflammation	0.0633799	0.0010614	0.125698	0.13072	1.99577	0.0462308	1011	1.33507
ALL	CORTISOL_FREE_SERUM__UG_DL	Increased body mass	ALLCORTISOL_FREE_SERUM__UG_DLIncreased body mass	-0.19235	-0.381439	-0.00326052	0.0972855	-2.01407	0.0462385	134	1.335
AMR	BETA_GLOB__G_DL	Reduced blood volume	AMRBETA_GLOB__G_DLReduced blood volume	0.0870197	0.00145515	0.172584	0.0101528	1.99804	0.0462431	524	1.33495
EUR	CA__MG_DL	Increased urate	EURCA__MG_DLIncreased urate	0.0925287	0.00153989	0.183517	0.031502	1.99856	0.0462627	460	1.33477
AFR	EOSINOPHIL__PCT	Increased hematocrit	AFREOSINOPHIL__PCTIncreased hematocrit	-0.0493285	-0.0978413	-0.000815642	0.02366	-1.99439	0.0462749	1648	1.33465
EUR	CREATININE_SERUM__MG_DL	Increased blood volume	EURCREATININE_SERUM__MG_DLIncreased blood volume	0.0219885	0.000356969	0.04362	0.00390568	1.99269	0.0463384	6253	1.33406
ALL	ALBUMIN_SERUM__G_DL	Increased inflammation	ALLALBUMIN_SERUM__G_DLIncreased inflammation	0.0394813	0.000637104	0.0783255	0.0136833	1.99301	0.0463615	2704	1.33384
ALL	LOPINAVIR_R_FOLD_CHANGE__NA	Reduced blood volume	ALLLOPINAVIR_R_FOLD_CHANGE__NAReduced blood volume	-0.154948	-0.307476	-0.00241916	0.119004	-2.00508	0.0465141	187	1.33242
EUR	PROTEIN_CSF__MG_DL	Increased urate	EURPROTEIN_CSF__MG_DLIncreased urate	-0.193548	-0.384101	-0.00299555	0.0691574	-2.01592	0.0465737	111	1.33186
AMR	IRON_BIND_CAP_TIBC__UG_DL	Reduced lipids	AMRIRON_BIND_CAP_TIBC__UG_DLReduced lipids	0.172436	0.00263995	0.342232	6.06124	2.00731	0.0465883	158	1.33172
ALL	HAZEL_NUT_IGE__KIU_L	Increased blood volume	ALLHAZEL_NUT_IGE__KIU_LIncreased blood volume	0.0849962	0.00128611	0.168706	0.0630827	1.99391	0.0465929	643	1.33168
AFR	BASO__PCT	Increased body mass	AFRBASO__PCTIncreased body mass	0.0840201	0.00125552	0.166785	0.0146372	1.9938	0.0466353	602	1.33128
ALL	WB_CHLORIDE_ART_POCT__MEQ_L	Increased hematocrit	ALLWB_CHLORIDE_ART_POCT__MEQ_LIncreased hematocrit	-0.168803	-0.335062	-0.00254379	0.501041	-2.00592	0.0466387	166	1.33125
AFR	ALPHA_2_GLOBULIN_SERUM__G_DL	Reduced hematocrit	AFRALPHA_2_GLOBULIN_SERUM__G_DLReduced hematocrit	-0.0771604	-0.153179	-0.00114168	0.00991401	-1.99317	0.0466671	653	1.33099
AFR	LYMPHOCYTE_PCT__PCT	Reduced hematocrit	AFRLYMPHOCYTE_PCT__PCTReduced hematocrit	-0.0280005	-0.0555883	-0.000412695	0.207854	-1.98976	0.0466712	5036	1.33095
EUR	MONO_FLUID__PCT	Increased inflammation	EURMONO_FLUID__PCTIncreased inflammation	0.146583	0.00216392	0.291002	0.0769421	2.00229	0.0466985	201	1.3307
EUR	CK_MB__U_L	Increased body mass	EURCK_MB__U_LIncreased body mass	-0.128293	-0.254734	-0.00185127	0.0573687	-1.9983	0.0467634	265	1.33009
ALL	F439_IGE_COR_A_14__KU_L	Increased hematocrit	ALLF439_IGE_COR_A_14__KU_LIncreased hematocrit	0.17052	0.00246575	0.338574	0.17107	2.00785	0.0467807	141	1.32993
AMR	C_REACTIVE_PROTEIN_HS__MG_L	Increased body mass	AMRC_REACTIVE_PROTEIN_HS__MG_LIncreased body mass	-0.0532166	-0.105723	-0.00070979	0.042492	-1.98815	0.0469864	1435	1.32803
EUR	ALK_PHOSPHATASE_BLD__U_L	Increased inflammation	EURALK_PHOSPHATASE_BLD__U_LIncreased inflammation	0.0256834	0.000326046	0.0510407	0.00532978	1.98557	0.047127	5944	1.32673
ALL	CORTISOL_SERUM_RANDOM__MICROG_DL	Reduced inflammation	ALLCORTISOL_SERUM_RANDOM__MICROG_DLReduced inflammation	-0.0995672	-0.197875	-0.00125911	0.0539139	-1.99035	0.047149	470	1.32653
AMR	P_R_INTERVAL__MS	Reduced hematocrit	AMRP_R_INTERVAL__MSReduced hematocrit	0.0307676	0.000386887	0.0611484	0.00247459	1.98555	0.0471544	3820	1.32648
EUR	D_DIMER__UG_ML_FEU	Reduced lipids	EURD_DIMER__UG_ML_FEUReduced lipids	-0.0868172	-0.172541	-0.00109361	0.0479232	-1.98977	0.0471589	515	1.32644
AMR	INR_SL__NA	Increased hematocrit	AMRINR_SL__NAIncreased hematocrit	-0.0511782	-0.101714	-0.000642623	0.00479658	-1.98647	0.0471606	1531	1.32642
AFR	WB_POTASSIUM_ART__MEQ_L	Reduced inflammation	AFRWB_POTASSIUM_ART__MEQ_LReduced inflammation	0.0837222	0.00103891	0.166406	0.00845274	1.98905	0.0471999	554	1.32606
ALL	BETA_GLOBULIN__PCT	Reduced lipids	ALLBETA_GLOBULIN__PCTReduced lipids	-0.105557	-0.209805	-0.00130901	0.027211	-1.99087	0.0472058	397	1.326
ALL	BRAIN_NATRIURETIC_PROTEIN__PG_ML	Increased blood volume	ALLBRAIN_NATRIURETIC_PROTEIN__PG_MLIncreased blood volume	0.0299298	0.000358656	0.0595009	0.022759	1.98428	0.0472865	4438	1.32526
ALL	U_UREA_RANDOM__G_L	Reduced hematocrit	ALLU_UREA_RANDOM__G_LReduced hematocrit	0.0466096	0.000555817	0.0926633	0.0139696	1.98475	0.0473008	2138	1.32513
AMR	U_PH__NA	Reduced lipids	AMRU_PH__NAReduced lipids	-0.0329183	-0.0654474	-0.000389227	0.00172581	-1.98408	0.0473224	3623	1.32493
ALL	ALPHA_1_GLOBULIN__PCT	Increased hematocrit	ALLALPHA_1_GLOBULIN__PCTIncreased hematocrit	0.0990261	0.00114874	0.196903	0.0690806	1.9885	0.0473826	449	1.32438
ALL	CKMB_POCT__NG_ML	Reduced blood volume	ALLCKMB_POCT__NG_MLReduced blood volume	0.099545	0.00115329	0.197937	0.034485	1.989	0.047387	411	1.32434
ALL	WB_K_ART_POCT__MEQ_L	Reduced blood volume	ALLWB_K_ART_POCT__MEQ_LReduced blood volume	0.0311604	0.000357353	0.0619635	0.00213738	1.98327	0.0474019	4233	1.3242
AMR	IRON_SATURATION__PCT	Reduced inflammation	AMRIRON_SATURATION__PCTReduced inflammation	-0.168833	-0.335794	-0.00187286	0.106868	-1.99875	0.0475181	158	1.32314
EUR	ALBUMIN__G_DL	Increased body mass	EURALBUMIN__G_DLIncreased body mass	0.0936753	0.00102837	0.186322	0.0323346	1.98779	0.0475226	410	1.3231
EUR	CL__MMOL_L	Increased body mass	EURCL__MMOL_LIncreased body mass	-0.0457179	-0.0909399	-0.000496021	0.0727247	-1.98272	0.047542	1916	1.32292
AFR	CARBON_DIOXIDE_TOTAL__MMOL_L	Increased urate	AFRCARBON_DIOXIDE_TOTAL__MMOL_LIncreased urate	0.0618082	0.000653351	0.122963	0.0889461	1.98317	0.0476064	1071	1.32233
EUR	IRON_SERUM__MCG_DL	Increased inflammation	EURIRON_SERUM__MCG_DLIncreased inflammation	0.0416501	0.000431241	0.0828689	0.0537736	1.98156	0.0476528	2211	1.32191
EUR	MG__MG_DL	Reduced hematocrit	EURMG__MG_DLReduced hematocrit	0.179137	0.00180727	0.356467	0.0132798	1.99961	0.0477457	137	1.32107
AMR	RBC_BLOOD_CELL__X10_6_UL	Increased blood volume	AMRRBC_BLOOD_CELL__X10_6_ULIncreased blood volume	-0.0268893	-0.0535222	-0.000256457	0.00803939	-1.97933	0.0478352	4900	1.32025
ALL	POTASSIUM_FLUID__MEQ_L	Reduced blood volume	ALLPOTASSIUM_FLUID__MEQ_LReduced blood volume	0.140882	0.00132795	0.280437	0.0163864	1.99031	0.0478792	220	1.31985
AMR	TOTAL_CO2_VEN__MEQ_L	Reduced inflammation	AMRTOTAL_CO2_VEN__MEQ_LReduced inflammation	0.0629581	0.000588366	0.125328	0.00579675	1.98086	0.0478817	1010	1.31983
EUR	ABS_NATURAL_KILLER_ABNK__CU_MM	Increased hematocrit	EURABS_NATURAL_KILLER_ABNK__CU_MMIncreased hematocrit	0.180127	0.00170459	0.35855	0.0644356	2.0003	0.0478875	126	1.31978
EUR	BASE_EX_VEN_POCT__MMOL_L	Increased blood volume	EURBASE_EX_VEN_POCT__MMOL_LIncreased blood volume	-0.0586672	-0.1168	-0.000534803	0.0210414	-1.98011	0.0479327	1148	1.31937
ALL	COCKROACH_PCTASM__PCT	Increased blood volume	ALLCOCKROACH_PCTASM__PCTIncreased blood volume	0.109688	0.00100219	0.218374	0.0989449	1.98534	0.0479366	343	1.31933
ALL	TSH_3RD_GENERATION__MIU_L	Reduced lipids	ALLTSH_3RD_GENERATION__MIU_LReduced lipids	-0.113068	-0.225112	-0.0010232	0.0265229	-1.98549	0.0479567	329	1.31915
ALL	HSV_TYPE_I_II_IGM_AB__IV	Increased hematocrit	ALLHSV_TYPE_I_II_IGM_AB__IVIncreased hematocrit	0.209991	0.00191319	0.418069	0.0764	2.00297	0.0479708	111	1.31902
ALL	ALPHA_1_GLOBULIN_SERUM__G_DL	Increased hematocrit	ALLALPHA_1_GLOBULIN_SERUM__G_DLIncreased hematocrit	0.039835	0.000348263	0.0793217	0.00694577	1.97814	0.0480148	2693	1.31863
EUR	ALPHA_1_ANTITRYPSIN__MG_DL	Increased body mass	EURALPHA_1_ANTITRYPSIN__MG_DLIncreased body mass	-0.192178	-0.382661	-0.00169506	0.02411	-2.00024	0.0480317	120	1.31847
AMR	POC_PO2_VENOUS__MMHG	Reduced lipids	AMRPOC_PO2_VENOUS__MMHGReduced lipids	0.189165	0.00165017	0.37668	0.0357388	2.00049	0.0480538	118	1.31827
ALL	POTASSIUMBLD__MEQ_L	Increased inflammation	ALLPOTASSIUMBLD__MEQ_LIncreased inflammation	0.0121728	0.000103852	0.0242418	0.00187478	1.97692	0.0480611	27385	1.31821
ALL	HGB_A__PCT	Reduced blood volume	ALLHGB_A__PCTReduced blood volume	-0.0474004	-0.0944071	-0.000393645	0.432824	-1.97765	0.048114	1898	1.31773
AFR	RED_BLOOD_CELL__X10_6_UL	Increased blood volume	AFRRED_BLOOD_CELL__X10_6_ULIncreased blood volume	-0.0271382	-0.0540537	-0.000222769	0.00860795	-1.97666	0.0481344	5010	1.31754
AMR	IRON_SERUM__MCG_DL	Reduced hematocrit	AMRIRON_SERUM__MCG_DLReduced hematocrit	-0.041271	-0.0822075	-0.000334505	0.0461985	-1.97705	0.0481587	2259	1.31733
EUR	TOTAL_PROTEIN_URINE_RANDOM__MG_ML	Increased urate	EURTOTAL_PROTEIN_URINE_RANDOM__MG_MLIncreased urate	-0.139256	-0.277411	-0.00110013	0.110649	-1.9873	0.0482201	219	1.31677
AMR	MEAN_CORP_VOLUME__FL	Reduced inflammation	AMRMEAN_CORP_VOLUME__FLReduced inflammation	0.0274505	0.000196356	0.0547046	0.0850541	1.97457	0.0483727	4962	1.3154
AFR	RUBELLA_ANTIBODIES_IGG__INDEX	Increased body mass	AFRRUBELLA_ANTIBODIES_IGG__INDEXIncreased body mass	-0.162184	-0.323351	-0.00101685	0.106203	-1.98978	0.0485916	152	1.31344
EUR	ALMOND_IGE__KIU_L	Reduced hematocrit	EURALMOND_IGE__KIU_LReduced hematocrit	-0.125317	-0.249905	-0.00072793	0.0795803	-1.98137	0.0486869	255	1.31259
ALL	BRAZIL_NUT_PCTASM__PCT	Reduced inflammation	ALLBRAZIL_NUT_PCTASM__PCTReduced inflammation	0.202141	0.00114616	0.403135	0.173445	1.99894	0.048736	101	1.31215
ALL	PEANUT_PCTASM__PCT	Increased hematocrit	ALLPEANUT_PCTASM__PCTIncreased hematocrit	0.135189	0.000723935	0.269654	2.48044	1.98385	0.0487922	194	1.31165
ALL	VITAMIN_A_RETINOL__MG_L	Reduced inflammation	ALLVITAMIN_A_RETINOL__MG_LReduced inflammation	-0.197037	-0.39306	-0.00101445	0.0143911	-1.99376	0.048848	116	1.31115
AMR	DEOXYHEMOGLOBIN_VEN_GEM_MPOCT__PCT	Reduced inflammation	AMRDEOXYHEMOGLOBIN_VEN_GEM_MPOCT__PCTReduced inflammation	-0.174563	-0.348272	-0.000853107	2.20203	-1.9917	0.0489049	123	1.31065
EUR	PECAN_NUT_IGE__KIU_L	Reduced inflammation	EURPECAN_NUT_IGE__KIU_LReduced inflammation	0.128097	0.000617862	0.255575	0.0901439	1.97997	0.0489091	242	1.31061
ALL	CREATININE_URINE_PER_VOLUME__MG_DL	Reduced hematocrit	ALLCREATININE_URINE_PER_VOLUME__MG_DLReduced hematocrit	-0.0909042	-0.181373	-0.000435098	0.0301402	-1.9742	0.0489125	511	1.31058
AFR	POLY_FLUID__PCT	Increased urate	AFRPOLY_FLUID__PCTIncreased urate	0.111854	0.000499679	0.223208	0.198781	1.97648	0.0489871	324	1.30992
EUR	PH_VEN_POCT__NA	Increased hematocrit	EURPH_VEN_POCT__NAIncreased hematocrit	0.0518745	0.000213208	0.103536	0.00146586	1.96969	0.0490632	1466	1.30924
ALL	VITAMIN_B12_PLASMA__PG_ML	Increased urate	ALLVITAMIN_B12_PLASMA__PG_MLIncreased urate	0.0831619	0.000339474	0.165984	0.0250752	1.97204	0.0490713	605	1.30917
ALL	HISTONE_DNA_IGG_ABS__UNITS	Increased inflammation	ALLHISTONE_DNA_IGG_ABS__UNITSIncreased inflammation	0.138457	0.000552399	0.276361	0.0576879	1.9795	0.0490978	219	1.30894
AMR	ALPHA_2_GLOB__G_DL	Increased body mass	AMRALPHA_2_GLOB__G_DLIncreased body mass	-0.0860006	-0.171663	-0.000338179	0.00863665	-1.97239	0.0491058	523	1.30887
AFR	HEMATOCRIT__PCT	Increased hematocrit	AFRHEMATOCRIT__PCTIncreased hematocrit	0.0255422	9.7186e-05	0.0509873	0.0698409	1.9679	0.0491317	5297	1.30864
ALL	WB_CREATININE_ART__MG_DL	Reduced blood volume	ALLWB_CREATININE_ART__MG_DLReduced blood volume	-0.0740912	-0.147916	-0.000266353	0.0337223	-1.97048	0.0491814	707	1.3082
ALL	DOG_DANDER_PCTASM__PCT	Reduced lipids	ALLDOG_DANDER_PCTASM__PCTReduced lipids	-0.132988	-0.265571	-0.00040534	0.137982	-1.97869	0.0493108	202	1.30706
AMR	AMYLASE_BLD__U_L	Increased hematocrit	AMRAMYLASE_BLD__U_LIncreased hematocrit	0.0384313	9.60697e-05	0.0767666	0.0084912	1.9658	0.049429	2600	1.30602
ALL	HEMATOCRIT_VEN_POCT__PCT	Reduced hematocrit	ALLHEMATOCRIT_VEN_POCT__PCTReduced hematocrit	-0.0183608	-0.0366784	-4.31688e-05	0.0602517	-1.96476	0.0494626	13369	1.30572
ALL	IMMUNOGLOBULIN_G_QN_SERUM__MG_DL	Increased body mass	ALLIMMUNOGLOBULIN_G_QN_SERUM__MG_DLIncreased body mass	0.114216	0.000229328	0.228202	0.0193134	1.9699	0.0495431	412	1.30502
EUR	PH_VEN_POCT__NA	Increased blood volume	EURPH_VEN_POCT__NAIncreased blood volume	-0.0514974	-0.102913	-8.1674e-05	0.00154879	-1.96472	0.0496377	1466	1.30419
ALL	CORRECTED_WBC__X10_3_UL	Increased inflammation	ALLCORRECTED_WBC__X10_3_ULIncreased inflammation	0.164598	0.000251412	0.328944	0.0632305	1.97972	0.0496552	157	1.30404
EUR	U_PROTEIN_CONC__MG_DL	Increased inflammation	EURU_PROTEIN_CONC__MG_DLIncreased inflammation	-0.0618105	-0.123542	-7.90924e-05	0.0497296	-1.96496	0.0497078	971	1.30358
AFR	C_REACTIVE_PROTEIN__MG_L	Increased inflammation	AFRC_REACTIVE_PROTEIN__MG_LIncreased inflammation	0.0687338	7.36585e-05	0.137394	0.0527633	1.96505	0.0497553	812	1.30316
EUR	HCO3_ART_POCT__MEQ_L	Reduced inflammation	EURHCO3_ART_POCT__MEQ_LReduced inflammation	0.0669915	6.08491e-05	0.133922	0.126602	1.96447	0.0497925	886	1.30284
ALL	CHLORIDE__MMOL_L	Increased urate	ALLCHLORIDE__MMOL_LIncreased urate	0.136695	8.12735e-05	0.27331	0.308881	1.97183	0.049865	237	1.3022
ALL	BASO__PCT	Reduced hematocrit	ALLBASO__PCTReduced hematocrit	-0.0435288	-0.0870329	-2.46972e-05	0.00551629	-1.96206	0.0498702	2423	1.30216
EUR	PCO2_ART__MM_HG	Reduced lipids	EURPCO2_ART__MM_HGReduced lipids	0.0825161	4.04883e-05	0.164992	0.00760081	1.9651	0.049888	584	1.302
AFR	HCO3_VEN_POCT__MEQ_L	Increased inflammation	AFRHCO3_VEN_POCT__MEQ_LIncreased inflammation	0.0373548	1.73652e-05	0.0746923	0.0658962	1.96174	0.0498936	2769	1.30196
AFR	POC_HCO3_VENOUS__MEQ_L	Reduced inflammation	AFRPOC_HCO3_VENOUS__MEQ_LReduced inflammation	-0.166655	-0.333243	-6.74984e-05	0.602397	-1.97671	0.0499084	164	1.30183
EUR	HEMOGLOBIN_A1C__PCT	Reduced inflammation	EURHEMOGLOBIN_A1C__PCTReduced inflammation	0.0324531	-6.72156e-06	0.064913	0.00230523	1.96024	0.0500474	3517	1.30062
AFR	WBC_CSF__UL	Reduced hematocrit	AFRWBC_CSF__ULReduced hematocrit	-0.144194	-0.288431	4.34929e-05	0.171596	-1.97279	0.0500684	192	1.30044
ALL	ULTRA_HIV_1_VIRAL_LOAD__COPIES_ML	Reduced lipids	ALLULTRA_HIV_1_VIRAL_LOAD__COPIES_MLReduced lipids	0.106699	-3.38254e-05	0.213432	0.0404971	1.96601	0.0500723	371	1.3004
ALL	SESAME_SEED__KU_L	Increased urate	ALLSESAME_SEED__KU_LIncreased urate	0.172613	-7.68405e-05	0.345303	0.131863	1.97922	0.0501004	133	1.30016
EUR	R_AXIS__DEGREES	Increased inflammation	EURR_AXIS__DEGREESIncreased inflammation	-0.0320253	-0.0640722	2.1649e-05	0.80305	-1.95934	0.0501549	3423	1.29969
AFR	LYMPH_FLUID__PCT	Increased blood volume	AFRLYMPH_FLUID__PCTIncreased blood volume	0.109743	-8.16259e-05	0.219568	0.137808	1.96601	0.0501695	331	1.29956
AMR	PROTIME_POCT__SECONDS	Reduced inflammation	AMRPROTIME_POCT__SECONDSReduced inflammation	0.068429	-8.67005e-05	0.136945	0.0118569	1.96039	0.0502899	830	1.29852
AMR	TP__G_DL	Reduced blood volume	AMRTP__G_DLReduced blood volume	0.097828	-0.000124736	0.195781	0.0370992	1.96377	0.050291	391	1.29851
AMR	HEPATITIS_BS_AB_QUANT__MIU_ML	Increased hematocrit	AMRHEPATITIS_BS_AB_QUANT__MIU_MLIncreased hematocrit	-0.158531	-0.317279	0.000216359	0.145315	-1.9729	0.0503092	167	1.29835
ALL	ROOM_TEMPERATURE__NA	Increased urate	ALLROOM_TEMPERATURE__NAIncreased urate	-0.0430809	-0.0862245	6.27389e-05	0.00634235	-1.95817	0.0503338	2251	1.29814
ALL	GAMMA_GLOBULIN__PCT	Increased body mass	ALLGAMMA_GLOBULIN__PCTIncreased body mass	-0.108625	-0.217428	0.000178569	0.0985832	-1.96221	0.0503755	449	1.29778
EUR	ERYTHROCYTE_SED_RATE__MM_HR	Increased blood volume	EURERYTHROCYTE_SED_RATE__MM_HRIncreased blood volume	0.0407133	-6.70018e-05	0.0814935	0.0232498	1.95788	0.0503773	2099	1.29777
ALL	HCV_AB__S_CO_RATIO	Reduced hematocrit	ALLHCV_AB__S_CO_RATIOReduced hematocrit	-0.0864561	-0.173077	0.000164458	0.0244771	-1.96024	0.0504351	607	1.29727
EUR	U_SPECIFIC_GRAVITY__NA	Reduced lipids	EURU_SPECIFIC_GRAVITY__NAReduced lipids	0.0319601	-6.54164e-05	0.0639855	0.000106077	1.95663	0.0504696	3577	1.29697
AFR	LH_SERUM__MIU_ML	Reduced lipids	AFRLH_SERUM__MIU_MLReduced lipids	-0.0781361	-0.156456	0.000183853	0.0449938	-1.95961	0.0505384	572	1.29638
AFR	A_G_RATIO_SERUM__NA	Increased urate	AFRA_G_RATIO_SERUM__NAIncreased urate	-0.0911691	-0.182555	0.000216424	0.0186728	-1.96034	0.0505428	487	1.29634
ALL	COM_RAGWEED_PCTASM__PCT	Increased body mass	ALLCOM_RAGWEED_PCTASM__PCTIncreased body mass	-0.120842	-0.241979	0.000294908	0.0958062	-1.96194	0.0505573	366	1.29622
AMR	HYDROXY_VITAMIN_D__NG_ML	Increased blood volume	AMRHYDROXY_VITAMIN_D__NG_MLIncreased blood volume	0.136323	-0.000336794	0.272983	0.0730926	1.96728	0.0505617	210	1.29618
EUR	U_CREATININE_CONC__MG_DL	Increased urate	EURU_CREATININE_CONC__MG_DLIncreased urate	0.0470379	-0.000121857	0.0941977	0.0701893	1.95637	0.0505942	1626	1.2959
AMR	EGFR_NON_AFR_AM__NA	Increased hematocrit	AMREGFR_NON_AFR_AM__NAIncreased hematocrit	-0.0317415	-0.0635674	8.44482e-05	0.0300483	-1.95548	0.0506107	3300	1.29576
EUR	WB_K_VEN_POCT__MEQ_L	Increased urate	EURWB_K_VEN_POCT__MEQ_LIncreased urate	0.0429702	-0.000120075	0.0860604	0.0027835	1.95571	0.0506412	1977	1.2955
EUR	ALK_PHOS__U_L	Increased hematocrit	EURALK_PHOS__U_LIncreased hematocrit	0.1082	-0.000320511	0.216721	0.0240897	1.96143	0.0506765	341	1.29519
EUR	FREE_LAMBDA_SERUM_OLD_SPA__MG_L	Reduced hematocrit	EURFREE_LAMBDA_SERUM_OLD_SPA__MG_LReduced hematocrit	-0.162348	-0.32519	0.000492661	0.0874763	-1.97254	0.0506868	143	1.2951
ALL	EGFR_NON_AFR_AMERICAN__ML_MIN_1_73M2	Reduced lipids	ALLEGFR_NON_AFR_AMERICAN__ML_MIN_1_73M2Reduced lipids	-0.140563	-0.281567	0.000440401	1.78707	-1.96761	0.0507119	187	1.29489
AFR	K__MMOL_L	Increased urate	AFRK__MMOL_LIncreased urate	0.0776577	-0.000250216	0.155566	0.00502646	1.95743	0.0507381	644	1.29467
EUR	IRON_SATURATION__PCT	Increased hematocrit	EURIRON_SATURATION__PCTIncreased hematocrit	-0.12776	-0.255939	0.000418287	0.0758007	-1.96351	0.0507463	253	1.2946
EUR	THYROGLOBULIN__NG_ML	Reduced hematocrit	EURTHYROGLOBULIN__NG_MLReduced hematocrit	0.189198	-0.000646055	0.379042	0.216339	1.97371	0.050772	131	1.29438
AFR	GLOBULIN__G_DL	Increased urate	AFRGLOBULIN__G_DLIncreased urate	-0.0526319	-0.105444	0.000180239	0.00580779	-1.95498	0.0507859	1399	1.29426
ALL	DBP__MMHG	Reduced inflammation	ALLDBP__MMHGReduced inflammation	-0.0118176	-0.0236782	4.30835e-05	0.0491751	-1.95292	0.050838	29659	1.29381
AFR	ALPHA_2_GLOBULIN_URINE_PCT__PCT	Increased inflammation	AFRALPHA_2_GLOBULIN_URINE_PCT__PCTIncreased inflammation	0.200362	-0.000787804	0.401512	0.0611966	1.97802	0.0508855	107	1.29341
EUR	PCO2_ART__MM_HG	Reduced blood volume	EURPCO2_ART__MM_HGReduced blood volume	-0.0833812	-0.167103	0.000340599	0.0077713	-1.95614	0.0509362	584	1.29297
EUR	IMMUNOGLOBULIN_E_TOTAL__IU_ML	Reduced lipids	EURIMMUNOGLOBULIN_E_TOTAL__IU_MLReduced lipids	-0.115591	-0.231689	0.00050747	0.0859524	-1.96346	0.051	211	1.29243
ALL	FOSAMPRENAVIR_R_IC50__MICROMOLE	Reduced blood volume	ALLFOSAMPRENAVIR_R_IC50__MICROMOLEReduced blood volume	-0.152636	-0.305945	0.000673885	0.101636	-1.96518	0.0510043	186	1.29239
EUR	PLATELET__X10_3_UL	Increased urate	EURPLATELET__X10_3_ULIncreased urate	-0.0235607	-0.0472262	0.000104705	0.818834	-1.95168	0.051022	6179	1.29224
ALL	ALBUMIN_URINE_PCT__PCT	Increased hematocrit	ALLALBUMIN_URINE_PCT__PCTIncreased hematocrit	-0.0998364	-0.20013	0.00045706	1.38917	-1.9566	0.0510485	439	1.29202
AMR	MONOCYTE__PCT	Increased body mass	AMRMONOCYTE__PCTIncreased body mass	0.0749703	-0.000360438	0.150301	0.0269078	1.95395	0.0511033	718	1.29155
AFR	CK_MB__U_L	Increased inflammation	AFRCK_MB__U_LIncreased inflammation	-0.0829032	-0.166207	0.00040078	0.0259599	-1.95496	0.0511085	549	1.29151
ALL	MEAN_CORP_VOLUME__FL	Increased hematocrit	ALLMEAN_CORP_VOLUME__FLIncreased hematocrit	-0.0116131	-0.0232841	5.78445e-05	0.0376086	-1.95033	0.0511463	28002	1.29119
ALL	IRON__UG_DL	Increased blood volume	ALLIRON__UG_DLIncreased blood volume	0.106197	-0.00053826	0.212932	0.0348641	1.95648	0.0511605	384	1.29106
AMR	IGM_TOTAL_QUANT__MG_DL	Increased inflammation	AMRIGM_TOTAL_QUANT__MG_DLIncreased inflammation	0.0723417	-0.000372879	0.145056	0.0289685	1.95324	0.0511832	724	1.29087
AFR	POTASSIUM_POC__MMOL_L	Reduced hematocrit	AFRPOTASSIUM_POC__MMOL_LReduced hematocrit	0.151443	-0.00081634	0.303702	0.0205525	1.965	0.0512255	167	1.29051
ALL	DER_PTERONYSSINUS_IGE__KIU_L	Increased body mass	ALLDER_PTERONYSSINUS_IGE__KIU_LIncreased body mass	-0.0868305	-0.174134	0.000473027	0.0604724	-1.95312	0.0512504	640	1.2903
EUR	GLUCOSE_BLD__MG_DL	Increased blood volume	EURGLUCOSE_BLD__MG_DLIncreased blood volume	-0.172875	-0.346765	0.00101371	0.0261471	-1.96743	0.0513301	140	1.28963
AMR	CHOL_HDL_RATIO__NA	Increased urate	AMRCHOL_HDL_RATIO__NAIncreased urate	0.13517	-0.000788806	0.271129	0.0258354	1.95968	0.051332	228	1.28961
AMR	WB_IONIZED_CA_ART__MMOL_L	Reduced blood volume	AMRWB_IONIZED_CA_ART__MMOL_LReduced blood volume	-0.0851486	-0.170794	0.000496805	0.00370522	-1.95312	0.0513389	536	1.28955
AMR	RETICULOCYTE_COUNT__PCT	Reduced inflammation	AMRRETICULOCYTE_COUNT__PCTReduced inflammation	-0.0646721	-0.129732	0.000387631	0.01954	-1.95087	0.0513778	928	1.28922
EUR	HYDROXY_VITAMIN_D_3__NG_ML	Reduced hematocrit	EURHYDROXY_VITAMIN_D_3__NG_MLReduced hematocrit	0.0779401	-0.000474482	0.156355	0.555749	1.95195	0.0513981	629	1.28905
AMR	WB_POTASSIUM_VEN__MEQ_L	Increased urate	AMRWB_POTASSIUM_VEN__MEQ_LIncreased urate	0.0354426	-0.000215548	0.0711007	0.0020261	1.94891	0.0514001	2984	1.28904
AFR	O2_SAT_ART_POCT__PCT	Reduced inflammation	AFRO2_SAT_ART_POCT__PCTReduced inflammation	0.0683982	-0.000424912	0.137221	0.282915	1.95071	0.051428	842	1.2888
EUR	U_CRYSTALS_1__NA	Increased blood volume	EURU_CRYSTALS_1__NAIncreased blood volume	-0.106748	-0.21417	0.000673137	0.0277385	-1.95501	0.0514444	337	1.28866
ALL	CA_19_9_MSH__U_ML	Reduced hematocrit	ALLCA_19_9_MSH__U_MLReduced hematocrit	0.0760148	-0.000485444	0.152515	0.069151	1.95077	0.0514677	742	1.28846
ALL	SSB_LA_ENA_ANTIBODY_IGG__AU_ML	Reduced lipids	ALLSSB_LA_ENA_ANTIBODY_IGG__AU_MLReduced lipids	-0.117373	-0.235564	0.000817467	0.0837675	-1.95477	0.0515949	297	1.28739
EUR	COMPLEMENT_C4__MG_DL	Increased hematocrit	EURCOMPLEMENT_C4__MG_DLIncreased hematocrit	0.0956891	-0.000682147	0.19206	0.0492018	1.95243	0.0516354	387	1.28705
AFR	CERULOPLASMIN__MG_DL	Increased inflammation	AFRCERULOPLASMIN__MG_DLIncreased inflammation	0.197369	-0.00143165	0.39617	0.0403601	1.97095	0.0516392	109	1.28702
ALL	MACROPHAGES_CSF__PCT	Reduced inflammation	ALLMACROPHAGES_CSF__PCTReduced inflammation	0.116084	-0.000830485	0.232998	0.0642856	1.95379	0.0516394	319	1.28702
ALL	NEUTRO_ABS__K_UL	Increased body mass	ALLNEUTRO_ABS__K_ULIncreased body mass	-0.0457767	-0.0918795	0.000326125	0.0119518	-1.94708	0.0516415	2414	1.287
ALL	R_AXIS__DEGREES	Increased inflammation	ALLR_AXIS__DEGREESIncreased inflammation	-0.013653	-0.0274063	0.000100351	0.264931	-1.94578	0.0516951	19397	1.28655
ALL	CREA__MG_DL	Increased hematocrit	ALLCREA__MG_DLIncreased hematocrit	0.0376767	-0.00028076	0.0756342	0.0118376	1.94638	0.0517176	2605	1.28636
EUR	INTERVAL__HR	Increased inflammation	EURINTERVAL__HRIncreased inflammation	-0.11163	-0.224105	0.00084534	0.0227613	-1.95306	0.0517358	316	1.28621
ALL	SAA__MG_L	Reduced hematocrit	ALLSAA__MG_LReduced hematocrit	0.207687	-0.00160117	0.416975	0.121911	1.96929	0.051744	112	1.28614
AFR	MG__MG_DL	Increased inflammation	AFRMG__MG_DLIncreased inflammation	-0.122211	-0.24536	0.000937052	0.00885274	-1.95463	0.0517552	261	1.28605
AMR	BASE_EX_VEN_POCT__MMOL_L	Reduced inflammation	AMRBASE_EX_VEN_POCT__MMOL_LReduced inflammation	0.0416151	-0.000321478	0.0835518	0.0134714	1.94604	0.0517807	2152	1.28583
AFR	BASOPHIL_PCT__PCT	Increased blood volume	AFRBASOPHIL_PCT__PCTIncreased blood volume	-0.0275489	-0.0553194	0.000221611	0.002401	-1.94479	0.0518558	5035	1.2852
EUR	T_SUPPRESSOR_3_PCTCD8__PCT	Increased urate	EURT_SUPPRESSOR_3_PCTCD8__PCTIncreased urate	0.172652	-0.00141336	0.346716	0.101027	1.96125	0.0518632	152	1.28514
AMR	VITAMIN_D_25_HYDROXY__NG_ML	Reduced blood volume	AMRVITAMIN_D_25_HYDROXY__NG_MLReduced blood volume	0.0375326	-0.000317765	0.0753829	0.0196778	1.94441	0.0519532	2627	1.28439
ALL	CA27_29__U_ML	Reduced lipids	ALLCA27_29__U_MLReduced lipids	0.0909941	-0.000795647	0.182784	0.0434184	1.94811	0.0520107	473	1.28391
EUR	ALPHA_FETOPROTEIN__NG_ML	Increased inflammation	EURALPHA_FETOPROTEIN__NG_MLIncreased inflammation	0.0696849	-0.00060974	0.139979	0.034493	1.94601	0.0520156	786	1.28387
ALL	MICROALBUMIN_URINE__UG_ML	Reduced inflammation	ALLMICROALBUMIN_URINE__UG_MLReduced inflammation	-0.0575326	-0.115574	0.000508539	0.0531207	-1.94456	0.0520384	1345	1.28368
ALL	SPEC_GRAV_URINE__NA	Increased inflammation	ALLSPEC_GRAV_URINE__NAIncreased inflammation	0.152827	-0.00142079	0.307076	0.000374429	1.9568	0.052122	173	1.28298
EUR	AST__U_L	Reduced hematocrit	EURAST__U_LReduced hematocrit	0.107804	-0.00100069	0.216609	0.0271068	1.94922	0.0521319	338	1.2829
ALL	RARA_H_8__NA	Increased body mass	ALLRARA_H_8__NAIncreased body mass	0.125703	-0.00118286	0.252589	0.125513	1.95137	0.0521572	258	1.28269
ALL	LENTIL_IGE__KIU_L	Increased hematocrit	ALLLENTIL_IGE__KIU_LIncreased hematocrit	0.165694	-0.00159328	0.33298	0.106675	1.96012	0.0521885	140	1.28243
AMR	ALPHA_2_GLOBULIN_SERUM__G_DL	Increased hematocrit	AMRALPHA_2_GLOBULIN_SERUM__G_DLIncreased hematocrit	0.0864856	-0.00082525	0.173796	0.00865606	1.94633	0.0521963	496	1.28236
ALL	NEUTROPHIL_COUNT__X10_3_UL	Reduced lipids	ALLNEUTROPHIL_COUNT__X10_3_ULReduced lipids	0.0122101	-0.000119806	0.0245401	0.00273956	1.94101	0.0522679	25755	1.28177
AFR	PH_VEN__NA	Increased body mass	AFRPH_VEN__NAIncreased body mass	-0.0597742	-0.120136	0.000588005	0.000453381	-1.94299	0.0522699	1122	1.28175
AFR	BASO_ABS__K_UL	Increased blood volume	AFRBASO_ABS__K_ULIncreased blood volume	-0.135881	-0.273201	0.00143786	0.0222487	-1.95079	0.052425	222	1.28046
ALL	ANGIOTEN_CONV_ENZYME__U_L	Increased urate	ALLANGIOTEN_CONV_ENZYME__U_LIncreased urate	-0.0732319	-0.147281	0.000817201	0.0803492	-1.94117	0.0525765	842	1.27921
ALL	T_HELPER_3_PCTCD4__PCT	Increased inflammation	ALLT_HELPER_3_PCTCD4__PCTIncreased inflammation	0.0877142	-0.000986287	0.176415	0.746875	1.94278	0.0525926	524	1.27908
AFR	QFT_TB1_NIL_PLUS__IU_ML	Increased hematocrit	AFRQFT_TB1_NIL_PLUS__IU_MLIncreased hematocrit	-0.204026	-0.410411	0.00235913	0.241819	-1.96521	0.0526174	100	1.27887
AFR	URIC_ACID_BLD__MG_DL	Increased urate	AFRURIC_ACID_BLD__MG_DLIncreased urate	0.0433127	-0.000492919	0.0871184	0.00927909	1.93933	0.0526312	1668	1.27876
EUR	MONOCYTE_COUNT__X10_3_UL	Increased body mass	EURMONOCYTE_COUNT__X10_3_ULIncreased body mass	-0.025174	-0.0506429	0.000294928	0.00491621	-1.93769	0.0527117	5617	1.27809
AMR	AT_III_FUNCTIONAL__PCT	Reduced inflammation	AMRAT_III_FUNCTIONAL__PCTReduced inflammation	-0.159259	-0.320431	0.00191324	1.79421	-1.95323	0.052745	157	1.27782
AMR	WB_UREA_NITROGEN_VEN__MG_DL	Increased urate	AMRWB_UREA_NITROGEN_VEN__MG_DLIncreased urate	0.0327433	-0.000393113	0.0658798	0.00767766	1.93751	0.0527787	2947	1.27754
AMR	P_R_INTERVAL__MS	Increased urate	AMRP_R_INTERVAL__MSIncreased urate	0.0302874	-0.00037409	0.060949	0.00252539	1.93667	0.05286	3820	1.27687
AFR	ATRIAL_RATE__BPM	Reduced lipids	AFRATRIAL_RATE__BPMReduced lipids	0.0300704	-0.000373664	0.0605145	0.0133896	1.93648	0.0528776	4136	1.27673
AFR	MONO__PCT	Reduced hematocrit	AFRMONO__PCTReduced hematocrit	-0.0766292	-0.154218	0.000959122	0.0233573	-1.93943	0.0528913	649	1.27662
ALL	POC_O2_SAT_VENOUS__PCT	Reduced inflammation	ALLPOC_O2_SAT_VENOUS__PCTReduced inflammation	0.0825239	-0.0010627	0.166111	0.97679	1.93879	0.0529755	640	1.27592
AMR	FIBROMETER_PLATELET_COUNT__NA	Reduced blood volume	AMRFIBROMETER_PLATELET_COUNT__NAReduced blood volume	0.181808	-0.00238464	0.366001	0.292514	1.95553	0.0529892	127	1.27581
AFR	BILIRUBIN_DIRECT__MG_DL	Increased body mass	AFRBILIRUBIN_DIRECT__MG_DLIncreased body mass	-0.0309917	-0.0623869	0.000403508	0.0145638	-1.93537	0.0530166	3966	1.27559
AMR	CA_19_9_MSH__U_ML	Increased hematocrit	AMRCA_19_9_MSH__U_MLIncreased hematocrit	0.17874	-0.0023698	0.35985	0.123878	1.9537	0.0530257	136	1.27551
AMR	RBC_FLUID__UL	Increased inflammation	AMRRBC_FLUID__ULIncreased inflammation	-0.113087	-0.2277	0.00152533	0.169607	-1.9419	0.0531074	307	1.27485
ALL	CA_125__U_ML	Reduced hematocrit	ALLCA_125__U_MLReduced hematocrit	-0.0819356	-0.164974	0.00110249	0.054192	-1.93737	0.0531115	697	1.27481
ALL	DEOXYHEMOGLOBIN_ART_GEM_MPOCT__PCT	Reduced blood volume	ALLDEOXYHEMOGLOBIN_ART_GEM_MPOCT__PCTReduced blood volume	-0.1897	-0.382055	0.00265451	0.118848	-1.95503	0.0531884	121	1.27418
AFR	INTERVAL__HR	Increased body mass	AFRINTERVAL__HRIncreased body mass	0.0873109	-0.00120563	0.175828	0.0215149	1.93807	0.0531905	503	1.27417
AMR	LDL_CHOLESTEROL__MG_DL	Increased urate	AMRLDL_CHOLESTEROL__MG_DLIncreased urate	0.03009	-0.000424298	0.0606042	0.0267354	1.93327	0.0532703	4224	1.27351
ALL	VENTRICULAR_RATE__BPM	Increased inflammation	ALLVENTRICULAR_RATE__BPMIncreased inflammation	0.0141242	-0.000199506	0.0284478	0.00130293	1.93279	0.0532772	19400	1.27346
ALL	MIX_APTT_IMM_CTRL__SECONDS	Reduced blood volume	ALLMIX_APTT_IMM_CTRL__SECONDSReduced blood volume	-0.200609	-0.404144	0.00292574	0.00440099	-1.95476	0.0533225	117	1.27309
AMR	TRANSFERRIN_SAT__PCT	Increased body mass	AMRTRANSFERRIN_SAT__PCTIncreased body mass	-0.0399251	-0.0804233	0.000573108	0.0294101	-1.93327	0.0533285	2260	1.27304
AFR	URINE_TOTAL_PROTEIN__MG_L	Increased body mass	AFRURINE_TOTAL_PROTEIN__MG_LIncreased body mass	-0.180264	-0.363173	0.00264539	0.182914	-1.95163	0.0533514	132	1.27285
ALL	BERMUDA_GRASS_PCTASM__PCT	Reduced lipids	ALLBERMUDA_GRASS_PCTASM__PCTReduced lipids	-0.209939	-0.423022	0.00314322	0.108113	-1.95861	0.0533993	100	1.27246
AFR	A_G_RATIO__NA	Increased inflammation	AFRA_G_RATIO__NAIncreased inflammation	0.0418026	-0.00061288	0.0842181	0.00644346	1.93276	0.0534004	2107	1.27246
AMR	T4_TOTAL__MCG_DL	Reduced inflammation	AMRT4_TOTAL__MCG_DLReduced inflammation	0.0727021	-0.00107768	0.146482	0.0110783	1.93464	0.0534322	722	1.2722
EUR	VITAMIN_B12_SERUM__PG_ML	Increased body mass	EURVITAMIN_B12_SERUM__PG_MLIncreased body mass	0.0394795	-0.000584693	0.0795437	0.0106912	1.93237	0.0534356	2337	1.27217
AFR	IG_E_QUANT__UNITS_ML	Increased urate	AFRIG_E_QUANT__UNITS_MLIncreased urate	0.103453	-0.00155463	0.20846	0.107778	1.93755	0.0534707	369	1.27188
ALL	AFP_SERUM__NG_ML	Reduced blood volume	ALLAFP_SERUM__NG_MLReduced blood volume	-0.0567587	-0.114373	0.000855094	0.0459433	-1.93511	0.0534864	567	1.27176
ALL	RETICULOCYTE_COUNT__PCT	Reduced inflammation	ALLRETICULOCYTE_COUNT__PCTReduced inflammation	-0.0300166	-0.060484	0.00045086	0.00903174	-1.93145	0.0534866	4817	1.27176
ALL	DEOXYHEMOGLOBIN_VEN_GEM_MPOCT__PCT	Increased urate	ALLDEOXYHEMOGLOBIN_VEN_GEM_MPOCT__PCTIncreased urate	-0.090705	-0.182778	0.00136806	1.08859	-1.93561	0.0534888	505	1.27174
EUR	PRESERVED_GLUCOSE__MG_DL	Reduced lipids	EURPRESERVED_GLUCOSE__MG_DLReduced lipids	0.110857	-0.00167767	0.223392	0.0141511	1.93907	0.0534906	296	1.27172
ALL	MONOCYTE__PCT	Reduced inflammation	ALLMONOCYTE__PCTReduced inflammation	0.0335063	-0.000516636	0.0675293	0.0119008	1.93084	0.0535799	3702	1.271
AMR	FOLATE_SERUM__NG_ML	Increased urate	AMRFOLATE_SERUM__NG_MLIncreased urate	-0.0453734	-0.0914566	0.000709754	0.0160209	-1.93102	0.0536307	1889	1.27059
AFR	URIC_ACID_BLD__MG_DL	Increased hematocrit	AFRURIC_ACID_BLD__MG_DLIncreased hematocrit	0.0429181	-0.000678542	0.0865147	0.00851092	1.93087	0.0536696	1668	1.27027
ALL	ALPHA_1_GLOB__G_DL	Increased body mass	ALLALPHA_1_GLOB__G_DLIncreased body mass	-0.0421628	-0.0849988	0.00067321	0.00744557	-1.92996	0.0537084	2929	1.26996
AFR	FERRITIN__NG_ML	Increased body mass	AFRFERRITIN__NG_MLIncreased body mass	-0.0343661	-0.0692875	0.0005552	0.0345337	-1.92968	0.0537526	2673	1.2696
AFR	BRAIN_NATRIURETIC_PROTEIN__PG_ML	Increased urate	AFRBRAIN_NATRIURETIC_PROTEIN__PG_MLIncreased urate	-0.0612547	-0.123506	0.000996717	0.0613294	-1.931	0.0537751	979	1.26942
AMR	ATYPICAL_LYMPHOCYTES__PCT	Reduced blood volume	AMRATYPICAL_LYMPHOCYTES__PCTReduced blood volume	-0.0826515	-0.166681	0.0013781	0.0322054	-1.93211	0.0538638	559	1.2687
ALL	POTASSIUM_URINE__MMOL_L	Reduced blood volume	ALLPOTASSIUM_URINE__MMOL_LReduced blood volume	0.183656	-0.00317315	0.370484	0.0454175	1.94681	0.0539542	131	1.26798
EUR	ABS_T_HELPER_CD4__CU_MM	Increased body mass	EURABS_T_HELPER_CD4__CU_MMIncreased body mass	0.0971781	-0.00168009	0.196036	0.333886	1.93253	0.0540032	412	1.26758
EUR	T_CYTO_SUPP_3_8__PCT	Increased body mass	EURT_CYTO_SUPP_3_8__PCTIncreased body mass	-0.09394	-0.18951	0.00162971	0.708724	-1.93299	0.0540153	377	1.26748
AFR	HEIGHT__M	Increased blood volume	AFRHEIGHT__MIncreased blood volume	0.0199353	-0.000350857	0.0402214	0.00109965	1.9265	0.0540947	5322	1.26685
ALL	INR_POCT__NA	Reduced hematocrit	ALLINR_POCT__NAReduced hematocrit	0.0312235	-0.000557728	0.0630048	0.00586684	1.92609	0.0541565	4526	1.26635
AFR	GLUCOSE_POC__MG_DL	Increased inflammation	AFRGLUCOSE_POC__MG_DLIncreased inflammation	0.144694	-0.00264785	0.292037	0.0298253	1.94009	0.0542081	167	1.26594
AMR	POCA_HHB__PCT	Increased blood volume	AMRPOCA_HHB__PCTIncreased blood volume	-0.181864	-0.367088	0.00335973	2.27294	-1.94602	0.0542271	123	1.26578
AFR	CL__MMOL_L	Reduced lipids	AFRCL__MMOL_LReduced lipids	-0.0575554	-0.116173	0.00106186	0.0960319	-1.92656	0.0542896	1123	1.26528
AFR	ANGIOTEN_CONV_ENZYME__U_L	Increased urate	AFRANGIOTEN_CONV_ENZYME__U_LIncreased urate	-0.130746	-0.263945	0.00245339	0.173447	-1.93491	0.054332	226	1.26494
ALL	FREE_TESTOSTERONE_DIRECT__PG_ML	Reduced hematocrit	ALLFREE_TESTOSTERONE_DIRECT__PG_MLReduced hematocrit	0.0930304	-0.00175537	0.187816	0.0494742	1.93284	0.0543631	269	1.2647
EUR	IRON_SATURATION__PCT	Increased urate	EURIRON_SATURATION__PCTIncreased urate	-0.124913	-0.252186	0.00236068	0.0760202	-1.9334	0.0543679	253	1.26466
EUR	HEMATOCRIT_ART__PCT	Increased blood volume	EURHEMATOCRIT_ART__PCTIncreased blood volume	-0.100397	-0.202687	0.00189261	0.299223	-1.93001	0.0543693	384	1.26465
ALL	CANDIDA_ALBICANS_PCTASM__PCT	Increased body mass	ALLCANDIDA_ALBICANS_PCTASM__PCTIncreased body mass	-0.157827	-0.318749	0.00309544	0.114964	-1.93379	0.0545293	217	1.26337
AMR	BASOPHIL_PCT__PCT	Increased blood volume	AMRBASOPHIL_PCT__PCTIncreased blood volume	-0.0281401	-0.0568386	0.000558394	0.00238148	-1.92232	0.0546254	4703	1.26261
AMR	WB_K_VEN_POCT__MEQ_L	Increased urate	AMRWB_K_VEN_POCT__MEQ_LIncreased urate	0.0353524	-0.000706555	0.0714114	0.00221647	1.92238	0.054658	2855	1.26235
ALL	ANTI_DNA_DS_QUAL__IU_ML	Increased blood volume	ALLANTI_DNA_DS_QUAL__IU_MLIncreased blood volume	0.177638	-0.00360731	0.358884	0.11187	1.9402	0.0546628	136	1.26231
ALL	FREE_LAMBDA_SERUM_OLD_SPA__MG_L	Increased body mass	ALLFREE_LAMBDA_SERUM_OLD_SPA__MG_LIncreased body mass	-0.0818851	-0.165412	0.00164193	0.0439463	-1.92472	0.054664	724	1.2623
AMR	U_UREA_RANDOM__G_L	Increased urate	AMRU_UREA_RANDOM__G_LIncreased urate	0.099922	-0.00204558	0.20189	0.0329087	1.92655	0.0547531	409	1.26159
ALL	U_UREA_RANDOM__G_L	Reduced inflammation	ALLU_UREA_RANDOM__G_LReduced inflammation	0.0439116	-0.000899504	0.0887227	0.0139236	1.92172	0.0547751	2138	1.26142
ALL	SMOOTH_MUSCLE_ANTIBODY__UNITS	Increased urate	ALLSMOOTH_MUSCLE_ANTIBODY__UNITSIncreased urate	-0.092137	-0.18618	0.00190577	0.0345364	-1.92474	0.0548089	532	1.26115
AFR	CALCIUM_BLD__MG_DL	Increased hematocrit	AFRCALCIUM_BLD__MG_DLIncreased hematocrit	0.02675	-0.000557316	0.0540573	0.00750107	1.92041	0.0548607	5182	1.26074
ALL	FOLATE_RED_BLOOD_CELLS__NG_ML	Increased urate	ALLFOLATE_RED_BLOOD_CELLS__NG_MLIncreased urate	0.0635748	-0.0013296	0.128479	0.0141804	1.92224	0.0548717	971	1.26065
AMR	WB_GLUCOSE_VEN_POCT__MG_DL	Increased blood volume	AMRWB_GLUCOSE_VEN_POCT__MG_DLIncreased blood volume	0.0353394	-0.00075537	0.0714342	0.00708575	1.91976	0.0549876	2856	1.25973
EUR	HELPER_SUPPRESS_4_8__NA	Increased blood volume	EURHELPER_SUPPRESS_4_8__NAIncreased blood volume	-0.0931223	-0.188247	0.00200282	0.0420334	-1.92512	0.0549959	377	1.25967
AFR	FIBROMETER_PROTHROMBIN_INDEX__PCT	Reduced blood volume	AFRFIBROMETER_PROTHROMBIN_INDEX__PCTReduced blood volume	-0.181583	-0.367131	0.0039649	1.93636	-1.93746	0.0550195	135	1.25948
ALL	TSH_RECEPTOR_ANTIBODY__IU_L	Increased body mass	ALLTSH_RECEPTOR_ANTIBODY__IU_LIncreased body mass	-0.193962	-0.392174	0.00424861	0.0902064	-1.9367	0.0550383	139	1.25933
AMR	HEMATOCRIT_VEN__PCT	Reduced inflammation	AMRHEMATOCRIT_VEN__PCTReduced inflammation	0.0344581	-0.000750094	0.0696663	0.0999205	1.91899	0.0550813	2974	1.259
EUR	VLDL_CHOLESTEROL_CAL__MG_DL	Increased urate	EURVLDL_CHOLESTEROL_CAL__MG_DLIncreased urate	-0.0505803	-0.102271	0.00111076	0.0128207	-1.9195	0.0551233	1420	1.25866
ALL	EGG_WHITE_IGE__KIU_L	Reduced hematocrit	ALLEGG_WHITE_IGE__KIU_LReduced hematocrit	-0.114212	-0.230962	0.00253786	0.0846431	-1.92473	0.0551606	330	1.25837
ALL	PROLACTIN__NG_ML	Increased body mass	ALLPROLACTIN__NG_MLIncreased body mass	0.0423098	-0.000935306	0.085555	0.0161154	1.91842	0.0551614	2760	1.25836
ALL	OPIATES_URINE_OXYCODONE__NG_ML	Increased blood volume	ALLOPIATES_URINE_OXYCODONE__NG_MLIncreased blood volume	-0.164159	-0.331991	0.0036743	1.21744	-1.93097	0.0551709	182	1.25829
AMR	HEMATOCRIT_ART__PCT	Increased inflammation	AMRHEMATOCRIT_ART__PCTIncreased inflammation	0.0970595	-0.00220573	0.196325	0.346983	1.92235	0.0552864	406	1.25738
ALL	MICROALB_CREAT_RATIO__MG_G_CREAT	Reduced lipids	ALLMICROALB_CREAT_RATIO__MG_G_CREATReduced lipids	-0.0562539	-0.113795	0.00128742	0.0585207	-1.91803	0.0553423	1225	1.25694
EUR	RDW__PCT	Increased blood volume	EURRDW__PCTIncreased blood volume	-0.0824725	-0.166844	0.00189923	0.00558966	-1.92012	0.0553657	557	1.25676
AMR	HB_A1C__PCT	Increased inflammation	AMRHB_A1C__PCTIncreased inflammation	0.141297	-0.00327977	0.285873	0.0187004	1.92869	0.0553695	191	1.25673
AFR	QRS_DURATION__MS	Increased hematocrit	AFRQRS_DURATION__MSIncreased hematocrit	-0.0285237	-0.0577109	0.000663499	0.00268039	-1.91597	0.0554378	4140	1.25619
EUR	CREATINE_KINASE_TOTAL_SERUM__U_L	Increased body mass	EURCREATINE_KINASE_TOTAL_SERUM__U_LIncreased body mass	-0.150058	-0.30366	0.00354379	0.0556457	-1.93302	0.055442	142	1.25616
EUR	HELPER_SUPPRESS_4_8__NA	Reduced lipids	EURHELPER_SUPPRESS_4_8__NAReduced lipids	-0.0943944	-0.191019	0.0022299	0.0395669	-1.92114	0.0554973	377	1.25573
ALL	TENOFOVIR_FOLD_CHANGE__NA	Increased body mass	ALLTENOFOVIR_FOLD_CHANGE__NAIncreased body mass	0.168763	-0.00402078	0.341547	0.0355843	1.92753	0.0555142	191	1.2556
AMR	GLUCOSE_CSF__MG_DL	Increased hematocrit	AMRGLUCOSE_CSF__MG_DLIncreased hematocrit	-0.156221	-0.316186	0.00374386	0.026253	-1.92935	0.0555377	167	1.25541
ALL	INDINAVIR_R_FOLD_CHANGE__NA	Increased body mass	ALLINDINAVIR_R_FOLD_CHANGE__NAIncreased body mass	0.174893	-0.00419173	0.353977	0.106563	1.92734	0.0555475	190	1.25534
ALL	WB_SODIUM_ART__MEQ_L	Reduced inflammation	ALLWB_SODIUM_ART__MEQ_LReduced inflammation	-0.0406311	-0.0822413	0.000979159	0.0837681	-1.91476	0.0556359	2534	1.25464
AMR	TOTAL_PROTEIN_URINE_RANDOM__MG_ML	Reduced inflammation	AMRTOTAL_PROTEIN_URINE_RANDOM__MG_MLReduced inflammation	-0.143178	-0.289857	0.0035006	0.114743	-1.92628	0.055662	192	1.25444
ALL	GLUC_RND__MG_DL	Increased inflammation	ALLGLUC_RND__MG_DLIncreased inflammation	0.0379103	-0.00093007	0.0767508	0.00668432	1.91393	0.0557398	2594	1.25383
ALL	HERPES_VIR_II_ABS_IGG__IV	Increased hematocrit	ALLHERPES_VIR_II_ABS_IGG__IVIncreased hematocrit	0.101252	-0.00251525	0.205019	0.112936	1.91927	0.0557848	355	1.25348
AFR	PO2_VEN__MM_HG	Reduced hematocrit	AFRPO2_VEN__MM_HGReduced hematocrit	-0.0573221	-0.116064	0.00142022	0.0186102	-1.91467	0.055792	1122	1.25343
EUR	U_PROTEIN_TIMED__MG_INTERVAL	Reduced lipids	EURU_PROTEIN_TIMED__MG_INTERVALReduced lipids	0.154407	-0.00396898	0.312783	0.107624	1.92682	0.0559448	160	1.25224
ALL	INR_POCT__NA	Reduced lipids	ALLINR_POCT__NAReduced lipids	-0.029133	-0.0590181	0.000752059	0.00542125	-1.91115	0.0560481	4526	1.25144
AFR	HGB_POCT__G_DL	Increased hematocrit	AFRHGB_POCT__G_DLIncreased hematocrit	0.0748043	-0.00193698	0.151546	0.0769444	1.91425	0.0560507	631	1.25142
EUR	CARBON_DIOXIDE_BLD__MEQ_L	Increased body mass	EURCARBON_DIOXIDE_BLD__MEQ_LIncreased body mass	0.0243545	-0.000631745	0.0493407	0.0300295	1.91078	0.0560787	6186	1.2512
AFR	WB_LACTATE_ART_POCT__MMOL_L	Reduced blood volume	AFRWB_LACTATE_ART_POCT__MMOL_LReduced blood volume	0.0659742	-0.0017153	0.133664	0.0239988	1.91309	0.0560808	844	1.25119
AFR	BMI__KG_M2	Increased body mass	AFRBMI__KG_M2Increased body mass	0.026278	-0.000683815	0.0532399	0.00438939	1.9107	0.0560981	5224	1.25105
ALL	NEUTRO_MAN__PCT	Reduced lipids	ALLNEUTRO_MAN__PCTReduced lipids	-0.164493	-0.33333	0.00434504	1.74413	-1.92527	0.0561138	162	1.25093
AFR	IG_G_QUANT__MG_DL	Reduced hematocrit	AFRIG_G_QUANT__MG_DLReduced hematocrit	0.0630541	-0.00165311	0.127761	0.0182031	1.91248	0.0561339	908	1.25078
ALL	WB_IONIZED_CA_ART__MMOL_L	Increased body mass	ALLWB_IONIZED_CA_ART__MMOL_LIncreased body mass	0.040471	-0.00106291	0.082005	0.00189304	1.91057	0.0561543	3037	1.25062
EUR	NEUTROPHIL_PCT__PCT	Reduced inflammation	EURNEUTROPHIL_PCT__PCTReduced inflammation	-0.0245569	-0.0497685	0.000654755	0.133557	-1.90946	0.0562519	5797	1.24986
ALL	CHLORIDE_CSF__MEQ_L	Reduced hematocrit	ALLCHLORIDE_CSF__MEQ_LReduced hematocrit	-0.171039	-0.346703	0.0046248	0.412804	-1.92358	0.0562644	167	1.24977
AMR	VANCOMYCIN_TROUGH__MCG_ML	Reduced hematocrit	AMRVANCOMYCIN_TROUGH__MCG_MLReduced hematocrit	0.106438	-0.00287035	0.215747	0.0611291	1.91554	0.0562898	343	1.24957
AMR	ACA_IGG__GPL	Reduced blood volume	AMRACA_IGG__GPLReduced blood volume	0.0933073	-0.00252113	0.189136	0.0369366	1.91397	0.0563101	430	1.24941
AMR	EOSINOPHIL_PCT__PCT	Increased blood volume	AMREOSINOPHIL_PCT__PCTIncreased blood volume	-0.0277633	-0.0562736	0.00074707	0.011778	-1.90911	0.0563103	4633	1.24941
ALL	C_PEPTIDE_OF_INSULIN__NG_ML	Reduced hematocrit	ALLC_PEPTIDE_OF_INSULIN__NG_MLReduced hematocrit	0.0794753	-0.00214446	0.161095	0.04019	1.91193	0.0563124	683	1.2494
AMR	HCO3_ART__MEQ_L	Increased hematocrit	AMRHCO3_ART__MEQ_LIncreased hematocrit	-0.0758035	-0.153675	0.00206799	0.167983	-1.91148	0.0563832	662	1.24885
AFR	MEAN_CORP_VOLUME__FL	Increased blood volume	AFRMEAN_CORP_VOLUME__FLIncreased blood volume	0.0259122	-0.00070893	0.0525333	0.10113	1.90821	0.0564187	5289	1.24858
AMR	PATIENT_TEMP_POCT__OC	Reduced blood volume	AMRPATIENT_TEMP_POCT__OCReduced blood volume	-0.0428078	-0.0867877	0.00117216	1.80622e-05	-1.90888	0.0564203	2019	1.24856
AMR	WB_SODIUM_ART__MEQ_L	Increased body mass	AMRWB_SODIUM_ART__MEQ_LIncreased body mass	0.0933101	-0.00258408	0.189204	0.224037	1.91245	0.0564726	451	1.24816
ALL	ALPHA_TOCOPHEROL_VIT_E_MG_L__MG_L	Increased blood volume	ALLALPHA_TOCOPHEROL_VIT_E_MG_L__MG_LIncreased blood volume	-0.167466	-0.339659	0.00472754	0.0452177	-1.92525	0.0565256	136	1.24775
ALL	CAT_DANDER_PCTASM__PCT	Reduced lipids	ALLCAT_DANDER_PCTASM__PCTReduced lipids	-0.132979	-0.269693	0.00373475	0.144647	-1.91845	0.0565295	207	1.24772
ALL	POC_OXYHEMOGLOBIN__PCT	Reduced lipids	ALLPOC_OXYHEMOGLOBIN__PCTReduced lipids	0.0812638	-0.00228655	0.164814	0.927103	1.91024	0.0565864	604	1.24729
ALL	ANTI_DNA_DS_QUAL__IU_ML	Increased hematocrit	ALLANTI_DNA_DS_QUAL__IU_MLIncreased hematocrit	0.16551	-0.0047603	0.335781	0.112612	1.92426	0.0566514	136	1.24679
AMR	RUBELLA_ANTIBODIES_IGG__INDEX	Increased body mass	AMRRUBELLA_ANTIBODIES_IGG__INDEXIncreased body mass	0.175957	-0.00511593	0.357029	0.098391	1.93145	0.0566827	101	1.24655
AFR	ESTRADIOL__PG_ML	Increased urate	AFRESTRADIOL__PG_MLIncreased urate	0.107131	-0.00306853	0.217331	0.0551774	1.91357	0.0566836	297	1.24654
ALL	TROPONIN_I__NG_ML	Increased body mass	ALLTROPONIN_I__NG_MLIncreased body mass	-0.0361722	-0.0733929	0.0010485	0.0333016	-1.90538	0.0568087	3712	1.24558
AMR	CAT_DANDER_IGE__KIU_L	Increased urate	AMRCAT_DANDER_IGE__KIU_LIncreased urate	0.180102	-0.00539593	0.365601	0.175032	1.92393	0.0569247	125	1.2447
AMR	PT_POCT__NA	Increased urate	AMRPT_POCT__NAIncreased urate	-0.198103	-0.402204	0.00599793	0.0864307	-1.92567	0.0569862	114	1.24423
EUR	TSH__UIU_ML	Increased hematocrit	EURTSH__UIU_MLIncreased hematocrit	-0.0268322	-0.0544645	0.000800142	0.00976408	-1.90367	0.0570104	4986	1.24405
AFR	BAND_CELL__PCT	Increased blood volume	AFRBAND_CELL__PCTIncreased blood volume	0.0590148	-0.00176578	0.119795	0.0305865	1.90521	0.0570245	1068	1.24394
AFR	LYMPHOCYTE_COUNT__X10_3_UL	Increased blood volume	AFRLYMPHOCYTE_COUNT__X10_3_ULIncreased blood volume	-0.026982	-0.0547704	0.000806328	0.00379471	-1.90356	0.0570258	4954	1.24393
AMR	ALPHA_1_GLOB__G_DL	Reduced lipids	AMRALPHA_1_GLOB__G_DLReduced lipids	-0.0833699	-0.16926	0.00252004	0.0140034	-1.90698	0.0570843	524	1.24348
EUR	HEMOGLOBIN__G_DL	Reduced inflammation	EURHEMOGLOBIN__G_DLReduced inflammation	0.0225709	-0.000681593	0.0458235	0.0191206	1.90288	0.057102	6292	1.24335
ALL	MEAN_CORP_HGB__PG	Increased body mass	ALLMEAN_CORP_HGB__PGIncreased body mass	-0.0124558	-0.0252879	0.000376417	0.0161949	-1.90255	0.0571091	28002	1.24329
ALL	LOPINAVIR_R_IC50__MICROMOLE	Reduced blood volume	ALLLOPINAVIR_R_IC50__MICROMOLEReduced blood volume	-0.147966	-0.300487	0.00455563	0.119428	-1.91482	0.0571659	187	1.24286
ALL	NORMETANEPHRINE__NMOL_L	Reduced blood volume	ALLNORMETANEPHRINE__NMOL_LReduced blood volume	-0.130155	-0.264336	0.0040256	0.0374728	-1.91262	0.0572111	216	1.24252
AFR	PT__SECS	Increased urate	AFRPT__SECSIncreased urate	0.111371	-0.00344594	0.226187	0.00957807	1.90933	0.0572336	296	1.24235
EUR	ALT__U_L	Increased blood volume	EURALT__U_LIncreased blood volume	-0.108131	-0.219613	0.00335098	0.0391458	-1.9082	0.0572517	337	1.24221
EUR	ABS_TOTAL_T_CELLS_3CD3__CU_MM	Increased blood volume	EURABS_TOTAL_T_CELLS_3CD3__CU_MMIncreased blood volume	0.179299	-0.00568367	0.364283	0.994624	1.92049	0.0573384	126	1.24155
ALL	AST_SGOT__U_L	Reduced inflammation	ALLAST_SGOT__U_LReduced inflammation	-0.0121002	-0.0245815	0.000381024	0.0026694	-1.90022	0.0574154	26588	1.24097
ALL	MCH__PG	Reduced lipids	ALLMCH__PGReduced lipids	0.0348801	-0.00109915	0.0708594	0.051704	1.90085	0.0574168	3037	1.24096
AMR	U_CALCIUM_TIMED__MG_INTERVAL	Increased urate	AMRU_CALCIUM_TIMED__MG_INTERVALIncreased urate	0.180252	-0.00579836	0.366302	0.482998	1.9206	0.0574437	121	1.24076
ALL	NEUTROPHIL_PCT__PCT	Increased blood volume	ALLNEUTROPHIL_PCT__PCTIncreased blood volume	0.0120705	-0.000383527	0.0245245	0.0673252	1.89969	0.0574843	26325	1.24045
ALL	POC_CA_VENOUS__MMOL_L	Increased hematocrit	ALLPOC_CA_VENOUS__MMOL_LIncreased hematocrit	0.0793381	-0.00255702	0.161233	0.00412114	1.90242	0.0575717	645	1.23979
EUR	THYROGLOBULIN_AB__U_ML	Increased body mass	EURTHYROGLOBULIN_AB__U_MLIncreased body mass	0.0684295	-0.00221216	0.139071	0.0729871	1.9016	0.0575994	777	1.23958
ALL	GGT__NA	Increased hematocrit	ALLGGT__NAIncreased hematocrit	-0.20149	-0.409644	0.00666274	0.111044	-1.92119	0.0576431	111	1.23925
AFR	LIPASE__U_L	Increased inflammation	AFRLIPASE__U_LIncreased inflammation	-0.0368068	-0.0748142	0.00120067	0.0166349	-1.89892	0.0576841	2653	1.23894
EUR	LH_SERUM__MIU_ML	Reduced blood volume	EURLH_SERUM__MIU_MLReduced blood volume	0.0674555	-0.00221612	0.137127	0.044295	1.90159	0.0577201	594	1.23867
EUR	CERULOPLASMIN__MG_DL	Increased urate	EURCERULOPLASMIN__MG_DLIncreased urate	-0.183513	-0.373168	0.00614266	0.0332441	-1.9158	0.0577692	134	1.2383
AMR	U_CREATININE_CONC__MG_DL	Increased urate	AMRU_CREATININE_CONC__MG_DLIncreased urate	0.0391707	-0.00130155	0.079643	0.0638362	1.89796	0.0578299	2246	1.23785
AFR	WEIGHT__KG	Increased blood volume	AFRWEIGHT__KGIncreased blood volume	0.0260899	-0.000869603	0.0530494	0.297097	1.89718	0.0578589	5304	1.23763
ALL	INR__NA	Increased body mass	ALLINR__NAIncreased body mass	0.0155997	-0.000520461	0.0317199	0.00167586	1.8968	0.0578689	19000	1.23756
EUR	NEUTROPHIL_COUNT__X10_3_UL	Reduced lipids	EURNEUTROPHIL_COUNT__X10_3_ULReduced lipids	0.025233	-0.000842373	0.0513084	0.00575837	1.89706	0.0578718	5618	1.23753
AFR	O2_SAT_ART_POCT__PCT	Reduced hematocrit	AFRO2_SAT_ART_POCT__PCTReduced hematocrit	0.0664652	-0.00223205	0.135162	0.272667	1.89906	0.0579041	842	1.23729
EUR	VITAMIN_D_25_HYDROXY__NG_ML	Reduced hematocrit	EURVITAMIN_D_25_HYDROXY__NG_MLReduced hematocrit	0.0313001	-0.00105061	0.0636508	0.0156116	1.89694	0.0579145	3683	1.23721
ALL	BETA_GLOBULIN__PCT	Increased inflammation	ALLBETA_GLOBULIN__PCTIncreased inflammation	0.105477	-0.00357785	0.214533	0.028961	1.90167	0.0579642	397	1.23684
ALL	TOTAL_PROTEIN_URINE__MG_L	Reduced lipids	ALLTOTAL_PROTEIN_URINE__MG_LReduced lipids	0.0927217	-0.00315191	0.188595	0.0741417	1.90073	0.0579872	456	1.23667
ALL	CHLORIDE_POC__MMOL_L	Increased urate	ALLCHLORIDE_POC__MMOL_LIncreased urate	0.0854674	-0.00293151	0.173866	0.230335	1.89889	0.05807	600	1.23605
EUR	RBC_FLUID__UL	Reduced hematocrit	EURRBC_FLUID__ULReduced hematocrit	-0.134736	-0.274162	0.00469044	0.17183	-1.90562	0.0581413	213	1.23552
AMR	AST__U_L	Increased blood volume	AMRAST__U_LIncreased blood volume	-0.0963839	-0.196135	0.00336746	0.0269744	-1.89998	0.0582088	386	1.23501
AMR	INTERVAL__HR	Reduced inflammation	AMRINTERVAL__HRReduced inflammation	0.10037	-0.00350892	0.204249	0.00812858	1.90015	0.0582126	374	1.23498
AFR	MEAN_CORP_HGB__PG	Increased blood volume	AFRMEAN_CORP_HGB__PGIncreased blood volume	0.0257362	-0.000898987	0.0523714	0.0390731	1.89425	0.058247	5289	1.23473
AFR	GLUCOSE_POCT_BY_METER__MG_DL	Increased blood volume	AFRGLUCOSE_POCT_BY_METER__MG_DLIncreased blood volume	0.0381726	-0.00133561	0.0776808	0.00694031	1.89464	0.0582576	2478	1.23465
EUR	GLUCOSE_DIPSTICK__MG_DL	Increased urate	EURGLUCOSE_DIPSTICK__MG_DLIncreased urate	0.174959	-0.0062424	0.356161	16.8757	1.91094	0.0583018	139	1.23432
EUR	PRO_TIME__SECONDS	Increased blood volume	EURPRO_TIME__SECONDSIncreased blood volume	0.0301611	-0.00108133	0.0614035	0.00281306	1.89276	0.0584694	3622	1.23307
AFR	WB_GLUCOSE_VEN_POCT__MG_DL	Increased blood volume	AFRWB_GLUCOSE_VEN_POCT__MG_DLIncreased blood volume	0.0343782	-0.00123789	0.0699943	0.00684752	1.89262	0.0585064	2971	1.2328
AMR	VALPROIC_ACID__MCG_ML	Increased hematocrit	AMRVALPROIC_ACID__MCG_MLIncreased hematocrit	-0.192001	-0.391068	0.00706595	2.54354	-1.91559	0.058523	106	1.23267
EUR	PO2_ART_POCT__MM_HG	Increased blood volume	EURPO2_ART_POCT__MM_HGIncreased blood volume	-0.0638191	-0.129995	0.00235662	0.0218046	-1.89283	0.0587159	874	1.23124
AFR	COMPLEMENT_C4__MG_DL	Increased body mass	AFRCOMPLEMENT_C4__MG_DLIncreased body mass	-0.0824279	-0.167904	0.00304792	0.0682106	-1.89432	0.0587165	554	1.23124
EUR	LIPASE__U_L	Reduced hematocrit	EURLIPASE__U_LReduced hematocrit	0.047227	-0.0017431	0.0961971	0.0236115	1.89159	0.0587211	1664	1.23121
EUR	WB_GLUCOSE_VEN__MG_DL	Reduced lipids	EURWB_GLUCOSE_VEN__MG_DLReduced lipids	0.0438488	-0.00162336	0.089321	0.00709567	1.89124	0.0587496	1853	1.23099
EUR	FREE_LAMBDA_SERUM_OLD_SPA__MG_L	Increased urate	EURFREE_LAMBDA_SERUM_OLD_SPA__MG_LIncreased urate	-0.158773	-0.323507	0.00596118	0.0920483	-1.90693	0.0587535	143	1.23097
ALL	MCH__PG	Increased urate	ALLMCH__PGIncreased urate	0.0360182	-0.00133383	0.0733703	0.0532463	1.89073	0.0587558	3037	1.23095
ALL	UREA_NITROGEN_POCT__NA	Reduced hematocrit	ALLUREA_NITROGEN_POCT__NAReduced hematocrit	0.0359972	-0.0013382	0.0733327	0.009409	1.89047	0.0587906	3047	1.23069
EUR	WB_GLUCOSE_VEN__MG_DL	Reduced hematocrit	EURWB_GLUCOSE_VEN__MG_DLReduced hematocrit	0.0442321	-0.00164706	0.0901114	0.00630518	1.89085	0.058802	1853	1.23061
ALL	IMMUNOGLOBULIN_G_SUBCLASS_1__MG_DL	Increased urate	ALLIMMUNOGLOBULIN_G_SUBCLASS_1__MG_DLIncreased urate	0.131079	-0.00495896	0.267118	0.0367444	1.9005	0.0588661	206	1.23013
ALL	FLUID_TRIGLYCERIDES__MG_DL	Increased inflammation	ALLFLUID_TRIGLYCERIDES__MG_DLIncreased inflammation	0.180685	-0.00688961	0.36826	0.0722247	1.90788	0.0588791	130	1.23004
AFR	POTASSIUM_BLD__MMOL_L	Increased urate	AFRPOTASSIUM_BLD__MMOL_LIncreased urate	-0.169137	-0.344732	0.00645841	0.0387899	-1.90813	0.0588895	128	1.22996
AFR	U_CALCIUM_RANDOM__MG_L	Increased body mass	AFRU_CALCIUM_RANDOM__MG_LIncreased body mass	-0.207061	-0.422105	0.007983	0.636728	-1.91104	0.0589513	111	1.22951
AFR	NEUTROPHIL_PCT__PCT	Reduced hematocrit	AFRNEUTROPHIL_PCT__PCTReduced hematocrit	0.0265554	-0.00100476	0.0541155	0.221959	1.88897	0.0589541	5030	1.22949
ALL	ALBUMIN_URINE_PCT__PCT	Increased body mass	ALLALBUMIN_URINE_PCT__PCTIncreased body mass	0.106014	-0.00406672	0.216094	1.46235	1.89295	0.059044	439	1.22882
ALL	RITONAVIR_FOLD_CHANGE__NA	Reduced blood volume	ALLRITONAVIR_FOLD_CHANGE__NAReduced blood volume	-0.145267	-0.29618	0.00564559	0.0966751	-1.9005	0.0591011	180	1.2284
ALL	CL_HERBARUM_IGE__KIU_L	Reduced inflammation	ALLCL_HERBARUM_IGE__KIU_LReduced inflammation	0.206812	-0.0081162	0.42174	0.0922523	1.90929	0.0591204	113	1.22826
ALL	CREATININE_URINE_PER_24H__MG_D	Increased blood volume	ALLCREATININE_URINE_PER_24H__MG_DIncreased blood volume	-0.168486	-0.343573	0.00660137	0.906785	-1.90578	0.0591327	131	1.22817
EUR	MONOCYTE__PCT	Increased hematocrit	EURMONOCYTE__PCTIncreased hematocrit	-0.0830983	-0.169421	0.00322416	0.0302767	-1.89131	0.0591573	517	1.22799
AFR	ALPHA_1_GLOBULIN__PCT	Increased urate	AFRALPHA_1_GLOBULIN__PCTIncreased urate	-0.18091	-0.368949	0.0071278	0.140951	-1.90744	0.0591695	120	1.2279
AFR	T_AXIS__DEGREES	Reduced lipids	AFRT_AXIS__DEGREESReduced lipids	0.029868	-0.00116348	0.0608996	0.0376073	1.88707	0.0592259	3902	1.22749
AFR	FACTOR_VIII__PCT	Increased hematocrit	AFRFACTOR_VIII__PCTIncreased hematocrit	-0.137209	-0.279815	0.00539742	0.236998	-1.89732	0.0592335	213	1.22743
AFR	ALK_PHOS__U_L	Increased body mass	AFRALK_PHOS__U_LIncreased body mass	-0.0899552	-0.18346	0.0035497	0.0282867	-1.89051	0.0593152	476	1.22683
AFR	HOMOCYSTEINE_SERUM__MCMOL_L	Reduced hematocrit	AFRHOMOCYSTEINE_SERUM__MCMOL_LReduced hematocrit	-0.100281	-0.204533	0.00397057	0.0308069	-1.89226	0.059332	344	1.22671
AMR	FIBROMETER_PROTHROMBIN_INDEX__PCT	Reduced blood volume	AMRFIBROMETER_PROTHROMBIN_INDEX__PCTReduced blood volume	0.176216	-0.00708105	0.359514	1.56874	1.90502	0.0593657	125	1.22646
EUR	UIBC__UG_DL	Increased blood volume	EURUIBC__UG_DLIncreased blood volume	0.119209	-0.00478822	0.243207	0.0201996	1.89391	0.0594497	252	1.22585
AFR	MAGNESIUM_BLD__MG_DL	Reduced lipids	AFRMAGNESIUM_BLD__MG_DLReduced lipids	-0.0338497	-0.0690535	0.00135412	0.00232016	-1.88531	0.0594815	3118	1.22562
AFR	U_CREATININE_TIMED__G_INTERVAL	Increased blood volume	AFRU_CREATININE_TIMED__G_INTERVALIncreased blood volume	0.0925293	-0.0037351	0.188794	0.0145293	1.88972	0.0595291	408	1.22527
AFR	PROLACTIN__NG_ML	Increased urate	AFRPROLACTIN__NG_MLIncreased urate	0.0804702	-0.00325419	0.164195	0.0408029	1.88799	0.0595598	557	1.22505
EUR	LYMPH_ABS__K_UL	Reduced hematocrit	EURLYMPH_ABS__K_ULReduced hematocrit	-0.0918955	-0.187587	0.0037962	0.0137692	-1.88772	0.0597616	429	1.22358
ALL	ABS_T_HELPER_3CD4__CU_MM	Reduced blood volume	ALLABS_T_HELPER_3CD4__CU_MMReduced blood volume	0.0935262	-0.00387942	0.190932	0.489278	1.88753	0.059802	420	1.22328
EUR	U_MICROALB_CREAT_RANDOM__UG_MG	Reduced lipids	EURU_MICROALB_CREAT_RANDOM__UG_MGReduced lipids	-0.0602976	-0.123137	0.00254152	0.067203	-1.8831	0.0599931	963	1.2219
ALL	WB_CHLORIDE_VEN_POCT__MEQ_L	Reduced lipids	ALLWB_CHLORIDE_VEN_POCT__MEQ_LReduced lipids	0.0675447	-0.00284792	0.137937	0.181339	1.88335	0.0599941	864	1.22189
ALL	DEA_GLIADIN_IGA_ELISA__EU_ML	Increased urate	ALLDEA_GLIADIN_IGA_ELISA__EU_MLIncreased urate	0.0948607	-0.00406854	0.19379	0.0431566	1.88511	0.0601456	411	1.2208
AMR	TOT_CO2_VEN_POCT__MEQ_L	Reduced blood volume	AMRTOT_CO2_VEN_POCT__MEQ_LReduced blood volume	0.0351215	-0.00150058	0.0717437	0.0705964	1.88046	0.0601482	2858	1.22078
AFR	BASOPHIL_COUNT__X10_3_UL	Increased blood volume	AFRBASOPHIL_COUNT__X10_3_ULIncreased blood volume	-0.0954886	-0.195077	0.00409972	0.0156143	-1.8851	0.0601559	406	1.22072
EUR	BASOPHIL_COUNT__X10_3_UL	Increased urate	EURBASOPHIL_COUNT__X10_3_ULIncreased urate	0.0684113	-0.00295157	0.139774	0.0124164	1.88188	0.060232	777	1.22017
EUR	HIT_SCREEN__A_U	Reduced hematocrit	EURHIT_SCREEN__A_UReduced hematocrit	-0.220267	-0.450236	0.0097015	0.117331	-1.9015	0.0602668	109	1.21992
AFR	PH_ART_POCT__NA	Increased body mass	AFRPH_ART_POCT__NAIncreased body mass	-0.0822745	-0.168123	0.00357447	0.0049947	-1.88252	0.0602956	561	1.21971
ALL	POC_HCO3_VENOUS__MEQ_L	Increased blood volume	ALLPOC_HCO3_VENOUS__MEQ_LIncreased blood volume	-0.0773415	-0.158048	0.00336511	0.195109	-1.88185	0.0603162	646	1.21957
ALL	TIMOTHY_PCTASM__NA	Increased blood volume	ALLTIMOTHY_PCTASM__NAIncreased blood volume	0.0975071	-0.00429548	0.19931	0.0832756	1.88374	0.060424	366	1.21879
ALL	IRON_SATURATION__PCT	Increased hematocrit	ALLIRON_SATURATION__PCTIncreased hematocrit	-0.0584871	-0.119543	0.002569	0.0365777	-1.87967	0.0604306	1059	1.21874
ALL	EFAVIRENZ_FOLD_CHANGE__NA	Increased urate	ALLEFAVIRENZ_FOLD_CHANGE__NAIncreased urate	-0.152674	-0.312169	0.00682034	0.155181	-1.89045	0.0605057	174	1.2182
EUR	SEGMENTED_CELLS__PCT	Increased inflammation	EURSEGMENTED_CELLS__PCTIncreased inflammation	0.0826311	-0.00366619	0.168928	0.921532	1.88108	0.06052	534	1.2181
EUR	UROBILINOGEN_DIPSTICK__NA	Reduced inflammation	EURUROBILINOGEN_DIPSTICK__NAReduced inflammation	0.0575858	-0.0025627	0.117734	0.0165779	1.87862	0.0605729	1065	1.21772
ALL	FOSAMPRENAVIR_R_FOLD_CHANGE__NA	Reduced blood volume	ALLFOSAMPRENAVIR_R_FOLD_CHANGE__NAReduced blood volume	-0.147209	-0.301077	0.00665896	0.100865	-1.88843	0.0606518	186	1.21716
EUR	WB_GLUCOSE_ART_POCT__MG_DL	Increased hematocrit	EURWB_GLUCOSE_ART_POCT__MG_DLIncreased hematocrit	-0.0638731	-0.130613	0.00286645	0.00781358	-1.87844	0.0606606	869	1.21709
AFR	AMYLASE_BLD__U_L	Increased hematocrit	AFRAMYLASE_BLD__U_LIncreased hematocrit	0.0350396	-0.00158057	0.0716598	0.00975168	1.87618	0.0607344	2804	1.21657
ALL	HAZELNUT_PCTASM__PCT	Reduced inflammation	ALLHAZELNUT_PCTASM__PCTReduced inflammation	0.186061	-0.00855248	0.380675	2.88328	1.89527	0.0607559	121	1.21641
EUR	ACA_IGM__MPL	Reduced blood volume	EURACA_IGM__MPLReduced blood volume	0.0909284	-0.00416416	0.186021	0.0422982	1.87937	0.0608629	449	1.21565
ALL	M_SPIKE_G_DL__G_DL	Reduced hematocrit	ALLM_SPIKE_G_DL__G_DLReduced hematocrit	0.154842	-0.00714858	0.316832	0.06902	1.88723	0.0608749	180	1.21556
AMR	ANION_GAP_VEN_GEM_MPOCT__MEQ_L	Reduced inflammation	AMRANION_GAP_VEN_GEM_MPOCT__MEQ_LReduced inflammation	-0.135282	-0.276806	0.00624177	0.0620355	-1.88566	0.060883	202	1.2155
AFR	FERRITIN__NG_ML	Reduced inflammation	AFRFERRITIN__NG_MLReduced inflammation	0.0329624	-0.0015112	0.0674361	0.033206	1.8749	0.060916	2673	1.21527
AFR	APTT_PNP_IMMEDIATE__SECONDS	Increased urate	AFRAPTT_PNP_IMMEDIATE__SECONDSIncreased urate	-0.182997	-0.37461	0.0086153	0.0949069	-1.89454	0.061014	115	1.21457
ALL	F428_IGE_COR_A_1__KU_L	Increased blood volume	ALLF428_IGE_COR_A_1__KU_LIncreased blood volume	0.157092	-0.00735454	0.321538	0.134636	1.88754	0.0610198	164	1.21453
ALL	PLT_CT__X1000_MM3	Increased urate	ALLPLT_CT__X1000_MM3Increased urate	-0.142023	-0.29069	0.00664375	0.025485	-1.8836	0.0610481	217	1.21433
ALL	INDINAVIR_R_IC50__MICROMOLE	Increased body mass	ALLINDINAVIR_R_IC50__MICROMOLEIncreased body mass	0.170821	-0.00801548	0.349657	0.106542	1.88508	0.0610671	190	1.21419
AMR	TOTAL_CO2_ART__MEQ_L	Increased hematocrit	AMRTOTAL_CO2_ART__MEQ_LIncreased hematocrit	-0.0743335	-0.152193	0.00352582	0.175032	-1.87471	0.0612823	662	1.21267
EUR	FREE_LAMBDA_SERUM_OLD_SPA__MG_L	Reduced inflammation	EURFREE_LAMBDA_SERUM_OLD_SPA__MG_LReduced inflammation	-0.166845	-0.341714	0.00802478	0.0938617	-1.88773	0.0613086	143	1.21248
AFR	IRON_SERUM__MCG_DL	Increased inflammation	AFRIRON_SERUM__MCG_DLIncreased inflammation	-0.0354472	-0.0725895	0.00169516	0.0325445	-1.87135	0.0614046	2732	1.2118
ALL	MONOCYTE_COUNT__X10_3_UL	Reduced lipids	ALLMONOCYTE_COUNT__X10_3_ULReduced lipids	0.0118051	-0.000565944	0.0241761	0.00216003	1.87039	0.0614412	25750	1.21154
AMR	TRANSFERRIN_SAT__PCT	Reduced blood volume	AMRTRANSFERRIN_SAT__PCTReduced blood volume	-0.0380382	-0.0779089	0.00183254	0.0274907	-1.87089	0.0614905	2260	1.21119
EUR	F345_IGE_MACADAMIA_NUT__KU_L	Reduced inflammation	EURF345_IGE_MACADAMIA_NUT__KU_LReduced inflammation	0.172251	-0.00842281	0.352924	0.134501	1.88747	0.0614928	135	1.21118
ALL	INR__NA	Increased hematocrit	ALLINR__NAIncreased hematocrit	-0.013818	-0.0283078	0.000671715	0.00150355	-1.86922	0.0616071	19000	1.21037
ALL	LITHIUM__MEQ_L	Increased inflammation	ALLLITHIUM__MEQ_LIncreased inflammation	-0.149721	-0.306809	0.00736743	0.0377016	-1.8821	0.0616156	176	1.21031
AMR	U_UREA_RANDOM__G_L	Reduced inflammation	AMRU_UREA_RANDOM__G_LReduced inflammation	0.0923007	-0.00451226	0.189114	0.031066	1.87436	0.0616191	409	1.21028
AMR	POC_HCO3_VENOUS__MEQ_L	Increased inflammation	AMRPOC_HCO3_VENOUS__MEQ_LIncreased inflammation	-0.166982	-0.342227	0.00826317	0.45058	-1.88641	0.0616361	135	1.21017
ALL	WB_LACTATE_VEN__MMOL_L	Reduced blood volume	ALLWB_LACTATE_VEN__MMOL_LReduced blood volume	-0.0280414	-0.0574549	0.00137207	0.00646002	-1.86902	0.0616825	4729	1.20984
ALL	PCO2_ART_POCT__MM_HG	Increased body mass	ALLPCO2_ART_POCT__MM_HGIncreased body mass	0.0331922	-0.0016352	0.0680196	0.00324569	1.86848	0.0617649	4227	1.20926
AMR	LD_FLUID__U_L	Increased urate	AMRLD_FLUID__U_LIncreased urate	-0.182076	-0.373334	0.00918181	0.131011	-1.88644	0.0618493	125	1.20867
ALL	PECAN_NUT_IGE__KIU_L	Reduced inflammation	ALLPECAN_NUT_IGE__KIU_LReduced inflammation	0.0861999	-0.00430927	0.176709	0.0635714	1.87129	0.0619032	502	1.20829
ALL	ANTI_P_SERINE_IGM__MPL	Increased hematocrit	ALLANTI_P_SERINE_IGM__MPLIncreased hematocrit	0.0592654	-0.002973	0.121504	0.027234	1.86842	0.0619723	1102	1.2078
AFR	WB_CHLORIDE_VEN_POCT__MEQ_L	Increased urate	AFRWB_CHLORIDE_VEN_POCT__MEQ_LIncreased urate	-0.129311	-0.265178	0.00655607	0.410787	-1.87669	0.0620098	215	1.20754
AFR	ALK_PHOSPHATASE_BLD__U_L	Reduced inflammation	AFRALK_PHOSPHATASE_BLD__U_LReduced inflammation	-0.026105	-0.0535264	0.00131633	0.00655868	-1.86633	0.0620537	5039	1.20723
ALL	GLIADIN_II_DGP_IGA__U	Increased urate	ALLGLIADIN_II_DGP_IGA__UIncreased urate	0.19189	-0.00988579	0.393667	0.0879273	1.88467	0.0621136	124	1.20681
AFR	R_AXIS__DEGREES	Increased urate	AFRR_AXIS__DEGREESIncreased urate	0.0275728	-0.00139991	0.0565455	0.655935	1.86581	0.0621389	4140	1.20664
ALL	ALPHA_2_GLOB__G_DL	Reduced inflammation	ALLALPHA_2_GLOB__G_DLReduced inflammation	-0.0359677	-0.0737621	0.00182663	0.00353841	-1.86601	0.06214	2927	1.20663
EUR	TESTOSTERONE_BIOAV__NG_DL	Reduced hematocrit	EURTESTOSTERONE_BIOAV__NG_DLReduced hematocrit	0.0448965	-0.00229036	0.0920833	0.114867	1.86832	0.0621685	663	1.20643
ALL	POC_PH_ARTERIAL__NA	Reduced blood volume	ALLPOC_PH_ARTERIAL__NAReduced blood volume	0.137344	-0.00705194	0.281739	0.00708503	1.87542	0.06217	217	1.20642
EUR	ATYPICAL_LYMPHOCYTES__PCT	Reduced hematocrit	EURATYPICAL_LYMPHOCYTES__PCTReduced hematocrit	-0.0964723	-0.197885	0.00494043	0.0275162	-1.87035	0.0621923	400	1.20626
ALL	IMMATURE_GRAN_PCT__PCT	Increased hematocrit	ALLIMMATURE_GRAN_PCT__PCTIncreased hematocrit	0.0531345	-0.00272673	0.108996	0.0223537	1.86602	0.0622623	1322	1.20578
AFR	LYMPH_FLUID__PCT	Increased urate	AFRLYMPH_FLUID__PCTIncreased urate	-0.105341	-0.216124	0.00544233	0.149261	-1.87082	0.062291	331	1.20558
EUR	HCO3_VEN_POCT__MEQ_L	Reduced hematocrit	EURHCO3_VEN_POCT__MEQ_LReduced hematocrit	-0.0490446	-0.100624	0.00253516	0.0998478	-1.86517	0.0623571	1483	1.20511
ALL	REACTIVE_LYMPH_FLUID__PCT	Increased urate	ALLREACTIVE_LYMPH_FLUID__PCTIncreased urate	-0.0952932	-0.195527	0.00494019	0.0327357	-1.86831	0.0623583	471	1.20511
ALL	MITOCHONDRIAL_M2_AB__UNITS	Reduced inflammation	ALLMITOCHONDRIAL_M2_AB__UNITSReduced inflammation	-0.184456	-0.378605	0.00969304	0.132451	-1.88282	0.062366	124	1.20505
ALL	TRANSFERRIN_SAT__PCT	Reduced inflammation	ALLTRANSFERRIN_SAT__PCTReduced inflammation	0.0173293	-0.000896167	0.0355548	0.0123182	1.86377	0.0623773	12283	1.20497
ALL	R_AXIS__DEGREES	Increased body mass	ALLR_AXIS__DEGREESIncreased body mass	0.0147501	-0.000768496	0.0302686	0.306857	1.86302	0.0624745	19397	1.2043
ALL	AST_SGOT__U_L	Increased urate	ALLAST_SGOT__U_LIncreased urate	0.0121703	-0.000636612	0.0249773	0.00273582	1.86262	0.0625265	26588	1.20394
EUR	COM_RAGWEED_IGE__KIU_L	Reduced lipids	EURCOM_RAGWEED_IGE__KIU_LReduced lipids	0.175402	-0.00939283	0.360196	0.117362	1.88203	0.0626007	119	1.20342
ALL	PINE_NUT_PCTASM__PCT	Reduced inflammation	ALLPINE_NUT_PCTASM__PCTReduced inflammation	0.192314	-0.010323	0.394951	0.161494	1.88267	0.0626226	115	1.20327
AMR	INTERVAL__HR	Increased hematocrit	AMRINTERVAL__HRIncreased hematocrit	0.100261	-0.00532162	0.205843	0.00741995	1.86746	0.0626505	374	1.20308
AMR	EGFR_NON_AFRICAN_AM__NA	Reduced lipids	AMREGFR_NON_AFRICAN_AM__NAReduced lipids	-0.0300727	-0.0617347	0.00158938	0.0303799	-1.86226	0.0626552	3318	1.20304
ALL	ANTI_HUMAN_TTG_IGG_ELISA__U	Reduced inflammation	ALLANTI_HUMAN_TTG_IGG_ELISA__UReduced inflammation	0.140346	-0.00754368	0.288236	0.0304152	1.87154	0.0627595	210	1.20232
ALL	LYMPHOCYTE_COUNT__X10_3_UL	Reduced hematocrit	ALLLYMPHOCYTE_COUNT__X10_3_ULReduced hematocrit	-0.0125025	-0.0256733	0.000668321	0.00172882	-1.8606	0.0628124	25744	1.20195
ALL	EGFR_NON_AFR_AMERICAN__ML_MIN_1_73M2	Increased blood volume	ALLEGFR_NON_AFR_AMERICAN__ML_MIN_1_73M2Increased blood volume	-0.130714	-0.268509	0.00708056	1.87518	-1.87235	0.0628458	187	1.20172
EUR	WB_LACTATE_VEN__MMOL_L	Increased hematocrit	EURWB_LACTATE_VEN__MMOL_LIncreased hematocrit	0.0806192	-0.00434057	0.165579	0.0207086	1.864	0.0628631	555	1.2016
EUR	PSA_TOTAL__NG_ML	Reduced inflammation	EURPSA_TOTAL__NG_MLReduced inflammation	-0.053122	-0.109142	0.00289805	0.0309843	-1.86049	0.0630664	1189	1.2002
AMR	MONOCYTE__PCT	Increased urate	AMRMONOCYTE__PCTIncreased urate	0.0709244	-0.00388667	0.145735	0.026339	1.86134	0.0631131	718	1.19988
AFR	CORTISOL_SERUM__MCG_DL	Increased urate	AFRCORTISOL_SERUM__MCG_DLIncreased urate	0.111908	-0.00617009	0.229987	0.0807233	1.86591	0.063138	284	1.19971
AFR	K__MMOL_L	Increased blood volume	AFRK__MMOL_LIncreased blood volume	0.0734155	-0.00403552	0.150866	0.00442671	1.86142	0.0631507	644	1.19962
ALL	LOG10_HIV_1_RNA__LOG10COPY_ML	Reduced inflammation	ALLLOG10_HIV_1_RNA__LOG10COPY_MLReduced inflammation	-0.123265	-0.253347	0.00681699	0.0209128	-1.86647	0.0631701	259	1.19949
ALL	HGB_S__PCT	Reduced hematocrit	ALLHGB_S__PCTReduced hematocrit	-0.135112	-0.277732	0.0075081	0.0374052	-1.86901	0.063202	199	1.19927
ALL	PARVOVIRUS_B19_ANTIBODY_IGG__IV	Reduced blood volume	ALLPARVOVIRUS_B19_ANTIBODY_IGG__IVReduced blood volume	-0.121256	-0.249283	0.0067698	0.168926	-1.8641	0.0633174	304	1.19848
AFR	LIPASE__U_L	Increased blood volume	AFRLIPASE__U_LIncreased blood volume	-0.0360669	-0.0741518	0.00201812	0.0201261	-1.85696	0.0634286	2653	1.19771
ALL	LYMPH_FLUID__PCT	Increased hematocrit	ALLLYMPH_FLUID__PCTIncreased hematocrit	0.051842	-0.00290383	0.106588	0.0593978	1.8576	0.0634344	1424	1.19767
AMR	PATIENT_TEMP_V__OC	Increased urate	AMRPATIENT_TEMP_V__OCIncreased urate	-0.0842375	-0.173206	0.00473073	0.00725248	-1.86029	0.0634367	509	1.19766
ALL	POC_HCT_ART_CALC__PCT	Increased hematocrit	ALLPOC_HCT_ART_CALC__PCTIncreased hematocrit	0.201098	-0.0114922	0.413689	0.786321	1.87957	0.0634391	103	1.19764
AMR	CAT_DANDER_IGE__KIU_L	Reduced lipids	AMRCAT_DANDER_IGE__KIU_LReduced lipids	-0.172334	-0.354476	0.00980752	0.136814	-1.87487	0.0634393	125	1.19764
ALL	O2_SAT_ART_POCT__PCT	Reduced blood volume	ALLO2_SAT_ART_POCT__PCTReduced blood volume	0.0297366	-0.00166756	0.0611408	0.0786542	1.85643	0.0634629	4191	1.19748
EUR	F423_IGE_ARA_H_2__KU_L	Increased blood volume	EURF423_IGE_ARA_H_2__KU_LIncreased blood volume	0.190108	-0.0109741	0.39119	0.313173	1.87797	0.0635877	105	1.19663
AMR	WB_GLUCOSE_VEN_POCT__MG_DL	Reduced inflammation	AMRWB_GLUCOSE_VEN_POCT__MG_DLReduced inflammation	0.0341949	-0.00194064	0.0703305	0.00693373	1.8555	0.063629	2856	1.19634
AMR	ABS_T_CYTO_SUPP__CU_MM	Reduced blood volume	AMRABS_T_CYTO_SUPP__CU_MMReduced blood volume	-0.11557	-0.237817	0.00667767	0.525569	-1.86157	0.0637924	274	1.19523
ALL	ALB_CRE_RATIO_UR__MG_G_CREAT	Reduced inflammation	ALLALB_CRE_RATIO_UR__MG_G_CREATReduced inflammation	-0.186859	-0.384687	0.0109684	0.202236	-1.8717	0.0638806	125	1.19463
ALL	APTT_PNP_IMMEDIATE__SECONDS	Reduced blood volume	ALLAPTT_PNP_IMMEDIATE__SECONDSReduced blood volume	-0.0940969	-0.193654	0.0054601	0.0463171	-1.85777	0.063894	438	1.19454
EUR	PROTEIN_S_AG_FREE__PCT	Reduced inflammation	EURPROTEIN_S_AG_FREE__PCTReduced inflammation	0.184482	-0.0109005	0.379864	3.12919	1.87475	0.063932	108	1.19428
ALL	FLUID_TRIGLYCERIDES__MG_DL	Increased hematocrit	ALLFLUID_TRIGLYCERIDES__MG_DLIncreased hematocrit	0.176568	-0.0103965	0.363532	0.0909505	1.87049	0.0639363	130	1.19425
ALL	SESAME_SEED_IGE__KIU_L	Reduced inflammation	ALLSESAME_SEED_IGE__KIU_LReduced inflammation	0.101018	-0.00591124	0.207947	0.0772171	1.85843	0.0639983	344	1.19383
ALL	CALCIUM_SCORE__NA	Reduced inflammation	ALLCALCIUM_SCORE__NAReduced inflammation	0.0882729	-0.00515807	0.181704	0.0923455	1.85675	0.0639995	464	1.19382
AMR	FIBROMETER_PROTHROMBIN_INDEX__PCT	Increased body mass	AMRFIBROMETER_PROTHROMBIN_INDEX__PCTIncreased body mass	-0.176423	-0.363377	0.0105313	1.50504	-1.86994	0.0641266	125	1.19296
ALL	COCONUT_IGE__KIU_L	Increased inflammation	ALLCOCONUT_IGE__KIU_LIncreased inflammation	0.155464	-0.00926342	0.320192	0.115062	1.86623	0.064147	151	1.19282
ALL	ALBUMIN_URINE__PCT	Increased body mass	ALLALBUMIN_URINE__PCTIncreased body mass	0.104679	-0.00620222	0.21556	1.44884	1.85565	0.0641999	436	1.19247
EUR	POTASSIUM_PLASMA__MEQ_L	Reduced hematocrit	EURPOTASSIUM_PLASMA__MEQ_LReduced hematocrit	0.0825017	-0.00489988	0.169903	0.028417	1.8546	0.0642452	511	1.19216
AMR	FIBRINOGEN__MG_DL	Reduced lipids	AMRFIBRINOGEN__MG_DLReduced lipids	0.0807839	-0.00480713	0.166375	0.198028	1.85426	0.0642758	527	1.19195
AFR	MACROPHAGES_FLUID__PCT	Increased body mass	AFRMACROPHAGES_FLUID__PCTIncreased body mass	-0.111057	-0.228758	0.00664416	0.175377	-1.85694	0.0643158	309	1.19168
EUR	QTC__MS	Increased hematocrit	EURQTC__MSIncreased hematocrit	-0.0310729	-0.0639998	0.00185408	0.492649	-1.85026	0.0643629	3423	1.19136
EUR	HEPATITIS_BS_AB_QUANT__MIU_ML	Increased hematocrit	EURHEPATITIS_BS_AB_QUANT__MIU_MLIncreased hematocrit	0.168703	-0.0102692	0.347676	0.155919	1.86991	0.0643928	115	1.19116
ALL	VITAMIN_D_1_25_DIHY__PG_ML	Increased body mass	ALLVITAMIN_D_1_25_DIHY__PG_MLIncreased body mass	-0.0442626	-0.0911758	0.00265061	0.0407352	-1.85024	0.0644126	2231	1.19103
EUR	F422_IGE_ARA_H_1__KU_L	Reduced lipids	EURF422_IGE_ARA_H_1__KU_LReduced lipids	0.200699	-0.0122775	0.413676	0.1966	1.87334	0.0644189	100	1.19099
AMR	HIV_1_VIRAL_LOAD__CP_ML	Reduced hematocrit	AMRHIV_1_VIRAL_LOAD__CP_MLReduced hematocrit	0.112737	-0.0068106	0.232285	0.126888	1.85715	0.0644467	268	1.1908
ALL	REACTIVE_MESOTHELIAL_FLUID__PCT	Reduced lipids	ALLREACTIVE_MESOTHELIAL_FLUID__PCTReduced lipids	0.105728	-0.00638583	0.217841	0.0341061	1.85528	0.0644673	337	1.19066
AMR	URIC_ACID_BLD__MG_DL	Reduced hematocrit	AMRURIC_ACID_BLD__MG_DLReduced hematocrit	0.0464237	-0.00281055	0.095658	0.00920798	1.84972	0.0645701	1379	1.18997
AFR	ALK_PHOSPHATASE_BLD__U_L	Increased body mass	AFRALK_PHOSPHATASE_BLD__U_LIncreased body mass	-0.0261885	-0.053963	0.00158596	0.00689547	-1.84849	0.0645898	5039	1.18984
ALL	EST_GFR__NA	Increased hematocrit	ALLEST_GFR__NAIncreased hematocrit	-0.0298293	-0.0614656	0.00180696	0.515683	-1.84865	0.0645918	3571	1.18982
AFR	PCO2_VEN__MM_HG	Increased hematocrit	AFRPCO2_VEN__MM_HGIncreased hematocrit	-0.0551289	-0.113606	0.00334808	0.00698759	-1.84977	0.0646132	1123	1.18968
EUR	CA_19_9_SER_MONITOR__U_ML	Increased inflammation	EURCA_19_9_SER_MONITOR__U_MLIncreased inflammation	-0.148427	-0.30599	0.00913556	0.137456	-1.86266	0.0646364	152	1.18952
EUR	CHOL_HDL_CHOL_RATIO__NA	Increased urate	EURCHOL_HDL_CHOL_RATIO__NAIncreased urate	-0.026184	-0.0539596	0.00159165	0.00467266	-1.84814	0.0646466	4558	1.18945
AFR	COHB_VEN_GEM_POCT__PCT	Reduced hematocrit	AFRCOHB_VEN_GEM_POCT__PCTReduced hematocrit	0.174716	-0.0107936	0.360225	0.108894	1.86505	0.0646582	132	1.18938
ALL	VITAMIN_B1_THIAMINE_WHOLE_BLOOD__NMOL_L	Reduced lipids	ALLVITAMIN_B1_THIAMINE_WHOLE_BLOOD__NMOL_LReduced lipids	0.0982739	-0.00601857	0.202566	0.0207958	1.85332	0.064685	361	1.1892
EUR	ATRIAL_RATE__BPM	Increased inflammation	EURATRIAL_RATE__BPMIncreased inflammation	0.0317095	-0.00193966	0.0653586	0.0169051	1.84764	0.0647409	3407	1.18882
EUR	FERRITIN__NG_ML	Reduced hematocrit	EURFERRITIN__NG_MLReduced hematocrit	0.0362546	-0.00222262	0.0747319	0.0220216	1.84778	0.0647704	2179	1.18862
ALL	PEANUT_IGE__KIU_L	Reduced inflammation	ALLPEANUT_IGE__KIU_LReduced inflammation	-0.0756733	-0.15602	0.0046737	0.0665117	-1.84976	0.0648494	602	1.18809
ALL	WB_CA_VEN_POCT__MMOL_L	Increased body mass	ALLWB_CA_VEN_POCT__MMOL_LIncreased body mass	0.0206985	-0.0012747	0.0426718	0.000795743	1.84647	0.0648512	10637	1.18808
AMR	COHB_VEN_GEM_POCT__PCT	Increased blood volume	AMRCOHB_VEN_GEM_POCT__PCTIncreased blood volume	0.178301	-0.0111797	0.367781	0.0661718	1.86562	0.0648596	120	1.18803
EUR	INR__NA	Increased blood volume	EURINR__NAIncreased blood volume	0.0287536	-0.00177637	0.0592836	0.00376616	1.84652	0.0648955	3767	1.18779
AMR	PRESERVED_GLUCOSE__MG_DL	Reduced inflammation	AMRPRESERVED_GLUCOSE__MG_DLReduced inflammation	0.0681635	-0.00423447	0.140562	0.0128592	1.84847	0.0649488	727	1.18743
EUR	IRON_SATURATION__PCT	Increased blood volume	EURIRON_SATURATION__PCTIncreased blood volume	-0.118966	-0.245373	0.00744031	0.0837644	-1.85399	0.0649728	253	1.18727
EUR	T_HELPER_2_PCTCD4__PCT	Increased blood volume	EURT_HELPER_2_PCTCD4__PCTIncreased blood volume	-0.0914567	-0.188638	0.00572468	0.769853	-1.85068	0.0650281	377	1.1869
ALL	C_TELOPEPTIDE_SERUM__PG_ML	Reduced inflammation	ALLC_TELOPEPTIDE_SERUM__PG_MLReduced inflammation	0.127363	-0.00799727	0.262723	0.0560949	1.85375	0.0650329	248	1.18687
EUR	THROMBIN_TIME__NA	Increased urate	EURTHROMBIN_TIME__NAIncreased urate	-0.121486	-0.250604	0.00763199	0.00682443	-1.85334	0.0650452	257	1.18678
EUR	HCG_TOTAL_QUANT__MIU_ML	Increased hematocrit	EURHCG_TOTAL_QUANT__MIU_MLIncreased hematocrit	-0.096152	-0.198348	0.00604398	0.21597	-1.85132	0.06508	322	1.18655
AFR	O2HB_VEN_GEM_POCT__PCT	Increased blood volume	AFRO2HB_VEN_GEM_POCT__PCTIncreased blood volume	-0.168058	-0.346788	0.0106723	2.35193	-1.86139	0.0650953	136	1.18645
AMR	LYMPH_FLUID__PCT	Increased inflammation	AMRLYMPH_FLUID__PCTIncreased inflammation	0.10783	-0.00679188	0.222453	0.127298	1.85166	0.0651048	300	1.18639
ALL	EGFR_AFRICAN_AMERICAN__ML_MIN_1_73M2	Increased inflammation	ALLEGFR_AFRICAN_AMERICAN__ML_MIN_1_73M2Increased inflammation	0.131178	-0.00832193	0.270678	2.10159	1.85855	0.0651178	159	1.1863
AMR	PROTEIN_FLUID__G_DL	Reduced hematocrit	AMRPROTEIN_FLUID__G_DLReduced hematocrit	0.169227	-0.0107702	0.349223	0.074193	1.8613	0.0651281	135	1.18623
EUR	VENTRICULAR_RATE__BPM	Reduced hematocrit	EURVENTRICULAR_RATE__BPMReduced hematocrit	0.0315768	-0.00198796	0.0651416	0.00300763	1.84453	0.0651919	3423	1.18581
AMR	PHOS__MG_DL	Reduced hematocrit	AMRPHOS__MG_DLReduced hematocrit	-0.166742	-0.344168	0.0106836	0.0283005	-1.86171	0.0652198	128	1.18562
AFR	WB_CHLORIDE_VEN_POCT__MEQ_L	Reduced hematocrit	AFRWB_CHLORIDE_VEN_POCT__MEQ_LReduced hematocrit	-0.129393	-0.267057	0.00827144	0.4639	-1.85336	0.0652963	215	1.18511
ALL	CL_HERBARUM_IGE__KIU_L	Reduced lipids	ALLCL_HERBARUM_IGE__KIU_LReduced lipids	0.177019	-0.0114605	0.365498	0.0800391	1.86357	0.0653465	113	1.18478
AFR	T3_TOTAL__NG_DL	Reduced lipids	AFRT3_TOTAL__NG_DLReduced lipids	-0.081804	-0.168834	0.00522654	0.0175366	-1.84687	0.0653751	499	1.18459
ALL	ABS_TOTAL_T_CELLS_3CD3__CU_MM	Increased inflammation	ALLABS_TOTAL_T_CELLS_3CD3__CU_MMIncreased inflammation	-0.0949882	-0.196071	0.00609473	0.517383	-1.8473	0.0654316	420	1.18421
AMR	EOSIN_ABS__K_UL	Increased urate	AMREOSIN_ABS__K_ULIncreased urate	0.0866195	-0.00556083	0.1788	0.00971461	1.84654	0.0654498	478	1.18409
ALL	UIBC__UG_DL	Increased blood volume	ALLUIBC__UG_DLIncreased blood volume	0.0573278	-0.00370129	0.118357	0.00932472	1.84323	0.0655784	1060	1.18324
ALL	ALPHA_FETOPROTEIN_TOTAL__NG_ML	Reduced hematocrit	ALLALPHA_FETOPROTEIN_TOTAL__NG_MLReduced hematocrit	0.150201	-0.00981973	0.310221	0.101665	1.8528	0.0656341	185	1.18287
EUR	UROBILINOGEN_DIPSTICK__NA	Increased body mass	EURUROBILINOGEN_DIPSTICK__NAIncreased body mass	0.0564999	-0.00366567	0.116666	0.0181248	1.84267	0.0656583	1065	1.18271
ALL	ZINC_PLASMA_OR_SERUM__UG_DL	Increased blood volume	ALLZINC_PLASMA_OR_SERUM__UG_DLIncreased blood volume	0.187334	-0.0123709	0.387039	1.47267	1.86041	0.0656805	117	1.18256
AMR	GTT_FAST__MG_DL	Increased inflammation	AMRGTT_FAST__MG_DLIncreased inflammation	0.131808	-0.00872614	0.272342	0.0206644	1.85683	0.0657666	135	1.18199
ALL	HELPER_SUPPRESS_3_4_8__NA	Reduced blood volume	ALLHELPER_SUPPRESS_3_4_8__NAReduced blood volume	0.083156	-0.00544285	0.171755	0.0253175	1.84393	0.0657726	524	1.18196
ALL	EGG_WHITE_IGE__KIU_L	Increased blood volume	ALLEGG_WHITE_IGE__KIU_LIncreased blood volume	-0.104373	-0.2156	0.00685317	0.0761693	-1.84627	0.0657876	330	1.18186
AFR	HIV_1_VIRAL_LOAD__CP_ML	Reduced hematocrit	AFRHIV_1_VIRAL_LOAD__CP_MLReduced hematocrit	-0.0974857	-0.20138	0.00640848	0.153792	-1.8456	0.0658146	356	1.18168
AMR	WB_POTASSIUM_ART__MEQ_L	Increased blood volume	AMRWB_POTASSIUM_ART__MEQ_LIncreased blood volume	0.0868243	-0.00571418	0.179363	0.00659009	1.84402	0.0658537	453	1.18142
AFR	T_HELPER_PCT_CD4__PCT	Reduced inflammation	AFRT_HELPER_PCT_CD4__PCTReduced inflammation	-0.0825233	-0.170481	0.00543469	0.751942	-1.8435	0.0658707	495	1.18131
AMR	EGFR_AFRICAN_AM__NA	Increased inflammation	AMREGFR_AFRICAN_AM__NAIncreased inflammation	-0.029949	-0.0618779	0.00197987	0.684287	-1.83914	0.0659892	3130	1.18053
EUR	CHROMOGRANIN_A__NG_ML	Reduced inflammation	EURCHROMOGRANIN_A__NG_MLReduced inflammation	-0.196826	-0.406947	0.0132941	0.17211	-1.86216	0.0659956	100	1.18048
EUR	PROLACTIN__NG_ML	Increased urate	EURPROLACTIN__NG_MLIncreased urate	-0.0815472	-0.168505	0.00541053	0.0306027	-1.84229	0.0660002	535	1.18046
AMR	BASE_EX_VEN_POCT__MMOL_L	Increased hematocrit	AMRBASE_EX_VEN_POCT__MMOL_LIncreased hematocrit	-0.0395851	-0.0817899	0.00261974	0.0130739	-1.83935	0.0660028	2152	1.18044
EUR	FREE_KAPPA_LAMBDA_RAT_OLD_SPA__NA	Reduced hematocrit	EURFREE_KAPPA_LAMBDA_RAT_OLD_SPA__NAReduced hematocrit	0.161702	-0.0108568	0.334261	0.111949	1.85404	0.066017	143	1.18034
ALL	WB_UREA_NITROGEN_VEN__MG_DL	Increased urate	ALLWB_UREA_NITROGEN_VEN__MG_DLIncreased urate	0.0152065	-0.00100914	0.0314222	0.00390473	1.83816	0.0660614	13549	1.18005
AFR	WB_NA_ART_POCT__MEQ_L	Increased inflammation	AFRWB_NA_ART_POCT__MEQ_LIncreased inflammation	0.0625157	-0.00417178	0.129203	0.106669	1.84	0.0661202	857	1.17967
AMR	PROTEIN_TOTAL_BLD__G_DL	Increased inflammation	AMRPROTEIN_TOTAL_BLD__G_DLIncreased inflammation	0.0266769	-0.00178675	0.0551406	0.00898789	1.83741	0.0662132	4683	1.17906
ALL	BASO_ABS__K_UL	Increased blood volume	ALLBASO_ABS__K_ULIncreased blood volume	-0.0651178	-0.134614	0.00437883	0.0105897	-1.83897	0.0662523	904	1.1788
AMR	IRON_SERUM__MCG_DL	Increased hematocrit	AMRIRON_SERUM__MCG_DLIncreased hematocrit	-0.0384728	-0.0795307	0.0025851	0.0437313	-1.83755	0.0662607	2259	1.17874
AFR	HCO3_VEN__MEQ_L	Increased hematocrit	AFRHCO3_VEN__MEQ_LIncreased hematocrit	-0.0543888	-0.112437	0.00365918	0.0152385	-1.83842	0.0662679	1123	1.1787
EUR	HAZEL_NUT_IGE__KIU_L	Increased inflammation	EURHAZEL_NUT_IGE__KIU_LIncreased inflammation	0.104415	-0.00708926	0.215918	0.0992305	1.84279	0.0663467	314	1.17818
EUR	WB_CO2_VEN__MEQ_L	Reduced inflammation	EURWB_CO2_VEN__MEQ_LReduced inflammation	0.0446639	-0.00302073	0.0923485	0.0748844	1.83708	0.0663683	1756	1.17804
ALL	ALPHA_2_GLOB__G_DL	Reduced blood volume	ALLALPHA_2_GLOB__G_DLReduced blood volume	-0.0342882	-0.0709006	0.00232416	0.00346185	-1.83631	0.0664139	2927	1.17774
EUR	CREATININE__MG_DL	Increased inflammation	EURCREATININE__MG_DLIncreased inflammation	-0.141214	-0.292137	0.00970944	0.0274313	-1.85151	0.0664182	141	1.17771
AMR	KETONES_DIPSTICK__MG_DL	Reduced inflammation	AMRKETONES_DIPSTICK__MG_DLReduced inflammation	-0.0968531	-0.20034	0.00663348	0.0355205	-1.84059	0.0665141	370	1.17709
ALL	OPIATES_UR_NOROXYMORPHONE__NG_ML	Reduced hematocrit	ALLOPIATES_UR_NOROXYMORPHONE__NG_MLReduced hematocrit	0.169996	-0.0117693	0.35176	0.0980384	1.84951	0.0665545	150	1.17682
ALL	O2_SATURATION_VEN__PCT	Reduced hematocrit	ALLO2_SATURATION_VEN__PCTReduced hematocrit	-0.0287031	-0.0593691	0.00196296	0.26964	-1.83496	0.0665725	4949	1.17671
AFR	CORTISOL_SERUM__MCG_DL	Reduced blood volume	AFRCORTISOL_SERUM__MCG_DLReduced blood volume	0.108059	-0.00744579	0.223564	0.0705377	1.84188	0.0665901	284	1.17659
EUR	RETICULOCYTE_COUNT__PCT	Reduced inflammation	EURRETICULOCYTE_COUNT__PCTReduced inflammation	-0.0747196	-0.154598	0.005159	0.0228871	-1.83692	0.0666943	642	1.17591
ALL	EGG_WHITE_IGE__KIU_L	Increased body mass	ALLEGG_WHITE_IGE__KIU_LIncreased body mass	0.104294	-0.0072477	0.215836	0.0849553	1.83966	0.0667565	330	1.17551
ALL	SODIUM_URINE__MMOL_L	Reduced lipids	ALLSODIUM_URINE__MMOL_LReduced lipids	0.166452	-0.0116641	0.344568	0.039829	1.84843	0.0667606	147	1.17548
AMR	SEX_HORMONE_BIND_GLOB__NMOL_L	Increased blood volume	AMRSEX_HORMONE_BIND_GLOB__NMOL_LIncreased blood volume	0.10864	-0.00756082	0.22484	0.0416876	1.84056	0.0667666	288	1.17544
ALL	IG_M_QUANT__MG_DL	Reduced inflammation	ALLIG_M_QUANT__MG_DLReduced inflammation	0.0289391	-0.00200394	0.0598821	0.0114959	1.83352	0.0667905	4547	1.17529
EUR	FREE_KAPPA_LAMBDA_RAT_OLD_SPA__NA	Reduced inflammation	EURFREE_KAPPA_LAMBDA_RAT_OLD_SPA__NAReduced inflammation	0.172934	-0.0121569	0.358025	0.119982	1.84857	0.0668091	143	1.17516
ALL	V_W_F_RISTOCETIN__PCT	Reduced lipids	ALLV_W_F_RISTOCETIN__PCTReduced lipids	-0.108773	-0.225162	0.00761727	0.034347	-1.83929	0.0668844	307	1.17468
ALL	NEUTROPHIL_COUNT__X10_3_UL	Increased blood volume	ALLNEUTROPHIL_COUNT__X10_3_ULIncreased blood volume	0.0118141	-0.000822467	0.0244507	0.0028048	1.83248	0.0668909	25755	1.17463
AMR	LDL_CHOLESTEROL_DIRECT__MG_DL	Reduced blood volume	AMRLDL_CHOLESTEROL_DIRECT__MG_DLReduced blood volume	-0.081132	-0.167934	0.00566981	0.0845144	-1.83634	0.0668947	519	1.17461
ALL	BASE_DEFICIT_VENOUS__MEQ_L	Reduced inflammation	ALLBASE_DEFICIT_VENOUS__MEQ_LReduced inflammation	0.159516	-0.0113699	0.330402	0.0793542	1.84386	0.0671003	170	1.17328
ALL	PO2_ART__MM_HG	Reduced inflammation	ALLPO2_ART__MM_HGReduced inflammation	0.0322969	-0.00227967	0.0668734	0.0408863	1.83137	0.0671298	3565	1.17308
AFR	ABS_T_HELPER_CD4__CU_MM	Increased body mass	AFRABS_T_HELPER_CD4__CU_MMIncreased body mass	0.0841772	-0.00596369	0.174318	0.452871	1.83495	0.0671357	491	1.17305
ALL	HEPTIMAX_R_HCV_RNA_IU_ML__IU_ML	Reduced blood volume	ALLHEPTIMAX_R_HCV_RNA_IU_ML__IU_MLReduced blood volume	-0.193734	-0.401451	0.0139823	0.388955	-1.85323	0.0671633	103	1.17287
ALL	U_POTASSIUM_RANDOM__MEQ_L	Increased urate	ALLU_POTASSIUM_RANDOM__MEQ_LIncreased urate	0.03279	-0.00232472	0.0679048	0.0107423	1.83083	0.0672094	3572	1.17257
AMR	HEMATOCRIT_ART_POCT__PCT	Increased urate	AMRHEMATOCRIT_ART_POCT__PCTIncreased urate	0.0692779	-0.00494314	0.143499	0.00790656	1.83247	0.0672889	744	1.17206
AFR	HCO3_VEN__MEQ_L	Increased blood volume	AFRHCO3_VEN__MEQ_LIncreased blood volume	0.0545142	-0.00388694	0.112915	0.0145488	1.83152	0.0672917	1123	1.17204
ALL	FOLATE_SERUM__NG_ML	Increased hematocrit	ALLFOLATE_SERUM__NG_MLIncreased hematocrit	0.0194222	-0.00138291	0.0402272	0.0069876	1.82992	0.0672934	9537	1.17203
ALL	PATIENT_TEMP_V__OC	Reduced inflammation	ALLPATIENT_TEMP_V__OCReduced inflammation	0.0392072	-0.00280363	0.0812181	0.00365537	1.83005	0.0673614	2517	1.17159
ALL	EGFR_AFRICAN_AM__NA	Increased body mass	ALLEGFR_AFRICAN_AM__NAIncreased body mass	-0.0147669	-0.0305898	0.00105598	0.300764	-1.82929	0.0673735	16957	1.17151
ALL	BASOPHIL_PCT__PCT	Increased blood volume	ALLBASOPHIL_PCT__PCTIncreased blood volume	-0.0119308	-0.0247178	0.000856164	0.00110736	-1.82882	0.0674383	26357	1.17109
AMR	FRUCTOSAMINE__UMOL_L	Increased blood volume	AMRFRUCTOSAMINE__UMOL_LIncreased blood volume	-0.178363	-0.369753	0.013026	0.0266197	-1.84727	0.0674457	122	1.17105
AMR	LYMPHOCYTE_PCT__PCT	Increased body mass	AMRLYMPHOCYTE_PCT__PCTIncreased body mass	0.0268369	-0.00192813	0.0556019	0.140561	1.82906	0.0674542	4703	1.17099
AMR	VITAMIN_B12_PLASMA__PG_ML	Increased urate	AMRVITAMIN_B12_PLASMA__PG_MLIncreased urate	0.161272	-0.0117761	0.334319	0.0488901	1.8443	0.0674884	140	1.17077
ALL	EOSIN__PCT	Reduced blood volume	ALLEOSIN__PCTReduced blood volume	-0.038681	-0.0801501	0.00278818	0.0205283	-1.82911	0.0675074	2403	1.17065
AMR	MEAN_CORP_HGB__PG	Increased hematocrit	AMRMEAN_CORP_HGB__PGIncreased hematocrit	-0.0256224	-0.0530917	0.00184685	0.0322965	-1.82864	0.0675143	4962	1.1706
AFR	POTASSIUMBLD__MEQ_L	Increased body mass	AFRPOTASSIUMBLD__MEQ_LIncreased body mass	-0.0257675	-0.0533938	0.00185883	0.0061492	-1.82852	0.0675296	5169	1.17051
EUR	ABSOLUTE_CD_4_HELPER__UL	Increased body mass	EURABSOLUTE_CD_4_HELPER__ULIncreased body mass	0.13522	-0.00986243	0.280303	0.442582	1.83938	0.0675444	190	1.17041
AFR	OSMOLALITY_SERUM__MOSM_KG	Increased inflammation	AFROSMOLALITY_SERUM__MOSM_KGIncreased inflammation	-0.107988	-0.223869	0.00789385	0.00339176	-1.83421	0.0676612	300	1.16966
ALL	WB_POTASSIUM_VEN__MEQ_L	Increased urate	ALLWB_POTASSIUM_VEN__MEQ_LIncreased urate	0.0162797	-0.0011899	0.0337493	0.00101346	1.82663	0.0677776	13817	1.16891
ALL	SPEC_GRAV_URINE__NA	Reduced hematocrit	ALLSPEC_GRAV_URINE__NAReduced hematocrit	-0.151454	-0.314111	0.0112038	0.000514709	-1.83896	0.0677865	173	1.16886
AFR	METHYLMALONIC_ACID_SERUM__NMOL_L	Increased hematocrit	AFRMETHYLMALONIC_ACID_SERUM__NMOL_LIncreased hematocrit	-0.163307	-0.338758	0.0121436	0.0629353	-1.84214	0.0678244	139	1.16861
AFR	METAMYELOCYTE__PCT	Reduced inflammation	AFRMETAMYELOCYTE__PCTReduced inflammation	0.0746864	-0.00548899	0.154862	0.0289875	1.82943	0.0678259	621	1.1686
ALL	PROTEIN_S_ACTIVITY__PCT	Increased inflammation	ALLPROTEIN_S_ACTIVITY__PCTIncreased inflammation	0.104908	-0.00773863	0.217554	0.105742	1.83229	0.0678431	332	1.16849
EUR	U_PH__NA	Increased urate	EURU_PH__NAIncreased urate	-0.0295615	-0.0613054	0.00218245	0.00192144	-1.82582	0.0679592	3636	1.16775
EUR	NEUTROPHIL_COUNT__X10_3_UL	Reduced inflammation	EURNEUTROPHIL_COUNT__X10_3_ULReduced inflammation	-0.0243993	-0.0506033	0.00180462	0.00551468	-1.82538	0.067997	5618	1.16751
AMR	OSMOLALITY_SERUM__MOSM_KG	Increased inflammation	AMROSMOLALITY_SERUM__MOSM_KGIncreased inflammation	0.110844	-0.00828844	0.229977	0.00512822	1.83158	0.0680844	292	1.16695
EUR	WB_K_VEN_POCT__MEQ_L	Reduced blood volume	EURWB_K_VEN_POCT__MEQ_LReduced blood volume	0.0404426	-0.00300765	0.0838928	0.00280075	1.82542	0.0680896	1977	1.16692
AFR	NRBC_100_WBC__NA	Increased hematocrit	AFRNRBC_100_WBC__NAIncreased hematocrit	0.138128	-0.0104184	0.286675	0.0808078	1.83519	0.0681748	189	1.16638
AFR	LYMPHOCYTE__PCT	Increased hematocrit	AFRLYMPHOCYTE__PCTIncreased hematocrit	-0.0597594	-0.123992	0.00447367	0.0623249	-1.82586	0.0681955	935	1.16624
EUR	VOLUME__L	Increased hematocrit	EURVOLUME__LIncreased hematocrit	0.106424	-0.00802659	0.220874	0.0572108	1.82979	0.0682601	318	1.16583
AFR	FREE_PSA_PANEL__PCT	Increased urate	AFRFREE_PSA_PANEL__PCTIncreased urate	-0.118901	-0.246787	0.00898541	0.129081	-1.83185	0.0682611	245	1.16583
ALL	MICROALBUMIN__MG_DL	Increased hematocrit	ALLMICROALBUMIN__MG_DLIncreased hematocrit	0.188186	-0.0144035	0.390775	0.181049	1.84314	0.0682997	113	1.16558
AFR	HAPTOGLOBIN__MG_DL	Reduced lipids	AFRHAPTOGLOBIN__MG_DLReduced lipids	0.0815251	-0.00615304	0.169203	0.208271	1.82681	0.0683202	517	1.16545
AFR	U_BACTERIA__NA	Increased hematocrit	AFRU_BACTERIA__NAIncreased hematocrit	0.0459519	-0.00348095	0.0953847	0.0141376	1.82335	0.0684401	1592	1.16469
ALL	POC_HGB__G_DL	Reduced lipids	ALLPOC_HGB__G_DLReduced lipids	0.0759409	-0.00577098	0.157653	0.107032	1.82528	0.0684636	604	1.16454
AFR	WB_CO2_VEN__MEQ_L	Reduced hematocrit	AFRWB_CO2_VEN__MEQ_LReduced hematocrit	-0.0323164	-0.0670859	0.00245312	0.0727547	-1.82238	0.0684919	3184	1.16436
AMR	IRON_SERUM__MCG_DL	Increased body mass	AMRIRON_SERUM__MCG_DLIncreased body mass	-0.038427	-0.079772	0.00291799	0.0476939	-1.82262	0.0684941	2259	1.16435
ALL	CHROMOGRANIN_A__NG_ML	Increased urate	ALLCHROMOGRANIN_A__NG_MLIncreased urate	0.123772	-0.00948075	0.257024	0.106238	1.83015	0.0685225	244	1.16417
EUR	AMMONIA__MCG_DL	Increased urate	EURAMMONIA__MCG_DLIncreased urate	-0.188818	-0.392313	0.0146765	0.0873273	-1.84134	0.0685961	112	1.1637
EUR	EST_GFR__NA	Increased body mass	EUREST_GFR__NAIncreased body mass	-0.0681861	-0.141591	0.00521881	1.1131	-1.82413	0.068607	643	1.16363
EUR	WB_LACTATE_ART_POCT__MMOL_L	Reduced inflammation	EURWB_LACTATE_ART_POCT__MMOL_LReduced inflammation	-0.0621143	-0.128981	0.0047523	0.018691	-1.82324	0.068615	870	1.16358
EUR	PROTIME_POCT__SECONDS	Increased body mass	EURPROTIME_POCT__SECONDSIncreased body mass	0.0596489	-0.00458838	0.123886	0.0112144	1.82235	0.0687245	938	1.16289
AFR	HOMOCYSTEINE_SERUM__MCMOL_L	Reduced blood volume	AFRHOMOCYSTEINE_SERUM__MCMOL_LReduced blood volume	0.0975184	-0.00753128	0.202568	0.0248695	1.82615	0.0687316	344	1.16284
ALL	IRON_SERUM__MCG_DL	Increased body mass	ALLIRON_SERUM__MCG_DLIncreased body mass	-0.0185347	-0.0384951	0.00142566	0.0214509	-1.82015	0.0687598	12291	1.16267
EUR	FREE_LAMBDA_SERUM_OLD_SPA__MG_L	Reduced lipids	EURFREE_LAMBDA_SERUM_OLD_SPA__MG_LReduced lipids	-0.158623	-0.329703	0.0124568	0.0936523	-1.83446	0.0688896	143	1.16185
ALL	LYMPHOCYTE__PCT	Increased urate	ALLLYMPHOCYTE__PCTIncreased urate	0.0319828	-0.00247858	0.0664441	0.0296047	1.81959	0.068902	3734	1.16177
AMR	MONOCYTE__PCT	Reduced inflammation	AMRMONOCYTE__PCTReduced inflammation	0.0687985	-0.00536481	0.142962	0.0250934	1.82132	0.0689832	718	1.16126
AMR	R_AXIS__DEGREES	Increased hematocrit	AMRR_AXIS__DEGREESIncreased hematocrit	-0.0279179	-0.0580182	0.00218238	0.56747	-1.81843	0.0690759	3848	1.16067
ALL	NORMETANEPHRINE__NMOL_L	Increased inflammation	ALLNORMETANEPHRINE__NMOL_LIncreased inflammation	-0.12364	-0.257118	0.00983809	0.0353808	-1.82645	0.0692591	216	1.15952
AMR	IG_E_QUANT__UNITS_ML	Reduced inflammation	AMRIG_E_QUANT__UNITS_MLReduced inflammation	-0.086059	-0.178946	0.00682763	0.0785123	-1.82113	0.0692964	435	1.15929
ALL	T003_IGE_COMMON_SILVER_BIRCH__KU_L	Increased blood volume	ALLT003_IGE_COMMON_SILVER_BIRCH__KU_LIncreased blood volume	0.112364	-0.008951	0.233678	0.114444	1.82359	0.0693284	282	1.15909
EUR	CELL_COUNT_FLUID__NA	Reduced lipids	EURCELL_COUNT_FLUID__NAReduced lipids	0.133007	-0.0106776	0.276691	0.168446	1.82576	0.0694315	207	1.15844
AFR	FERRITIN__NG_ML	Reduced blood volume	AFRFERRITIN__NG_MLReduced blood volume	0.0317221	-0.00252647	0.0659707	0.0271827	1.81621	0.0694512	2673	1.15832
AMR	MEAN_CORP_HGB__PG	Reduced inflammation	AMRMEAN_CORP_HGB__PGReduced inflammation	0.0251993	-0.00200683	0.0524054	0.0329745	1.81583	0.0694564	4962	1.15829
ALL	CARBON_DIOXIDE_BLD__MEQ_L	Increased urate	ALLCARBON_DIOXIDE_BLD__MEQ_LIncreased urate	0.0119748	-0.000953601	0.0249033	0.0147914	1.81548	0.0694615	27400	1.15826
EUR	C_REACTIVE_PROTEIN_HS__MG_L	Reduced inflammation	EURC_REACTIVE_PROTEIN_HS__MG_LReduced inflammation	-0.0431743	-0.0897951	0.00344657	0.0337975	-1.81629	0.0694922	1818	1.15806
ALL	WB_GLUCOSE_VEN__MG_DL	Reduced blood volume	ALLWB_GLUCOSE_VEN__MG_DLReduced blood volume	0.0156389	-0.00125193	0.0325298	0.00316618	1.81485	0.0695682	13846	1.15759
ALL	MACADAMIA_NUT_IGE__KU_L	Increased body mass	ALLMACADAMIA_NUT_IGE__KU_LIncreased body mass	0.0771251	-0.00623882	0.160489	0.0662286	1.81704	0.0697221	599	1.15663
ALL	EGFR_AFRICAN_AMERICAN__ML_MIN_1_73M2	Reduced lipids	ALLEGFR_AFRICAN_AMERICAN__ML_MIN_1_73M2Reduced lipids	-0.138027	-0.28733	0.0112751	2.31417	-1.8272	0.0697257	159	1.15661
AFR	BETA_2_MICROGLOBULIN_SR__MG_L	Reduced blood volume	AFRBETA_2_MICROGLOBULIN_SR__MG_LReduced blood volume	0.17961	-0.0147756	0.373995	0.0856477	1.8341	0.0697367	110	1.15654
ALL	PH_DIPSTICK__NA	Reduced blood volume	ALLPH_DIPSTICK__NAReduced blood volume	-0.0168411	-0.0350419	0.00135964	0.00103348	-1.81373	0.0697439	12422	1.15649
AFR	FREE_KAPPA_LAMBDA_RAT_OLD_SPA__NA	Reduced blood volume	AFRFREE_KAPPA_LAMBDA_RAT_OLD_SPA__NAReduced blood volume	0.137214	-0.0112014	0.285629	0.0877361	1.82459	0.0697592	190	1.1564
EUR	IMMUNOGLOBULIN_M_QN_SERUM__MG_DL	Reduced blood volume	EURIMMUNOGLOBULIN_M_QN_SERUM__MG_DLReduced blood volume	0.154893	-0.0127047	0.322491	0.062987	1.82753	0.0697957	151	1.15617
AFR	AST__U_L	Reduced blood volume	AFRAST__U_LReduced blood volume	0.0839453	-0.00682651	0.174717	0.025199	1.81743	0.0698131	466	1.15606
AFR	RBC_NO_URNS_HPF__HPF	Reduced inflammation	AFRRBC_NO_URNS_HPF__HPFReduced inflammation	-0.130607	-0.271901	0.0106871	0.131206	-1.82309	0.0698289	208	1.15596
EUR	PHOSPHORUS_BLD__MG_DL	Reduced inflammation	EURPHOSPHORUS_BLD__MG_DLReduced inflammation	-0.0351396	-0.0731327	0.00285342	0.00364439	-1.81358	0.0698539	2706	1.15581
EUR	CK_MB_MASS__NG_ML	Increased blood volume	EURCK_MB_MASS__NG_MLIncreased blood volume	-0.0780492	-0.162464	0.00636524	0.0546703	-1.81627	0.0698868	551	1.1556
ALL	CA_125_MSH__U_ML	Increased body mass	ALLCA_125_MSH__U_MLIncreased body mass	-0.0849615	-0.176858	0.00693497	0.0613624	-1.81557	0.0699153	639	1.15543
AFR	WBC__K_UL	Reduced inflammation	AFRWBC__K_ULReduced inflammation	-0.0726157	-0.151168	0.0059369	0.0214878	-1.81527	0.069951	654	1.15521
AFR	FREE_KAPPA_SERUM_OLD_SPA__MG_L	Reduced blood volume	AFRFREE_KAPPA_SERUM_OLD_SPA__MG_LReduced blood volume	0.134389	-0.011078	0.279856	0.092272	1.82324	0.0699637	190	1.15513
EUR	ABS_T_HELPER_CD4__CU_MM	Increased urate	EURABS_T_HELPER_CD4__CU_MMIncreased urate	-0.0909848	-0.189435	0.0074654	0.32384	-1.81687	0.0699895	412	1.15497
EUR	LYMPHOCYTE_COUNT__X10_3_UL	Increased urate	EURLYMPHOCYTE_COUNT__X10_3_ULIncreased urate	-0.0230863	-0.0480613	0.00188883	0.0034716	-1.81213	0.0700202	5609	1.15478
ALL	CHROMOGRANIN_A__NG_ML	Increased hematocrit	ALLCHROMOGRANIN_A__NG_MLIncreased hematocrit	0.11929	-0.0098829	0.248462	0.0982105	1.81958	0.0701226	244	1.15414
ALL	PROTEIN_FLUID__G_DL	Reduced blood volume	ALLPROTEIN_FLUID__G_DLReduced blood volume	0.0783032	-0.00646311	0.16307	0.0302081	1.81442	0.0701444	577	1.15401
EUR	U_CALCIUM_TIMED__MG_INTERVAL	Increased urate	EURU_CALCIUM_TIMED__MG_INTERVALIncreased urate	0.158174	-0.0132186	0.329567	0.357271	1.82708	0.070153	135	1.15395
AFR	QUANTIFERON_NIL_VALUE__IU_ML	Increased body mass	AFRQUANTIFERON_NIL_VALUE__IU_MLIncreased body mass	-0.144136	-0.300277	0.0120052	0.123412	-1.82224	0.0701758	184	1.15381
ALL	TSH_3RD_GENERATION__MIU_L	Reduced hematocrit	ALLTSH_3RD_GENERATION__MIU_LReduced hematocrit	-0.111498	-0.23224	0.0092438	0.0293295	-1.81689	0.0701837	329	1.15376
ALL	URINE_TOTAL_PROTEIN__MG_L	Reduced lipids	ALLURINE_TOTAL_PROTEIN__MG_LReduced lipids	0.0854579	-0.00708259	0.177998	0.0712065	1.81466	0.0702175	481	1.15355
EUR	NEUTRO__PCT	Increased body mass	EURNEUTRO__PCTIncreased body mass	-0.0881276	-0.1836	0.00734491	0.663094	-1.81445	0.0703275	431	1.15287
ALL	WHITE_BLOOD_CELL__X10_3_UL	Increased body mass	ALLWHITE_BLOOD_CELL__X10_3_ULIncreased body mass	-0.012401	-0.0258311	0.00102919	0.0021155	-1.80985	0.0703306	27729	1.15286
EUR	FIBRINOGEN__MG_DL	Increased hematocrit	EURFIBRINOGEN__MG_DLIncreased hematocrit	0.071125	-0.00594152	0.148192	0.135573	1.8123	0.0704103	652	1.15236
ALL	POTASSIUM_URINE__MMOL_L	Increased inflammation	ALLPOTASSIUM_URINE__MMOL_LIncreased inflammation	-0.165272	-0.344541	0.0139962	0.0423541	-1.82583	0.0704267	131	1.15226
AMR	WB_GLUCOSE_ART__MG_DL	Reduced lipids	AMRWB_GLUCOSE_ART__MG_DLReduced lipids	0.0871132	-0.00731418	0.181541	0.0158517	1.81315	0.0704919	453	1.15186
AMR	U_PROTEIN_RANDOM__MG_L	Reduced inflammation	AMRU_PROTEIN_RANDOM__MG_LReduced inflammation	-0.104585	-0.217982	0.00881253	0.0985018	-1.81538	0.0705195	298	1.15169
AFR	ERYTHROCYTE_SED_RATE__MM_HR	Increased blood volume	AFRERYTHROCYTE_SED_RATE__MM_HRIncreased blood volume	0.0401132	-0.00336141	0.0835878	0.02249	1.80955	0.0705202	1952	1.15169
ALL	POC_HCT_VEN_CALC__PCT	Reduced lipids	ALLPOC_HCT_VEN_CALC__PCTReduced lipids	0.077886	-0.00657994	0.162352	0.332983	1.81121	0.0706459	572	1.15091
ALL	FIBROMETER_GGT__U_L	Reduced blood volume	ALLFIBROMETER_GGT__U_LReduced blood volume	0.0833801	-0.00711929	0.17388	0.0461721	1.81045	0.0708655	483	1.14956
AMR	TOTAL_T_CELLS_PCTCD3__PCT	Reduced hematocrit	AMRTOTAL_T_CELLS_PCTCD3__PCTReduced hematocrit	-0.109213	-0.227785	0.0093586	0.812222	-1.81302	0.0708878	297	1.14943
EUR	CHROMOGRANIN_A__NG_ML	Increased body mass	EURCHROMOGRANIN_A__NG_MLIncreased body mass	-0.191203	-0.399056	0.0166497	0.173638	-1.82869	0.0709119	100	1.14928
ALL	VB12__PG_ML	Increased body mass	ALLVB12__PG_MLIncreased body mass	-0.106599	-0.222348	0.00915053	0.0288761	-1.8108	0.0709632	393	1.14897
EUR	ALPHA_1_GLOB__G_DL	Reduced inflammation	EURALPHA_1_GLOB__G_DLReduced inflammation	0.0802912	-0.00688548	0.167468	0.0144197	1.80946	0.0709689	523	1.14893
AMR	ERYTHROPOIETIN__MIU_ML	Reduced blood volume	AMRERYTHROPOIETIN__MIU_MLReduced blood volume	-0.160813	-0.335618	0.0139915	0.118766	-1.82243	0.0710105	128	1.14868
AFR	BASOPHIL_COUNT__X10_3_UL	Increased urate	AFRBASOPHIL_COUNT__X10_3_ULIncreased urate	-0.0922165	-0.192378	0.00794476	0.0194862	-1.81009	0.0710476	406	1.14845
AMR	FERRITIN__NG_ML	Reduced blood volume	AMRFERRITIN__NG_MLReduced blood volume	-0.0348651	-0.0727226	0.00299251	0.0263168	-1.80601	0.0710507	2261	1.14843
ALL	EOSIN__PCT	Reduced inflammation	ALLEOSIN__PCTReduced inflammation	-0.0394527	-0.0822919	0.00338643	0.0217677	-1.80594	0.0710529	2403	1.14842
ALL	PT_POCT__NA	Increased body mass	ALLPT_POCT__NAIncreased body mass	0.096438	-0.00830373	0.20118	0.0486065	1.80874	0.0710617	540	1.14836
ALL	BASO__PCT	Increased body mass	ALLBASO__PCTIncreased body mass	0.0426673	-0.00367293	0.0890075	0.0058392	1.80552	0.0711175	2423	1.14802
ALL	CO2__MMOL_L	Reduced hematocrit	ALLCO2__MMOL_LReduced hematocrit	-0.0395112	-0.0824303	0.00340798	0.070538	-1.80518	0.071163	2599	1.14775
ALL	IRON_SATURATION__PCT	Increased blood volume	ALLIRON_SATURATION__PCTIncreased blood volume	-0.0567134	-0.118324	0.0048976	0.0373346	-1.80625	0.0711663	1059	1.14773
EUR	RARA_H_1__NA	Reduced lipids	EURRARA_H_1__NAReduced lipids	0.167859	-0.014723	0.350441	0.176562	1.82196	0.0711781	124	1.14765
ALL	O2_SAT_VEN_POCT__PCT	Reduced lipids	ALLO2_SAT_VEN_POCT__PCTReduced lipids	0.0171464	-0.0014817	0.0357745	0.199778	1.80425	0.0712175	11739	1.14741
AMR	VITAMIN_B12_PLASMA__PG_ML	Increased blood volume	AMRVITAMIN_B12_PLASMA__PG_MLIncreased blood volume	-0.166512	-0.347626	0.0146015	0.0486205	-1.81942	0.0712209	140	1.14739
[truncated: 19,925 more rows]

## Sheet: PheWAS - Binary traits
Ancestry	Description	Cluster	linker	Std_OR	CI_95_low	CI_95_high	SE	TSTAT	p-value	Cases	Controls	Total	-log(p)	Phenotype group
ALL	Disorders of lipoid metabolism	Increased inflammation	ALLDisorders of lipoid metabolismIncreased inflammation	0.892872	0.868822	0.917587	0.0139006	-8.13367	4.16488e-16	10233	17934	28167	15.3804	endocrine/metabolic
ALL	Hyperlipidemia	Increased inflammation	ALLHyperlipidemiaIncreased inflammation	0.893899	0.869739	0.918729	0.0139478	-8.02355	1.02732e-15	10095	17934	28029	14.9883	endocrine/metabolic
ALL	Hypercholesterolemia	Increased inflammation	ALLHypercholesterolemiaIncreased inflammation	0.868324	0.836235	0.901644	0.0193523	-7.34903	1.99657e-13	3640	17934	21574	12.6997	endocrine/metabolic
ALL	Alzheimer's disease	Increased inflammation	ALLAlzheimer's diseaseIncreased inflammation	0.603524	0.521228	0.698814	0.0751249	-6.75125	1.46573e-11	149	26780	26929	10.8339	mental disorders
ALL	Dementias	Increased inflammation	ALLDementiasIncreased inflammation	0.772053	0.710561	0.838866	0.0424634	-6.10917	1.00151e-09	576	26780	27356	8.99935	mental disorders
ALL	Delirium dementia and amnestic and other cognitive disorders	Increased inflammation	ALLDelirium dementia and amnestic and other cognitive disordersIncreased inflammation	0.779963	0.719892	0.845047	0.0410075	-6.07727	1.22247e-09	621	26780	27401	8.91276	mental disorders
ALL	Memory loss	Increased inflammation	ALLMemory lossIncreased inflammation	0.828866	0.773164	0.888581	0.0355818	-5.28809	1.23602e-07	778	26780	27558	6.90798	mental disorders
ALL	Neurological disorders	Increased inflammation	ALLNeurological disordersIncreased inflammation	0.877313	0.831919	0.925184	0.0271014	-4.82868	1.37444e-06	1424	26780	28204	5.86187	mental disorders
EUR	Visual disturbances	Reduced inflammation	EURVisual disturbancesReduced inflammation	1.50973	1.27362	1.78961	0.0852482	4.74737	2.06083e-06	155	6742	6897	5.68596	sense organs
ALL	Hemorrhage of gastrointestinal tract	Increased hematocrit	ALLHemorrhage of gastrointestinal tractIncreased hematocrit	1.25939	1.13103	1.40231	0.0548531	4.20492	2.61173e-05	420	26361	26781	4.58307	digestive
ALL	Chronic renal failure [CKD]	Reduced hematocrit	ALLChronic renal failure [CKD]Reduced hematocrit	1.10551	1.05052	1.16338	0.0259887	3.85326	0.000116557	2318	24130	26448	3.93346	genitourinary
AFR	Hypercholesterolemia	Increased inflammation	AFRHypercholesterolemiaIncreased inflammation	0.85033	0.779786	0.927257	0.0391238	-3.66916	0.000243353	673	3229	3902	3.61376	endocrine/metabolic
ALL	Ganglion and cyst of synovium, tendon, and bursa	Reduced blood volume	ALLGanglion and cyst of synovium, tendon, and bursaReduced blood volume	0.692339	0.567894	0.844056	0.100276	-3.63697	0.00027586	114	22734	22848	3.55931	musculoskeletal
EUR	Disorders of lipoid metabolism	Reduced inflammation	EURDisorders of lipoid metabolismReduced inflammation	0.900137	0.850082	0.95314	0.028686	-3.60404	0.000313309	1985	4667	6652	3.50403	endocrine/metabolic
EUR	Varicose veins	Increased urate	EURVaricose veinsIncreased urate	0.715591	0.594393	0.861503	0.100119	-3.5345	0.00040855	115	6230	6345	3.38876	circulatory system
EUR	Hyperlipidemia	Reduced inflammation	EURHyperlipidemiaReduced inflammation	0.901464	0.851032	0.954884	0.0288627	-3.53169	0.000412914	1938	4667	6605	3.38414	endocrine/metabolic
EUR	Disorders of lipoid metabolism	Increased inflammation	EURDisorders of lipoid metabolismIncreased inflammation	0.904568	0.855548	0.956396	0.032561	-3.52831	0.000418218	1985	4667	6652	3.3786	endocrine/metabolic
ALL	Other perinatal conditions of fetus or newborn	Increased body mass	ALLOther perinatal conditions of fetus or newbornIncreased body mass	0.732686	0.61583	0.871715	0.0887876	-3.50871	0.000450279	188	29930	30118	3.34652	pregnancy complications
ALL	Mild cognitive impairment	Increased inflammation	ALLMild cognitive impairmentIncreased inflammation	0.782695	0.682415	0.897712	0.0703334	-3.50251	0.000460891	187	26780	26967	3.3364	mental disorders
ALL	Peptic ulcer, site unspecified	Increased inflammation	ALLPeptic ulcer, site unspecifiedIncreased inflammation	0.828585	0.745684	0.920703	0.0536498	-3.49603	0.000472232	292	29513	29805	3.32584	digestive
EUR	Other dyspnea	Increased urate	EUROther dyspneaIncreased urate	0.849223	0.774864	0.930718	0.0491932	-3.49566	0.000472889	536	4921	5457	3.32524	respiratory
ALL	Disorders of lipoid metabolism	Reduced inflammation	ALLDisorders of lipoid metabolismReduced inflammation	0.949705	0.922594	0.977613	0.0148203	-3.49215	0.000479154	10233	17934	28167	3.31952	endocrine/metabolic
ALL	Irregular menstrual cycle	Reduced lipids	ALLIrregular menstrual cycleReduced lipids	1.19972	1.08212	1.3301	0.0527191	3.45927	0.000541633	435	24265	24700	3.26629	genitourinary
EUR	Varicose veins of lower extremity	Increased urate	EURVaricose veins of lower extremityIncreased urate	0.710905	0.585791	0.862741	0.104404	-3.45484	0.00055062	105	6230	6335	3.25915	circulatory system
AMR	Chronic liver disease and cirrhosis	Increased body mass	AMRChronic liver disease and cirrhosisIncreased body mass	0.838274	0.758225	0.926774	0.0558012	-3.44502	0.000571008	463	4228	4691	3.24336	digestive
ALL	Hyperlipidemia	Reduced inflammation	ALLHyperlipidemiaReduced inflammation	0.950386	0.923154	0.978422	0.0148778	-3.4306	0.000602246	10095	17934	28029	3.22023	endocrine/metabolic
AFR	Hyperlipidemia	Increased inflammation	AFRHyperlipidemiaIncreased inflammation	0.897831	0.844135	0.954944	0.0276827	-3.42518	0.0006144	1930	3229	5159	3.21155	endocrine/metabolic
AFR	Disorders of lipoid metabolism	Increased inflammation	AFRDisorders of lipoid metabolismIncreased inflammation	0.898234	0.844594	0.95528	0.0276519	-3.41625	0.000634907	1945	3229	5174	3.19729	endocrine/metabolic
AFR	Chronic venous insufficiency [CVI]	Increased hematocrit	AFRChronic venous insufficiency [CVI]Increased hematocrit	1.32432	1.12676	1.55652	0.0920744	3.4079	0.000654641	180	4399	4579	3.184	circulatory system
ALL	DH_CKD_CASE_CONTROL	Reduced hematocrit	ALLDH_CKD_CASE_CONTROLReduced hematocrit	1.27293	1.10789	1.46255	0.0728658	3.40609	0.000659007	1380	411	1791	3.18111	Phetypes
EUR	Hyperplasia of prostate	Reduced inflammation	EURHyperplasia of prostateReduced inflammation	0.821864	0.734065	0.920165	0.0567576	-3.40337	0.000665609	399	6333	6732	3.17678	genitourinary
AMR	Calculus of kidney	Reduced hematocrit	AMRCalculus of kidneyReduced hematocrit	0.771798	0.664608	0.896275	0.0811682	-3.39539	0.000685298	210	4828	5038	3.16412	genitourinary
EUR	Hyperlipidemia	Increased inflammation	EURHyperlipidemiaIncreased inflammation	0.908824	0.859229	0.961281	0.0328476	-3.33917	0.000840294	1938	4667	6605	3.07557	endocrine/metabolic
AMR	Other chronic nonalcoholic liver disease	Increased body mass	AMROther chronic nonalcoholic liver diseaseIncreased body mass	0.840872	0.759388	0.931098	0.0566615	-3.33275	0.000859935	447	4228	4675	3.06553	digestive
EUR	Abnormal serum enzyme levels	Increased body mass	EURAbnormal serum enzyme levelsIncreased body mass	0.759182	0.64536	0.893079	0.0906431	-3.32441	0.000886054	162	6205	6367	3.05254	digestive
ALL	Disorders of lipoid metabolism	Reduced lipids	ALLDisorders of lipoid metabolismReduced lipids	0.954324	0.928121	0.981267	0.0142004	-3.29122	0.000997533	10233	17934	28167	3.00107	endocrine/metabolic
ALL	Astigmatism	Reduced inflammation	ALLAstigmatismReduced inflammation	1.32835	1.12011	1.57529	0.0867233	3.26383	0.00109917	180	26245	26425	2.95893	sense organs
AFR	Spinal stenosis	Increased urate	AFRSpinal stenosisIncreased urate	0.726605	0.599695	0.880372	0.118229	-3.26086	0.00111075	114	4603	4717	2.95438	musculoskeletal
ALL	Hyperlipidemia	Reduced lipids	ALLHyperlipidemiaReduced lipids	0.954622	0.928316	0.981674	0.0142477	-3.25726	0.00112493	10095	17934	28029	2.94888	endocrine/metabolic
ALL	Neuroendocrine tumors	Increased hematocrit	ALLNeuroendocrine tumorsIncreased hematocrit	1.33956	1.12333	1.5974	0.0899166	3.25481	0.0011347	147	30089	30236	2.94512	neoplasms
EUR	Mixed hyperlipidemia	Reduced inflammation	EURMixed hyperlipidemiaReduced inflammation	0.826012	0.736042	0.926979	0.057663	-3.24865	0.00115954	338	4667	5005	2.93571	endocrine/metabolic
ALL	Gout	Reduced hematocrit	ALLGoutReduced hematocrit	1.14734	1.05584	1.24677	0.0424661	3.24121	0.00119022	734	29204	29938	2.92437	endocrine/metabolic
EUR	Hypothyroidism NOS	Reduced lipids	EURHypothyroidism NOSReduced lipids	0.870453	0.800122	0.946966	0.0439929	-3.22766	0.00124808	676	5315	5991	2.90376	endocrine/metabolic
ALL	Calculus of bile duct	Increased urate	ALLCalculus of bile ductIncreased urate	1.3414	1.12156	1.60433	0.0911701	3.2161	0.00129946	146	28608	28754	2.88624	digestive
ALL	Other peripheral nerve disorders	Reduced hematocrit	ALLOther peripheral nerve disordersReduced hematocrit	0.88516	0.821612	0.953624	0.0379061	-3.20923	0.0013309	992	27196	28188	2.87586	neurological
EUR	Peripheral enthesopathies and allied syndromes	Reduced hematocrit	EURPeripheral enthesopathies and allied syndromesReduced hematocrit	0.830785	0.74158	0.93072	0.0558718	-3.19883	0.00137986	341	5983	6324	2.86016	musculoskeletal
AFR	Hypothyroidism	Increased body mass	AFRHypothyroidismIncreased body mass	1.21389	1.07741	1.36767	0.0844424	3.18506	0.00144725	348	4543	4891	2.83946	endocrine/metabolic
EUR	Symptoms and disorders of the joints	Increased blood volume	EURSymptoms and disorders of the jointsIncreased blood volume	0.794515	0.689539	0.915473	0.078934	-3.18142	0.00146553	198	6744	6942	2.83401	musculoskeletal
ALL	Hemangioma of skin and subcutaneous tissue	Reduced blood volume	ALLHemangioma of skin and subcutaneous tissueReduced blood volume	0.792924	0.687276	0.914811	0.0729687	-3.1804	0.00147074	209	29390	29599	2.83246	neoplasms
ALL	Renal failure	Reduced hematocrit	ALLRenal failureReduced hematocrit	1.07487	1.02796	1.12392	0.0227608	3.17127	0.00151773	3184	24130	27314	2.8188	genitourinary
AMR	Varicose veins	Increased hematocrit	AMRVaricose veinsIncreased hematocrit	0.815136	0.718334	0.924982	0.0649243	-3.16895	0.00152993	261	3987	4248	2.81533	circulatory system
ALL	Other hemoglobinopathies	Reduced lipids	ALLOther hemoglobinopathiesReduced lipids	0.742428	0.61606	0.894717	0.0954014	-3.12858	0.00175655	115	21861	21976	2.75534	hematopoietic
AMR	Urinary calculus	Reduced hematocrit	AMRUrinary calculusReduced hematocrit	0.796795	0.690918	0.918897	0.077397	-3.12267	0.00179216	227	4828	5055	2.74662	genitourinary
ALL	Hyperpotassemia	Reduced inflammation	ALLHyperpotassemiaReduced inflammation	0.901223	0.844257	0.962034	0.0332577	-3.12177	0.00179768	1137	25948	27085	2.74529	endocrine/metabolic
ALL	Vascular dementia	Increased inflammation	ALLVascular dementiaIncreased inflammation	0.764236	0.64533	0.905051	0.0868049	-3.11619	0.00183205	124	26780	26904	2.73706	mental disorders
AMR	Varicose veins of lower extremity	Increased hematocrit	AMRVaricose veins of lower extremityIncreased hematocrit	0.814104	0.71508	0.926841	0.066595	-3.10809	0.00188303	248	3987	4235	2.72514	circulatory system
AMR	Delirium dementia and amnestic and other cognitive disorders	Increased inflammation	AMRDelirium dementia and amnestic and other cognitive disordersIncreased inflammation	0.775747	0.660821	0.91066	0.0890353	-3.10391	0.00190979	148	4458	4606	2.71901	mental disorders
ALL	Hypercoagulable state	Increased hematocrit	ALLHypercoagulable stateIncreased hematocrit	0.818208	0.720806	0.928771	0.064772	-3.10263	0.00191809	252	27601	27853	2.71713	hematopoietic
ALL	Substance addiction and disorders	Reduced inflammation	ALLSubstance addiction and disordersReduced inflammation	0.895343	0.834734	0.960352	0.0355935	-3.09117	0.00199372	1063	24791	25854	2.70034	mental disorders
EUR	Hypercholesterolemia	Increased inflammation	EURHypercholesterolemiaIncreased inflammation	0.889931	0.826424	0.958318	0.0434936	-3.08707	0.00202141	858	4667	5525	2.69435	endocrine/metabolic
ALL	Hypercholesterolemia	Reduced inflammation	ALLHypercholesterolemiaReduced inflammation	0.937603	0.899998	0.976779	0.0209109	-3.0849	0.00203618	3640	17934	21574	2.69118	endocrine/metabolic
ALL	Disorder of skin and subcutaneous tissue NOS	Increased blood volume	ALLDisorder of skin and subcutaneous tissue NOSIncreased blood volume	0.861307	0.783255	0.947138	0.0484982	-3.08052	0.00206639	489	28508	28997	2.68479	dermatologic
ALL	Multiple sclerosis	Increased inflammation	ALLMultiple sclerosisIncreased inflammation	1.25235	1.08472	1.44589	0.0734223	3.06906	0.00214734	303	26639	26942	2.6681	neurological
EUR	Migraine	Reduced hematocrit	EURMigraineReduced hematocrit	0.807507	0.704123	0.926071	0.0673111	-3.05875	0.0022226	239	6582	6821	2.65314	neurological
ALL	Abdominal aortic aneurysm	Increased inflammation	ALLAbdominal aortic aneurysmIncreased inflammation	0.844022	0.75707	0.940959	0.055381	-3.05702	0.00223549	413	25474	25887	2.65063	circulatory system
AMR	Acquired foot deformities	Reduced inflammation	AMRAcquired foot deformitiesReduced inflammation	1.34725	1.11272	1.63122	0.101235	3.05452	0.0022542	136	4711	4847	2.64701	musculoskeletal
AFR	Inflammation of the eye	Reduced hematocrit	AFRInflammation of the eyeReduced hematocrit	0.744982	0.616025	0.900935	0.132177	-3.0357	0.00239979	136	4560	4696	2.61983	sense organs
AMR	Abnormal glucose	Reduced blood volume	AMRAbnormal glucoseReduced blood volume	0.832268	0.739075	0.937212	0.0627191	-3.03019	0.00244402	315	3205	3520	2.61189	endocrine/metabolic
EUR	Retention of urine	Reduced inflammation	EURRetention of urineReduced inflammation	0.73384	0.600327	0.897047	0.10079	-3.02036	0.00252475	106	5775	5881	2.59778	genitourinary
ALL	Gout and other crystal arthropathies	Reduced hematocrit	ALLGout and other crystal arthropathiesReduced hematocrit	1.13125	1.04414	1.22564	0.0409464	3.0163	0.00255878	792	29204	29996	2.59197	endocrine/metabolic
ALL	Bursitis	Reduced hematocrit	ALLBursitisReduced hematocrit	0.778491	0.661486	0.916191	0.0822163	-3.01331	0.00258417	213	22734	22947	2.58768	musculoskeletal
AMR	Neuralgia, neuritis, and radiculitis NOS	Reduced inflammation	AMRNeuralgia, neuritis, and radiculitis NOSReduced inflammation	0.776806	0.659108	0.915522	0.086636	-3.01282	0.00258836	139	4109	4248	2.58697	symptoms
ALL	Benign neoplasm of brain and other parts of nervous system	Increased urate	ALLBenign neoplasm of brain and other parts of nervous systemIncreased urate	0.756069	0.629841	0.907594	0.0932617	-3.00032	0.00269699	143	29882	30025	2.56912	neoplasms
AFR	Vitamin B-complex deficiencies	Reduced hematocrit	AFRVitamin B-complex deficienciesReduced hematocrit	0.809824	0.705524	0.929544	0.0946692	-2.99856	0.00271256	260	3361	3621	2.56662	endocrine/metabolic
ALL	Cellulitis and abscess of fingers/toes	Reduced inflammation	ALLCellulitis and abscess of fingers/toesReduced inflammation	0.79532	0.684517	0.924058	0.0762939	-2.99175	0.00277384	189	25770	25959	2.55692	dermatologic
EUR	Enthesopathy	Reduced hematocrit	EUREnthesopathyReduced hematocrit	0.786089	0.671362	0.920422	0.0774611	-2.99017	0.00278824	178	5983	6161	2.55467	musculoskeletal
AMR	Dementias	Increased inflammation	AMRDementiasIncreased inflammation	0.778337	0.660429	0.917295	0.091223	-2.98995	0.00279022	141	4458	4599	2.55436	mental disorders
EUR	Insulin pump user	Increased blood volume	EURInsulin pump userIncreased blood volume	0.783874	0.668223	0.91954	0.0889379	-2.98991	0.00279063	154	5772	5926	2.5543	endocrine/metabolic
AMR	Hypercholesterolemia	Increased inflammation	AMRHypercholesterolemiaIncreased inflammation	0.872789	0.798009	0.954578	0.0493128	-2.97711	0.00290982	624	2877	3501	2.53613	endocrine/metabolic
AMR	Rheumatoid arthritis and other inflammatory polyarthropathies	Reduced hematocrit	AMRRheumatoid arthritis and other inflammatory polyarthropathiesReduced hematocrit	1.25847	1.0817	1.46414	0.0826701	2.97681	0.00291266	162	4712	4874	2.53571	musculoskeletal
ALL	Other acquired deformities of limbs	Increased body mass	ALLOther acquired deformities of limbsIncreased body mass	0.716687	0.575447	0.892592	0.112223	-2.97459	0.00293382	113	27645	27758	2.53257	musculoskeletal
ALL	Chronic liver disease and cirrhosis	Increased hematocrit	ALLChronic liver disease and cirrhosisIncreased hematocrit	0.930425	0.887009	0.975965	0.0243987	-2.9578	0.00309839	1967	25430	27397	2.50886	digestive
ALL	Primary hypercoagulable state	Increased hematocrit	ALLPrimary hypercoagulable stateIncreased hematocrit	0.825232	0.726531	0.937341	0.0651002	-2.95558	0.00312077	250	27601	27851	2.50574	hematopoietic
EUR	Allergies, other	Increased blood volume	EURAllergies, otherIncreased blood volume	0.771883	0.650081	0.916506	0.0955774	-2.955	0.00312671	132	5757	5889	2.50491	injuries & poisonings
ALL	Keratitis	Reduced hematocrit	ALLKeratitisReduced hematocrit	0.758601	0.631553	0.911207	0.093169	-2.95425	0.00313426	171	25520	25691	2.50387	sense organs
ALL	Other disorders of lipoid metabolism	Reduced lipids	ALLOther disorders of lipoid metabolismReduced lipids	0.8012	0.6915	0.928303	0.075221	-2.95025	0.0031752	189	28184	28373	2.49823	endocrine/metabolic
ALL	Functional digestive disorders	Reduced hematocrit	ALLFunctional digestive disordersReduced hematocrit	0.886049	0.817614	0.960213	0.0408352	-2.94993	0.00317849	788	22185	22973	2.49778	digestive
AFR	Malignant neoplasm of female breast	Reduced hematocrit	AFRMalignant neoplasm of female breastReduced hematocrit	0.775185	0.654427	0.918225	0.117492	-2.94737	0.00320487	170	4961	5131	2.49419	neoplasms
ALL	Symptoms involving nervous and musculoskeletal systems	Increased inflammation	ALLSymptoms involving nervous and musculoskeletal systemsIncreased inflammation	1.22209	1.06945	1.39653	0.067915	2.94628	0.00321617	311	29282	29593	2.49266	symptoms
ALL	End stage renal disease	Reduced hematocrit	ALLEnd stage renal diseaseReduced hematocrit	1.1193	1.03842	1.20648	0.0382371	2.94513	0.0032282	1001	24130	25131	2.49104	genitourinary
AFR	Purpura and other hemorrhagic conditions	Reduced inflammation	AFRPurpura and other hemorrhagic conditionsReduced inflammation	1.39395	1.11688	1.73975	0.151304	2.93762	0.00330743	128	5010	5138	2.48051	hematopoietic
EUR	Other peripheral nerve disorders	Reduced hematocrit	EUROther peripheral nerve disordersReduced hematocrit	0.767466	0.643202	0.915736	0.0866144	-2.93673	0.00331689	141	6709	6850	2.47927	neurological
ALL	Epilepsy	Increased hematocrit	ALLEpilepsyIncreased hematocrit	0.783772	0.666147	0.922167	0.0830654	-2.93664	0.00331792	151	26639	26790	2.47913	neurological
AMR	Varicose veins of lower extremity, symptomtic	Increased hematocrit	AMRVaricose veins of lower extremity, symptomticIncreased hematocrit	0.801574	0.691183	0.929595	0.0761846	-2.92566	0.00343729	185	3987	4172	2.46378	circulatory system
AFR	Nontoxic uninodular goiter	Reduced lipids	AFRNontoxic uninodular goiterReduced lipids	0.819883	0.717609	0.936734	0.0718819	-2.92138	0.00348489	219	4543	4762	2.45781	endocrine/metabolic
ALL	Other chronic nonalcoholic liver disease	Increased hematocrit	ALLOther chronic nonalcoholic liver diseaseIncreased hematocrit	0.929799	0.885382	0.976445	0.0249966	-2.91441	0.00356358	1871	25430	27301	2.44811	digestive
EUR	Electrolyte imbalance	Reduced lipids	EURElectrolyte imbalanceReduced lipids	0.836907	0.742447	0.943384	0.0628984	-2.91379	0.00357068	308	6493	6801	2.44725	endocrine/metabolic
EUR	Shortness of breath	Increased urate	EURShortness of breathIncreased urate	0.897865	0.834804	0.965689	0.0391506	-2.89964	0.00373591	945	4921	5866	2.4276	respiratory
ALL	Other disorders of liver	Reduced inflammation	ALLOther disorders of liverReduced inflammation	1.19548	1.05912	1.34939	0.0619003	2.88953	0.00385821	332	25430	25762	2.41361	digestive
EUR	Glaucoma	Increased body mass	EURGlaucomaIncreased body mass	1.22173	1.06616	1.4	0.0757711	2.88183	0.00395378	219	6562	6781	2.40299	sense organs
ALL	Peripheral enthesopathies and allied syndromes	Reduced hematocrit	ALLPeripheral enthesopathies and allied syndromesReduced hematocrit	0.925502	0.878022	0.97555	0.0267246	-2.88121	0.00396146	2079	22734	24813	2.40214	musculoskeletal
AMR	Other abnormal glucose	Reduced blood volume	AMROther abnormal glucoseReduced blood volume	0.828517	0.728826	0.941844	0.067627	-2.87595	0.00402818	263	3205	3468	2.39489	endocrine/metabolic
EUR	Memory loss	Increased inflammation	EURMemory lossIncreased inflammation	0.794022	0.67843	0.92931	0.0921024	-2.87328	0.0040624	129	6614	6743	2.39122	mental disorders
ALL	Personal history of allergy to medicinal agents	Reduced hematocrit	ALLPersonal history of allergy to medicinal agentsReduced hematocrit	0.860406	0.776509	0.953367	0.052394	-2.87226	0.00407551	512	28525	29037	2.38982	injuries & poisonings
ALL	Lipoprotein disorders	Reduced lipids	ALLLipoprotein disordersReduced lipids	0.795765	0.680883	0.930031	0.0796439	-2.87181	0.00408125	168	28184	28352	2.38921	endocrine/metabolic
ALL	Mixed hyperlipidemia	Increased inflammation	ALLMixed hyperlipidemiaIncreased inflammation	0.927267	0.880674	0.976325	0.0268489	-2.87086	0.00409353	1652	17934	19586	2.3879	endocrine/metabolic
AFR	Osteoporosis	Reduced hematocrit	AFROsteoporosisReduced hematocrit	0.816306	0.710672	0.937641	0.0965324	-2.87063	0.0040965	259	4917	5176	2.38759	musculoskeletal
ALL	Cerebrovascular disease	Increased body mass	ALLCerebrovascular diseaseIncreased body mass	0.916142	0.862949	0.972614	0.0305668	-2.86982	0.00410705	1747	27505	29252	2.38647	circulatory system
ALL	Melanomas of skin	Increased inflammation	ALLMelanomas of skinIncreased inflammation	0.7614	0.631654	0.917795	0.094658	-2.85993	0.00423732	102	28878	28980	2.37291	neoplasms
ALL	Hypercholesterolemia	Increased body mass	ALLHypercholesterolemiaIncreased body mass	0.937091	0.896259	0.979784	0.0227427	-2.85845	0.00425717	3640	17934	21574	2.37088	endocrine/metabolic
AFR	Intestinal disaccharidase deficiencies and disaccharide malabsorption	Increased inflammation	AFRIntestinal disaccharidase deficiencies and disaccharide malabsorptionIncreased inflammation	0.897591	0.833119	0.967052	0.0332742	-2.84092	0.0044983	775	4451	5226	2.34695	endocrine/metabolic
ALL	Hidradenitis	Increased body mass	ALLHidradenitisIncreased body mass	0.72645	0.582669	0.90571	0.112639	-2.84007	0.00451036	119	25557	25676	2.34579	dermatologic
AMR	Cataract	Increased hematocrit	AMRCataractIncreased hematocrit	0.867868	0.786992	0.957056	0.0501803	-2.83941	0.00451966	511	4353	4864	2.34489	sense organs
EUR	Bronchitis	Increased urate	EURBronchitisIncreased urate	0.782952	0.660664	0.927876	0.0907786	-2.82389	0.00474445	137	5816	5953	2.32381	respiratory
AMR	Diabetes mellitus	Increased inflammation	AMRDiabetes mellitusIncreased inflammation	1.10372	1.03021	1.18247	0.0381084	2.80649	0.00500841	1507	3205	4712	2.3003	endocrine/metabolic
AFR	Breast cancer [female]	Reduced hematocrit	AFRBreast cancer [female]Reduced hematocrit	0.798039	0.681553	0.934434	0.109421	-2.80235	0.00507317	192	4961	5153	2.29472	neoplasms
AFR	Peripheral enthesopathies and allied syndromes	Increased body mass	AFRPeripheral enthesopathies and allied syndromesIncreased body mass	1.16525	1.0469	1.29698	0.0753366	2.79875	0.00513016	437	3914	4351	2.28987	musculoskeletal
ALL	Hypertension	Reduced hematocrit	ALLHypertensionReduced hematocrit	1.04553	1.01341	1.07867	0.0159522	2.7969	0.00515959	12158	16586	28744	2.28738	circulatory system
ALL	Calculus of kidney	Increased urate	ALLCalculus of kidneyIncreased urate	0.901656	0.838486	0.969585	0.0370434	-2.79342	0.00521532	910	28632	29542	2.28272	genitourinary
ALL	Alzheimer's disease	Increased urate	ALLAlzheimer's diseaseIncreased urate	1.30464	1.08254	1.57232	0.0951154	2.7929	0.00522382	149	26780	26929	2.28201	mental disorders
AFR	Disorders of carbohydrate transport and metabolism	Increased inflammation	AFRDisorders of carbohydrate transport and metabolismIncreased inflammation	0.899353	0.834787	0.968912	0.03326	-2.79083	0.00525732	777	4451	5228	2.27924	endocrine/metabolic
ALL	Gastric ulcer	Reduced hematocrit	ALLGastric ulcerReduced hematocrit	1.32497	1.08717	1.61479	0.100924	2.78808	0.00530217	118	29513	29631	2.27555	digestive
ALL	Urinary calculus	Reduced hematocrit	ALLUrinary calculusReduced hematocrit	0.903125	0.840626	0.97027	0.0365969	-2.78482	0.0053557	979	28632	29611	2.27118	genitourinary
ALL	Hypercholesterolemia	Reduced lipids	ALLHypercholesterolemiaReduced lipids	0.945627	0.909135	0.983584	0.0200559	-2.78429	0.00536443	3640	17934	21574	2.27048	endocrine/metabolic
ALL	Melanomas of skin	Reduced hematocrit	ALLMelanomas of skinReduced hematocrit	1.30488	1.08164	1.57419	0.0961645	2.77969	0.00544104	102	28878	28980	2.26432	neoplasms
EUR	Pain in joint	Increased hematocrit	EURPain in jointIncreased hematocrit	0.90107	0.837242	0.969764	0.037948	-2.77902	0.00545225	828	5543	6371	2.26342	musculoskeletal
AFR	Osteoporosis NOS	Reduced hematocrit	AFROsteoporosis NOSReduced hematocrit	0.819922	0.712781	0.943166	0.0975817	-2.77893	0.00545388	253	4917	5170	2.26329	musculoskeletal
ALL	Herpes zoster	Reduced hematocrit	ALLHerpes zosterReduced hematocrit	0.870319	0.789011	0.960006	0.0496709	-2.7756	0.00551002	576	21560	22136	2.25885	infectious diseases
ALL	Melanomas of skin, dx or hx	Increased inflammation	ALLMelanomas of skin, dx or hxIncreased inflammation	0.771021	0.641579	0.926578	0.093124	-2.77321	0.00555066	107	28878	28985	2.25566	neoplasms
ALL	Develomental delays and disorders	Reduced blood volume	ALLDevelomental delays and disordersReduced blood volume	0.760994	0.627377	0.923069	0.098482	-2.77257	0.00556153	118	29529	29647	2.25481	mental disorders
ALL	Nontoxic uninodular goiter	Reduced lipids	ALLNontoxic uninodular goiterReduced lipids	0.916169	0.861137	0.974718	0.0316444	-2.77013	0.00560335	1155	23670	24825	2.25155	endocrine/metabolic
ALL	Benign neoplasm of brain, cranial nerves, meninges	Increased urate	ALLBenign neoplasm of brain, cranial nerves, meningesIncreased urate	0.769422	0.639027	0.926423	0.0948086	-2.76662	0.00566415	138	29882	30020	2.24687	neoplasms
ALL	Hemangioma and lymphangioma, any site	Reduced blood volume	ALLHemangioma and lymphangioma, any siteReduced blood volume	0.847026	0.752963	0.952839	0.060064	-2.76431	0.00570438	310	29390	29700	2.24379	neoplasms
ALL	Essential hypertension	Reduced hematocrit	ALLEssential hypertensionReduced hematocrit	1.04506	1.0129	1.07823	0.0159816	2.76394	0.00571079	12100	16586	28686	2.2433	circulatory system
AMR	Superficial cellulitis and abscess	Increased urate	AMRSuperficial cellulitis and abscessIncreased urate	0.853766	0.763148	0.955144	0.0610624	-2.76161	0.00575177	351	4222	4573	2.2402	dermatologic
ALL	Erythematous conditions	Increased inflammation	ALLErythematous conditionsIncreased inflammation	0.921947	0.870246	0.976718	0.0294481	-2.75999	0.00578024	1167	24990	26157	2.23805	dermatologic
EUR	Other disorders of eye	Increased body mass	EUROther disorders of eyeIncreased body mass	1.2475	1.06569	1.46032	0.0875115	2.75155	0.00593141	158	6471	6629	2.22684	sense organs
ALL	Fracture of unspecified bones	Reduced inflammation	ALLFracture of unspecified bonesReduced inflammation	0.860891	0.773571	0.958067	0.0545002	-2.74502	0.00605079	388	26889	27277	2.21819	injuries & poisonings
AMR	Chronic pharyngitis and nasopharyngitis	Reduced lipids	AMRChronic pharyngitis and nasopharyngitisReduced lipids	1.21458	1.05684	1.39588	0.0720937	2.7388	0.00616645	218	3302	3520	2.20996	respiratory
ALL	Dermatomycoses	Reduced blood volume	ALLDermatomycosesReduced blood volume	1.2058	1.05451	1.37879	0.0680507	2.73592	0.00622061	252	24089	24341	2.20617	infectious diseases
ALL	Peptic ulcer (excl. esophageal)	Increased inflammation	ALLPeptic ulcer (excl. esophageal)Increased inflammation	0.885769	0.812044	0.966187	0.0442112	-2.73577	0.00622346	460	29513	29973	2.20597	digestive
AMR	Chronic airway obstruction	Reduced inflammation	AMRChronic airway obstructionReduced inflammation	1.18369	1.04891	1.33578	0.063741	2.73411	0.00625496	345	3603	3948	2.20378	respiratory
AFR	Thrombocytopenia	Reduced inflammation	AFRThrombocytopeniaReduced inflammation	1.36655	1.09226	1.70973	0.152914	2.73194	0.00629623	122	5010	5132	2.20092	hematopoietic
ALL	Abdominal pain	Increased hematocrit	ALLAbdominal painIncreased hematocrit	0.952928	0.92052	0.986477	0.0176959	-2.7312	0.00631049	4731	20857	25588	2.19994	symptoms
EUR	Degeneration of macula and posterior pole of retina	Increased blood volume	EURDegeneration of macula and posterior pole of retinaIncreased blood volume	0.782449	0.656049	0.933201	0.098375	-2.72901	0.00635248	132	6521	6653	2.19706	sense organs
ALL	Genitourinary congenital anomalies	Increased hematocrit	ALLGenitourinary congenital anomaliesIncreased hematocrit	1.2616	1.06761	1.49085	0.0853132	2.72801	0.00637179	167	29825	29992	2.19574	congenital anomalies
EUR	Frequency of urination and polyuria	Reduced inflammation	EURFrequency of urination and polyuriaReduced inflammation	0.866664	0.781962	0.960541	0.0515523	-2.72719	0.00638768	418	5775	6193	2.19466	genitourinary
AFR	Hypothyroidism	Increased blood volume	AFRHypothyroidismIncreased blood volume	0.855382	0.764514	0.95705	0.0607345	-2.72609	0.00640901	348	4543	4891	2.19321	endocrine/metabolic
AMR	Abnormal heart sounds	Reduced lipids	AMRAbnormal heart soundsReduced lipids	0.804469	0.687964	0.940703	0.0810149	-2.72577	0.00641516	167	4565	4732	2.19279	circulatory system
AMR	Type 2 diabetes	Increased inflammation	AMRType 2 diabetesIncreased inflammation	1.10109	1.02739	1.18008	0.0382842	2.72443	0.00644129	1492	3205	4697	2.19103	endocrine/metabolic
AMR	Senile cataract	Increased hematocrit	AMRSenile cataractIncreased hematocrit	0.849244	0.755049	0.95519	0.0602294	-2.72427	0.00644441	318	4353	4671	2.19082	sense organs
ALL	Acute pulmonary heart disease	Increased blood volume	ALLAcute pulmonary heart diseaseIncreased blood volume	1.13595	1.03612	1.2454	0.0469568	2.71611	0.00660533	522	29076	29598	2.18011	circulatory system
AMR	Candidiasis	Reduced lipids	AMRCandidiasisReduced lipids	0.822793	0.714497	0.947504	0.0735028	-2.70886	0.00675139	217	3898	4115	2.17061	infectious diseases
ALL	Late effects of cerebrovascular disease	Increased hematocrit	ALLLate effects of cerebrovascular diseaseIncreased hematocrit	0.802067	0.683681	0.940954	0.0814132	-2.70688	0.00679179	161	27505	27666	2.16802	circulatory system
AMR	Disorder of skin and subcutaneous tissue NOS	Increased blood volume	AMRDisorder of skin and subcutaneous tissue NOSIncreased blood volume	0.766508	0.631956	0.929706	0.10391	-2.70005	0.00693285	106	4848	4954	2.15909	dermatologic
ALL	Dermatophytosis of the body	Increased hematocrit	ALLDermatophytosis of the bodyIncreased hematocrit	0.841873	0.742904	0.954026	0.0638071	-2.69755	0.00698521	267	24089	24356	2.15582	infectious diseases
ALL	Melanomas of skin, dx or hx	Reduced hematocrit	ALLMelanomas of skin, dx or hxReduced hematocrit	1.28594	1.07083	1.54427	0.0938169	2.69268	0.00708793	107	28878	28985	2.14948	neoplasms
ALL	Congenital anomalies of urinary system	Increased hematocrit	ALLCongenital anomalies of urinary systemIncreased hematocrit	1.28822	1.07125	1.54913	0.094239	2.69133	0.00711681	138	29825	29963	2.14771	congenital anomalies
ALL	Other disorders of eyelids	Increased hematocrit	ALLOther disorders of eyelidsIncreased hematocrit	0.870827	0.787354	0.963149	0.0515192	-2.69029	0.00713909	409	25520	25929	2.14636	sense organs
ALL	Pulmonary embolism and infarction, acute	Increased blood volume	ALLPulmonary embolism and infarction, acuteIncreased blood volume	1.13416	1.0344	1.24354	0.0469997	2.67999	0.0073625	521	29076	29597	2.13297	circulatory system
ALL	Poisoning by antibiotics	Increased inflammation	ALLPoisoning by antibioticsIncreased inflammation	0.836574	0.734152	0.953284	0.0664742	-2.67795	0.00740736	198	28525	28723	2.13034	injuries & poisonings
AMR	Pneumonia	Increased urate	AMRPneumoniaIncreased urate	1.2146	1.05318	1.40076	0.0783421	2.67218	0.00753593	212	4340	4552	2.12286	respiratory
AFR	Pain	Increased blood volume	AFRPainIncreased blood volume	0.90803	0.845987	0.974622	0.038095	-2.67184	0.00754368	1004	3904	4908	2.12242	neurological
EUR	Hearing loss	Increased urate	EURHearing lossIncreased urate	0.847002	0.749808	0.956796	0.0653379	-2.67016	0.00758162	274	6560	6834	2.12024	sense organs
EUR	Abdominal aortic aneurysm	Increased body mass	EURAbdominal aortic aneurysmIncreased body mass	0.808408	0.691448	0.945151	0.0869399	-2.66744	0.00764325	214	6335	6549	2.11672	circulatory system
AMR	Inflammation of the eye	Increased inflammation	AMRInflammation of the eyeIncreased inflammation	1.35721	1.08431	1.6988	0.124888	2.6667	0.00766001	131	4210	4341	2.11577	sense organs
ALL	Urinary calculus	Increased urate	ALLUrinary calculusIncreased urate	0.909027	0.847462	0.975065	0.0357603	-2.66568	0.00768332	979	28632	29611	2.11445	genitourinary
AFR	Nontoxic uninodular goiter	Reduced inflammation	AFRNontoxic uninodular goiterReduced inflammation	1.24511	1.05962	1.46307	0.109514	2.66356	0.0077318	219	4543	4762	2.11172	endocrine/metabolic
AFR	Fever of unknown origin	Increased inflammation	AFRFever of unknown originIncreased inflammation	0.788536	0.661973	0.939297	0.0781919	-2.66153	0.0077787	108	5181	5289	2.10909	symptoms
EUR	Other symptoms of respiratory system	Increased urate	EUROther symptoms of respiratory systemIncreased urate	0.918656	0.862982	0.977921	0.0337608	-2.6599	0.00781636	1354	4921	6275	2.107	respiratory
AMR	Displacement of intervertebral disc	Increased inflammation	AMRDisplacement of intervertebral discIncreased inflammation	0.803597	0.68391	0.944229	0.0899423	-2.6574	0.00787453	118	4355	4473	2.10378	musculoskeletal
ALL	Endometriosis	Reduced lipids	ALLEndometriosisReduced lipids	1.30708	1.07247	1.59301	0.100863	2.65312	0.00797518	110	28203	28313	2.09826	genitourinary
ALL	Altered mental status	Increased inflammation	ALLAltered mental statusIncreased inflammation	0.860211	0.769629	0.961453	0.05703	-2.65238	0.00799266	278	26780	27058	2.09731	mental disorders
ALL	Calculus of kidney	Reduced hematocrit	ALLCalculus of kidneyReduced hematocrit	0.904493	0.839728	0.974252	0.0379197	-2.64809	0.00809473	910	28632	29542	2.0918	genitourinary
AFR	Insulin pump user	Increased blood volume	AFRInsulin pump userIncreased blood volume	1.1691	1.04118	1.31274	0.0626877	2.64248	0.00823022	326	3451	3777	2.08459	endocrine/metabolic
EUR	Iron deficiency anemias, unspecified or not due to blood loss	Increased hematocrit	EURIron deficiency anemias, unspecified or not due to blood lossIncreased hematocrit	0.822435	0.711353	0.950862	0.0755042	-2.64056	0.00827696	184	5943	6127	2.08213	hematopoietic
ALL	Disorders involving the immune mechanism	Reduced hematocrit	ALLDisorders involving the immune mechanismReduced hematocrit	0.814178	0.698957	0.948393	0.0777708	-2.64055	0.00827717	215	27767	27982	2.08212	endocrine/metabolic
EUR	Malaise and fatigue	Increased hematocrit	EURMalaise and fatigueIncreased hematocrit	0.897875	0.828814	0.972691	0.0414355	-2.63803	0.00833899	682	5760	6442	2.07889	symptoms
AFR	Viral infection	Increased urate	AFRViral infectionIncreased urate	1.26101	1.06126	1.49835	0.105392	2.63572	0.00839599	139	3602	3741	2.07593	infectious diseases
AFR	Cataract	Reduced inflammation	AFRCataractReduced inflammation	1.14581	1.0354	1.268	0.0693928	2.63279	0.00846878	557	4580	5137	2.07218	sense organs
EUR	Iron deficiency anemias	Increased hematocrit	EURIron deficiency anemiasIncreased hematocrit	0.838351	0.735185	0.955993	0.0683019	-2.6317	0.00849588	227	5943	6170	2.07079	hematopoietic
ALL	Papanicolaou smear of cervix or vagina with atypical squamous cells	Reduced blood volume	ALLPapanicolaou smear of cervix or vagina with atypical squamous cellsReduced blood volume	1.19582	1.04661	1.3663	0.0679523	2.62989	0.00854134	253	26855	27108	2.06847	genitourinary
EUR	Inflammation of eyelids	Increased hematocrit	EURInflammation of eyelidsIncreased hematocrit	1.31653	1.0724	1.61623	0.106163	2.62793	0.00859051	104	6389	6493	2.06598	sense organs
EUR	Erectile dysfunction [ED]	Reduced inflammation	EURErectile dysfunction [ED]Reduced inflammation	0.852843	0.757333	0.960398	0.0595049	-2.62675	0.00862043	320	6174	6494	2.06447	genitourinary
AFR	Corns and callosities	Reduced lipids	AFRCorns and callositiesReduced lipids	0.806919	0.687541	0.947025	0.086488	-2.6263	0.00863196	141	4909	5050	2.06389	dermatologic
AFR	Personal history of diseases of blood and blood-forming organs	Reduced inflammation	AFRPersonal history of diseases of blood and blood-forming organsReduced inflammation	0.829074	0.720833	0.953568	0.09566	-2.62605	0.0086382	167	4649	4816	2.06358	hematopoietic
EUR	Other immunological findings	Increased urate	EUROther immunological findingsIncreased urate	0.851147	0.754632	0.960006	0.0646331	-2.62464	0.00867406	277	6693	6970	2.06178	endocrine/metabolic
AFR	Abdominal hernia	Reduced lipids	AFRAbdominal herniaReduced lipids	1.17418	1.0414	1.32388	0.0647743	2.62259	0.00872646	313	5077	5390	2.05916	digestive
EUR	Abnormal findings on mammogram or breast exam	Increased hematocrit	EURAbnormal findings on mammogram or breast examIncreased hematocrit	0.821609	0.709231	0.951793	0.0763968	-2.61835	0.00883574	192	6543	6735	2.05376	genitourinary
ALL	Disorders of menstruation and other abnormal bleeding from female genital tract	Reduced lipids	ALLDisorders of menstruation and other abnormal bleeding from female genital tractReduced lipids	1.07562	1.01842	1.13603	0.0279229	2.61453	0.00893507	1814	24265	26079	2.0489	genitourinary
ALL	Ulcerative colitis (chronic)	Reduced hematocrit	ALLUlcerative colitis (chronic)Reduced hematocrit	0.763134	0.623127	0.934598	0.10274	-2.61403	0.00894808	121	22185	22306	2.04827	digestive
ALL	Gout	Increased urate	ALLGoutIncreased urate	1.11745	1.02816	1.21448	0.0424883	2.61371	0.00895662	734	29204	29938	2.04786	endocrine/metabolic
ALL	Staphylococcus infections	Reduced blood volume	ALLStaphylococcus infectionsReduced blood volume	1.30543	1.0686	1.59475	0.101837	2.60955	0.00906615	114	27678	27792	2.04258	infectious diseases
ALL	H_CKD_CASE_CONTROL	Reduced blood volume	ALLH_CKD_CASE_CONTROLReduced blood volume	1.11894	1.0283	1.21757	0.0432773	2.60742	0.00912287	1405	2025	3430	2.03987	Phetypes
ALL	Diabetes type 2 with peripheral circulatory disorders	Reduced blood volume	ALLDiabetes type 2 with peripheral circulatory disordersReduced blood volume	0.900284	0.831903	0.974287	0.0400381	-2.60629	0.00915284	797	20651	21448	2.03844	endocrine/metabolic
ALL	Hemoptysis	Reduced inflammation	ALLHemoptysisReduced inflammation	1.30502	1.0682	1.59435	0.10237	2.60571	0.0091683	136	29878	30014	2.03771	respiratory
EUR	Disorders of vitreous body	Increased body mass	EURDisorders of vitreous bodyIncreased body mass	1.24554	1.05564	1.46959	0.0918323	2.60158	0.00927947	143	6471	6614	2.03248	sense organs
ALL	Osteomyelitis, periostitis, and other infections involving bone	Reduced inflammation	ALLOsteomyelitis, periostitis, and other infections involving boneReduced inflammation	0.824678	0.713161	0.953632	0.0742115	-2.60045	0.00931011	210	28082	28292	2.03105	musculoskeletal
ALL	Osteomyelitis	Reduced inflammation	ALLOsteomyelitisReduced inflammation	0.824678	0.713161	0.953632	0.0742115	-2.60045	0.00931011	210	28082	28292	2.03105	musculoskeletal
AFR	Hypothyroidism NOS	Increased body mass	AFRHypothyroidism NOSIncreased body mass	1.18696	1.04289	1.35092	0.0916579	2.59607	0.00942973	289	4543	4832	2.0255	endocrine/metabolic
AMR	Conjunctivitis, infectious	Reduced lipids	AMRConjunctivitis, infectiousReduced lipids	1.27129	1.06058	1.52386	0.0946439	2.59605	0.00943019	127	4210	4337	2.02548	sense organs
ALL	Disorders of adrenal glands	Increased hematocrit	ALLDisorders of adrenal glandsIncreased hematocrit	1.15044	1.0349	1.27889	0.0541303	2.59512	0.00945573	399	26853	27252	2.0243	endocrine/metabolic
ALL	CDIFF_CASE_CONTROL	Increased hematocrit	ALLCDIFF_CASE_CONTROLIncreased hematocrit	0.890876	0.816403	0.972142	0.0448929	-2.59429	0.00947867	564	16747	17311	2.02325	Phetypes
EUR	Nausea and vomiting	Increased hematocrit	EURNausea and vomitingIncreased hematocrit	0.812727	0.694695	0.950815	0.0811237	-2.58991	0.0096001	155	6753	6908	2.01772	symptoms
ALL	H. pylori	Increased inflammation	ALLH. pyloriIncreased inflammation	0.841916	0.739046	0.959105	0.0666476	-2.58793	0.00965534	183	27678	27861	2.01523	infectious diseases
EUR	Other abnormal blood chemistry	Increased hematocrit	EUROther abnormal blood chemistryIncreased hematocrit	0.884168	0.805419	0.970618	0.048386	-2.58654	0.00969438	473	6217	6690	2.01348	symptoms
ALL	Nausea and vomiting	Reduced inflammation	ALLNausea and vomitingReduced inflammation	1.09135	1.02139	1.16611	0.0338071	2.58605	0.00970824	1202	26998	28200	2.01286	symptoms
EUR	Gout	Increased urate	EURGoutIncreased urate	1.25326	1.05609	1.48723	0.0921216	2.58487	0.00974145	142	6970	7112	2.01138	endocrine/metabolic
ALL	Gouty arthropathy	Increased inflammation	ALLGouty arthropathyIncreased inflammation	1.19515	1.04399	1.36819	0.0687815	2.584	0.00976626	270	29204	29474	2.01027	endocrine/metabolic
AFR	Acute pain	Reduced hematocrit	AFRAcute painReduced hematocrit	1.20114	1.04524	1.38028	0.0969338	2.5838	0.00977173	186	3904	4090	2.01003	neurological
ALL	Peripheral angiopathy in diseases classified elsewhere	Reduced blood volume	ALLPeripheral angiopathy in diseases classified elsewhereReduced blood volume	0.895388	0.82339	0.97368	0.0427169	-2.5836	0.00977759	674	25474	26148	2.00977	circulatory system
ALL	Cervical radiculitis	Increased blood volume	ALLCervical radiculitisIncreased blood volume	1.10341	1.02404	1.18894	0.0381029	2.58356	0.00977871	809	25000	25809	2.00972	symptoms
EUR	Pain in joint	Increased urate	EURPain in jointIncreased urate	0.907231	0.842469	0.976971	0.0396506	-2.57654	0.00997945	828	5543	6371	2.00089	musculoskeletal
EUR	Varicose veins of lower extremity	Increased inflammation	EURVaricose veins of lower extremityIncreased inflammation	0.803649	0.680517	0.949059	0.0971079	-2.57614	0.00999115	105	6230	6335	2.00038	circulatory system
ALL	Gout and other crystal arthropathies	Increased urate	ALLGout and other crystal arthropathiesIncreased urate	1.11107	1.02549	1.2038	0.0409005	2.57539	0.0100128	792	29204	29996	1.99945	endocrine/metabolic
ALL	Fever of unknown origin	Reduced hematocrit	ALLFever of unknown originReduced hematocrit	0.880138	0.798594	0.970008	0.0496637	-2.57383	0.0100579	560	28409	28969	1.99749	symptoms
ALL	Type 1 diabetes	Reduced lipids	ALLType 1 diabetesReduced lipids	1.13646	1.03092	1.2528	0.0497626	2.57233	0.0101015	455	20651	21106	1.99561	endocrine/metabolic
ALL	Dermatophytosis of the body	Reduced hematocrit	ALLDermatophytosis of the bodyReduced hematocrit	0.822307	0.708422	0.954501	0.0754458	-2.5722	0.0101053	267	24089	24356	1.99545	infectious diseases
ALL	Other aneurysm	Increased blood volume	ALLOther aneurysmIncreased blood volume	1.11059	1.02524	1.20305	0.0407399	2.57101	0.0101403	767	25474	26241	1.99395	circulatory system
ALL	Impacted cerumen	Increased blood volume	ALLImpacted cerumenIncreased blood volume	1.1142	1.02601	1.20998	0.0420377	2.5702	0.0101638	662	27716	28378	1.99294	sense organs
AMR	Atrial fibrillation and flutter	Reduced inflammation	AMRAtrial fibrillation and flutterReduced inflammation	1.2178	1.04783	1.41533	0.0792629	2.56917	0.0101943	218	3793	4011	1.99164	circulatory system
ALL	Hypovolemia	Increased hematocrit	ALLHypovolemiaIncreased hematocrit	1.24037	1.05237	1.46196	0.0839009	2.5687	0.010208	172	25948	26120	1.99106	endocrine/metabolic
ALL	Dermatophytosis of the body	Increased urate	ALLDermatophytosis of the bodyIncreased urate	0.836756	0.730334	0.958687	0.0690062	-2.56786	0.0102329	267	24089	24356	1.99	infectious diseases
ALL	Pulmonary heart disease	Increased blood volume	ALLPulmonary heart diseaseIncreased blood volume	1.11558	1.02614	1.21282	0.0426677	2.5651	0.0103145	634	29076	29710	1.98655	circulatory system
EUR	Occlusion and stenosis of precerebral arteries	Reduced blood volume	EUROcclusion and stenosis of precerebral arteriesReduced blood volume	1.29216	1.06225	1.57184	0.10343	2.56404	0.0103461	118	6656	6774	1.98522	circulatory system
EUR	Diseases of hair and hair follicles	Increased body mass	EURDiseases of hair and hair folliclesIncreased body mass	0.810281	0.689859	0.951723	0.0896901	-2.56273	0.0103854	164	6645	6809	1.98358	dermatologic
AFR	Bipolar	Increased blood volume	AFRBipolarIncreased blood volume	0.791469	0.661748	0.94662	0.0957867	-2.56061	0.0104489	134	3281	3415	1.98093	mental disorders
ALL	Peripheral or central vertigo	Increased urate	ALLPeripheral or central vertigoIncreased urate	0.857987	0.762984	0.96482	0.0597293	-2.5581	0.0105246	352	25390	25742	1.97779	sense organs
AMR	Osteoporosis, osteopenia and pathological fracture	Increased inflammation	AMROsteoporosis, osteopenia and pathological fractureIncreased inflammation	0.874774	0.789537	0.969213	0.0567292	-2.5578	0.0105337	451	4461	4912	1.97742	musculoskeletal
ALL	Other chronic nonalcoholic liver disease	Increased body mass	ALLOther chronic nonalcoholic liver diseaseIncreased body mass	0.931458	0.882118	0.983558	0.027815	-2.557	0.0105579	1871	25430	27301	1.97642	digestive
EUR	Nontoxic uninodular goiter	Reduced lipids	EURNontoxic uninodular goiterReduced lipids	0.85227	0.753987	0.963365	0.0643637	-2.55699	0.0105582	296	5315	5611	1.97641	endocrine/metabolic
AFR	Delirium dementia and amnestic and other cognitive disorders	Increased inflammation	AFRDelirium dementia and amnestic and other cognitive disordersIncreased inflammation	0.77873	0.642836	0.943351	0.0859716	-2.55597	0.0105891	109	4812	4921	1.97514	mental disorders
ALL	Abnormal serum enzyme levels	Increased body mass	ALLAbnormal serum enzyme levelsIncreased body mass	0.895028	0.822003	0.97454	0.0434102	-2.55386	0.0106537	757	25430	26187	1.9725	digestive
ALL	Human immunodeficiency virus [HIV] disease	Increased urate	ALLHuman immunodeficiency virus [HIV] diseaseIncreased urate	1.07279	1.01643	1.13227	0.027271	2.55171	0.0107197	1894	21560	23454	1.96982	infectious diseases
ALL	Angina pectoris	Increased body mass	ALLAngina pectorisIncreased body mass	0.898625	0.827784	0.975528	0.0419341	-2.55135	0.0107307	863	25016	25879	1.96937	circulatory system
AFR	Chronic kidney disease, Stage I or II	Reduced inflammation	AFRChronic kidney disease, Stage I or IIReduced inflammation	0.815742	0.697539	0.953976	0.106643	-2.54989	0.0107757	141	4024	4165	1.96755	genitourinary
ALL	Other signs and symptoms in breast	Increased hematocrit	ALLOther signs and symptoms in breastIncreased hematocrit	0.772584	0.633568	0.942103	0.101482	-2.54922	0.0107965	101	28790	28891	1.96672	genitourinary
ALL	Other dyschromia	Reduced inflammation	ALLOther dyschromiaReduced inflammation	1.12436	1.02736	1.23051	0.0459882	2.54635	0.0108856	584	24990	25574	1.96315	dermatologic
EUR	Inflammation of the eye	Increased hematocrit	EURInflammation of the eyeIncreased hematocrit	1.24069	1.05078	1.46494	0.0860773	2.54424	0.0109515	155	6389	6544	1.96053	sense organs
ALL	Neuralgia, neuritis, and radiculitis NOS	Increased blood volume	ALLNeuralgia, neuritis, and radiculitis NOSIncreased blood volume	1.11847	1.02598	1.2193	0.0440463	2.54233	0.0110116	597	25000	25597	1.95815	symptoms
ALL	Corns and callosities	Reduced lipids	ALLCorns and callositiesReduced lipids	0.868986	0.779604	0.968614	0.0553512	-2.53579	0.0112193	353	27650	28003	1.95003	dermatologic
ALL	Abnormal findings on mammogram or breast exam	Reduced lipids	ALLAbnormal findings on mammogram or breast examReduced lipids	0.929406	0.878248	0.983544	0.0289497	-2.53438	0.0112646	1444	25837	27281	1.94828	genitourinary
AFR	Chronic pain	Increased blood volume	AFRChronic painIncreased blood volume	0.909526	0.845167	0.978786	0.0395116	-2.53262	0.0113212	915	3904	4819	1.94611	neurological
AMR	Spasm of muscle	Increased urate	AMRSpasm of muscleIncreased urate	0.769468	0.628162	0.942562	0.111411	-2.53137	0.0113619	102	4742	4844	1.94455	symptoms
AFR	Congestive heart failure (CHF) NOS	Reduced lipids	AFRCongestive heart failure (CHF) NOSReduced lipids	1.18776	1.0396	1.35703	0.0717935	2.53134	0.0113628	263	4578	4841	1.94451	circulatory system
ALL	Vertiginous syndromes and other disorders of vestibular system	Increased urate	ALLVertiginous syndromes and other disorders of vestibular systemIncreased urate	0.871641	0.783632	0.969534	0.0541833	-2.52969	0.0114162	429	25390	25819	1.94248	sense organs
EUR	Inguinal hernia	Reduced hematocrit	EURInguinal herniaReduced hematocrit	0.79647	0.667637	0.950163	0.0865307	-2.52783	0.0114769	140	6715	6855	1.94018	digestive
ALL	Pulmonary embolism and infarction, acute	Reduced blood volume	ALLPulmonary embolism and infarction, acuteReduced blood volume	1.12894	1.02759	1.24028	0.048013	2.52711	0.0115007	521	29076	29597	1.93928	circulatory system
AFR	Dementias	Increased inflammation	AFRDementiasIncreased inflammation	0.776904	0.63865	0.945088	0.0878314	-2.52484	0.011575	104	4812	4916	1.93648	mental disorders
ALL	Chronic pulmonary heart disease	Increased blood volume	ALLChronic pulmonary heart diseaseIncreased blood volume	1.22635	1.0465	1.4371	0.0809207	2.5217	0.0116788	170	29076	29246	1.9326	circulatory system
ALL	Portal hypertension	Increased urate	ALLPortal hypertensionIncreased urate	1.26845	1.05428	1.52614	0.0941408	2.52009	0.0117325	135	25430	25565	1.93061	digestive
AFR	Diabetic retinopathy	Increased urate	AFRDiabetic retinopathyIncreased urate	0.792873	0.661927	0.949723	0.110997	-2.52008	0.0117329	131	4397	4528	1.93059	endocrine/metabolic
[truncated: 16,137 more rows]
