# Supplementary material for: A clustering approach to improve our understanding of the genetic and phenotypic complexity of chronic kidney disease
Source: Sci Rep. 2024 Apr 26;14:9642. doi: 10.1038/s41598-024-59747-4 (PMC11053134; doi:10.1038/s41598-024-59747-4)
Supplement: Supplementary file 5 — Supplementary Table S5. [file 41598_2024_59747_MOESM5_ESM.xlsx]

## Sheet: Sheet1
CKD SNP	Proxy SNPs	Mapped trait (proxy SNP's associated trait)	Date Added to Catalog	PUBMED ID	Initial sample size	Replication sample size	Region	Chr	Position	Reported gene(s)	Mapped gene(s)	Upstream gene ID	Downstream gene ID	SNP gene IDs	Strongest SNP-Risk allele	Context	Effect	Risk Allele frequency	p-value	log10(pvalue)	OR or Beta	95% CI (text)	Genotyping technology	Alleles	Effect allele	MAF	Distance	Dprime	R2 (LD)	Position (hg38)	Sample size	CI (lower)	CI (upper)	BETA	SE	Exclude	Exclusion criteria
rs10015716	rs17021918	prostate carcinoma	2018-08-14	29892016	79148 European 61106 European		4q22.3	4	94641726	NR	PDLIM5			ENSG00000163110	rs17021918-C	intron_variant		0.65	1e-24	24	1.09	1.07-1.11	Genome-wide genotyping array	(C/T)	C	0.2606	14327	0.9988	0.6934	94641726	140254	0.0676586	0.10436	0.0861777	0.00936259	FALSE
rs10040082	rs10040082	blood urea nitrogen measurement	2022-05-26	34272381	679531 European 173149		5p12	5	44865752		MRPS30 - HCN1	ENSG00000112996	ENSG00000164588		rs10040082-C	intergenic_variant		0.3993	1e-07	7	0.0026	0.0016-0.0036 unit increase	Genome-wide genotyping array	(T/C)	C	0.4139	0	1	1	44865752	852680	0.0016	0.0036	0.0026	0.000510204	FALSE
rs10142359	rs10142359	hemoglobin measurement	2020-09-18	32888494	408112 British		14q24.3	14	73417832	NUMB	NUMB			ENSG00000133961	rs10142359-G	intron_variant		0.481701	7e-15	14.1549	0.0172404	0.013-0.022 unit increase	Genome-wide genotyping array	(A/G)	G	0.2464	0	1	1	73417832	408112	0.013	0.022	0.0172404	0.00229592	FALSE
rs10158537	rs2275154	educational attainment	2022-07-01	35361970	3037499 European		1q43	1	243270352		SDCCAG8			ENSG00000276111	rs2275154-A	intron_variant		0.6708	2e-44	43.699	0.015584	0.013-0.018 unit increase	Genome-wide genotyping array	(A/G)	A	0.2869	-54532	0.874	0.7632	243270352	3037499	0.013	0.018	0.015584	0.00127551	FALSE
rs10158537	rs12741781	platelet component distribution width	2020-09-18	32888494	408112 British		1q43	1	243264850	SDCCAG8	SDCCAG8			ENSG00000276111	rs12741781-G	intron_variant		0.32597	2e-13	12.699	0.0177477	0.013-0.022 unit increase	Genome-wide genotyping array	(T/G)	G	0.3157	-60034	0.9328	0.7583	243264850	408112	0.013	0.022	0.0177477	0.00229592	FALSE
rs10158537	rs7535162	cognitive function measurement	2018-11-12	30038396	402382 European		1q43	1	243262387	Intergenic	SDCCAG8			ENSG00000276111	rs7535162-T	intron_variant		0.6779	1e-10	10	0.0158	0.011-0.021 unit increase	Genome-wide genotyping array	(T/G)	T	0.3059	-62497	0.9358	0.7988	243262387	402382	0.011	0.021	0.0158	0.00255102	FALSE
rs10158537	rs12741781	mathematical ability	2018-11-12	30038396	811539 European		1q43	1	243264850	Intergenic	SDCCAG8			ENSG00000276111	rs12741781-T	intron_variant		0.6667	5e-21	20.301	0.0165	0.013-0.02 unit increase	Genome-wide genotyping array	(T/G)	T	0.3157	-60034	0.9328	0.7583	243264850	811539	0.013	0.02	0.0165	0.00178571	FALSE
rs10158537	rs3897821	self reported educational attainment	2018-11-12	30038396	1311438 European		1q43	1	243257086	Intergenic	SDCCAG8			ENSG00000276111	rs3897821-A	intron_variant		0.6654	7e-28	27.1549	0.0152	0.012-0.018 unit increase	Genome-wide genotyping array	(A/G)	A	0.3119	-67798	0.9362	0.7774	243257086	1311438	0.012	0.018	0.0152	0.00153061	FALSE
rs10182296	rs9287979	mean corpuscular volume	2020-09-21	32888493	544127 European		2q23.3	2	151499847	NR	NEB, RIF1			ENSG00000183091, ENSG00000080345	rs9287979-G	intron_variant		0.625795	3e-22	21.5229	0.01816	0.014-0.022 SD unit decrease	Genome-wide genotyping array	(A/G)	G	0.4625	-15372	0.9915	0.7372	151499847	544127	0.014	0.022	0.01816	0.00204082	FALSE
rs10182296	rs60806638	mean reticulocyte volume	2020-09-18	32888494	408112 British		2q23.3	2	151531714	NEB	NEB			ENSG00000183091	rs60806638-C	intron_variant		0.625745	1e-18	18	0.0203995	0.016-0.025 unit decrease	Genome-wide genotyping array	(G/C)	C	0.4994	16495	0.9939	0.6389	151531714	408112	0.016	0.025	0.0203995	0.00229592	FALSE
rs10182296	rs9287979	mean corpuscular hemoglobin concentration	2020-09-21	32888493	486823 European		2q23.3	2	151499847	NR	NEB, RIF1			ENSG00000183091, ENSG00000080345	rs9287979-G	intron_variant		0.626229	4e-17	16.3979	0.016761	0.013-0.021 SD unit decrease	Genome-wide genotyping array	(A/G)	G	0.4625	-15372	0.9915	0.7372	151499847	486823	0.013	0.021	0.016761	0.00204082	FALSE
rs10224210	rs10254101	systolic blood pressure	2019-03-07	30578418	365998 European 63490 African 22802 Hispanic 4792 Asian 2695 Native American	299,024 European ancestry individuals, 17,277 individuals	7q36.1	7	151718450	PRKAG2	PRKAG2			ENSG00000106617	rs10254101-T	intron_variant		0.2726	2e-20	19.699	0.3459	0.27-0.42 mmHg increase	Genome-wide genotyping array	(C/T)	T	0.15	2342	0.9343	0.6621	151718450	459777	0.27	0.42	0.3459	0.0382653	FALSE
rs10224210	rs10254101	pulse pressure measurement	2021-12-14	34594039	360863 European 145445 East Asian		7q36.1	7	151718450		PRKAG2			ENSG00000106617	rs10254101-T	intron_variant		NR	4e-08	7.39794	0.0125	0.008-0.017 unit increase	Genome-wide genotyping array	(C/T)	T	0.15	2342	0.9343	0.6621	151718450	506308	0.008	0.017	0.0125	0.00229592	FALSE
rs10224210	rs73728279	urate measurement	2019-10-29	31578528	288649 European 125725 East Asian 33671 African American 9037 South Asian 608 Hispanic		7q36.1	7	151714408	PRKAG2	PRKAG2			ENSG00000106617	rs73728279-T	intron_variant		0.2726	1e-14	14	0.033	0.025-0.041 mg/dL increase	Genome-wide genotyping array	(G/T)	T	0.1174	-1700	0.9904	0.9752	151714408	457690	0.025	0.041	0.033	0.00408163	FALSE
rs10224210	rs10265221	blood metabolite measurement, protein measurement, amino acid measurement	2017-02-24	27005778	2118 Erasmus Rucphen (/ ) 22807 European		7q36.1	7	151717243	PRKAG2	PRKAG2			ENSG00000106617	rs10265221-C	intron_variant		0.24	8e-11	10.0969	0.07	0.05-0.09 unit increase	Genome-wide genotyping array	(T/C)	C	0.1639	1135	0.9656	0.6362	151717243	24925	0.05	0.09	0.07	0.0102041	FALSE
rs10224210	rs10224210	red blood cell density measurement	2020-09-21	32888493	545203 European		7q36.1	7	151716108	NR	PRKAG2			ENSG00000106617	rs10224210-C	intron_variant		0.279374	6e-202	201.222	0.062846	0.059-0.067 SD unit decrease	Genome-wide genotyping array	(T/C)	C	0.118	0	1	1	151716108	545203	0.059	0.067	0.062846	0.00204082	FALSE
rs10224210	rs10224210	hematocrit	2020-09-21	32888493	562259 European		7q36.1	7	151716108	NR	PRKAG2			ENSG00000106617	rs10224210-C	intron_variant		0.279795	3e-246	245.523	0.069369	0.065-0.073 SD unit decrease	Genome-wide genotyping array	(T/C)	C	0.118	0	1	1	151716108	562259	0.065	0.073	0.069369	0.00204082	FALSE
rs10224210	rs10224210	blood urea nitrogen measurement	2022-05-26	34272381	679531 European 173149		7q36.1	7	151716108		PRKAG2			ENSG00000106617	rs10224210-C	intron_variant		0.7202	9e-97	96.0458	0.0127	0.012-0.014 unit increase	Genome-wide genotyping array	(T/C)	C	0.118	0	1	1	151716108	852680	0.012	0.014	0.0127	0.000510204	FALSE
rs10224210	rs10254101	Agents acting on the renin-angiotensin system use measurement	2019-06-21	31015401	62752 European 174778 European		7q36.1	7	151718450	PRKAG2	PRKAG2			ENSG00000106617	rs10254101-T	intron_variant		0.288171	3e-11	10.5229	0.0440296	0.031-0.057 unit increase	Genome-wide genotyping array	(C/T)	T	0.15	2342	0.9343	0.6621	151718450	237530	0.031	0.057	0.0440296	0.00663265	FALSE
rs10224210	rs10254101	Calcium channel blocker use measurement	2019-06-21	31015401	31904 European 172474 European		7q36.1	7	151718450	PRKAG2	PRKAG2			ENSG00000106617	rs10254101-T	intron_variant		0.287323	2e-08	7.69897	0.0497417	0.032-0.067 unit increase	Genome-wide genotyping array	(C/T)	T	0.15	2342	0.9343	0.6621	151718450	204378	0.032	0.067	0.0497417	0.00892857	FALSE
rs10224210	rs6464165	uric acid measurement	2021-12-14	34594039	343836 European 129405 East Asian		7q36.1	7	151716038		PRKAG2			ENSG00000106617	rs6464165-C	intron_variant		NR	4e-32	31.3979	0.0267	0.022-0.031 unit increase	Genome-wide genotyping array	(T/C)	C	0.1789	-70	1	0.6141	151716038	473241	0.022	0.031	0.0267	0.00229592	FALSE
rs10224210	rs10224210	hemoglobin measurement	2020-09-21	32888493	563946 European		7q36.1	7	151716108	NR	PRKAG2			ENSG00000106617	rs10224210-C	intron_variant		0.279735	5e-223	222.301	0.065907	0.062-0.07 SD unit decrease	Genome-wide genotyping array	(T/C)	C	0.118	0	1	1	151716108	563946	0.062	0.07	0.065907	0.00204082	FALSE
rs10224210	rs6464165	erythrocyte count	2021-12-14	34594039	350475 European 153512 East Asian		7q36.1	7	151716038		PRKAG2			ENSG00000106617	rs6464165-C	intron_variant		NR	2e-108	107.699	0.0501	0.046-0.055 unit decrease	Genome-wide genotyping array	(T/C)	C	0.1789	-70	1	0.6141	151716038	503987	0.046	0.055	0.0501	0.00229592	FALSE
rs10241879	rs11768540	heart rate response to recovery post exercise	2018-07-11	29497042	54137 European 1744 Asian 1445 African 468 1024		7p15.2	7	26530090	SKAP	NA - KIAA0087		ENSG00000122548		rs11768540-C	intergenic_variant		0.622876	8e-09	8.09691	0.0363229	0.024-0.049 unit increase	Genome-wide genotyping array	(C/G)	C	0.2534	-8185	0.9195	0.7552	26530090	58818	0.024	0.049	0.0363229	0.00637755	FALSE
rs10265221	rs10254101	systolic blood pressure	2019-03-07	30578418	365998 European 63490 African 22802 Hispanic 4792 Asian 2695 Native American	299,024 European ancestry individuals, 17,277 individuals	7q36.1	7	151718450	PRKAG2	PRKAG2			ENSG00000106617	rs10254101-T	intron_variant		0.2726	2e-20	19.699	0.3459	0.27-0.42 mmHg increase	Genome-wide genotyping array	(C/T)	T	0.15	1207	0.8455	0.6432	151718450	459777	0.27	0.42	0.3459	0.0382653	FALSE
rs10265221	rs10224210	hematocrit	2020-09-21	32888493	562259 European		7q36.1	7	151716108	NR	PRKAG2			ENSG00000106617	rs10224210-C	intron_variant		0.279795	3e-246	245.523	0.069369	0.065-0.073 SD unit decrease	Genome-wide genotyping array	(T/C)	C	0.118	-1135	0.9656	0.6362	151716108	562259	0.065	0.073	0.069369	0.00204082	FALSE
rs10265221	rs10265221	blood metabolite measurement, protein measurement, amino acid measurement	2017-02-24	27005778	2118 Erasmus Rucphen (/ ) 22807 European		7q36.1	7	151717243	PRKAG2	PRKAG2			ENSG00000106617	rs10265221-C	intron_variant		0.24	8e-11	10.0969	0.07	0.05-0.09 unit increase	Genome-wide genotyping array	(T/C)	C	0.1639	0	1	1	151717243	24925	0.05	0.09	0.07	0.0102041	FALSE
rs10265221	rs10224210	blood urea nitrogen measurement	2022-05-26	34272381	679531 European 173149		7q36.1	7	151716108		PRKAG2			ENSG00000106617	rs10224210-C	intron_variant		0.7202	9e-97	96.0458	0.0127	0.012-0.014 unit increase	Genome-wide genotyping array	(T/C)	C	0.118	-1135	0.9656	0.6362	151716108	852680	0.012	0.014	0.0127	0.000510204	FALSE
rs10265221	rs10265221	erythrocyte count	2020-09-18	32888494	408112 British		7q36.1	7	151717243	PRKAG2	PRKAG2			ENSG00000106617	rs10265221-C	intron_variant		0.286854	3e-147	146.523	0.0628705	0.058-0.068 unit decrease	Genome-wide genotyping array	(T/C)	C	0.1639	0	1	1	151717243	408112	0.058	0.068	0.0628705	0.00255102	FALSE
rs10265221	rs10254101	pulse pressure measurement	2021-12-14	34594039	360863 European 145445 East Asian		7q36.1	7	151718450		PRKAG2			ENSG00000106617	rs10254101-T	intron_variant		NR	4e-08	7.39794	0.0125	0.008-0.017 unit increase	Genome-wide genotyping array	(C/T)	T	0.15	1207	0.8455	0.6432	151718450	506308	0.008	0.017	0.0125	0.00229592	FALSE
rs10265221	rs10224210	red blood cell density measurement	2020-09-21	32888493	545203 European		7q36.1	7	151716108	NR	PRKAG2			ENSG00000106617	rs10224210-C	intron_variant		0.279374	6e-202	201.222	0.062846	0.059-0.067 SD unit decrease	Genome-wide genotyping array	(T/C)	C	0.118	-1135	0.9656	0.6362	151716108	545203	0.059	0.067	0.062846	0.00204082	FALSE
rs10265221	rs10224210	hemoglobin measurement	2020-09-21	32888493	563946 European		7q36.1	7	151716108	NR	PRKAG2			ENSG00000106617	rs10224210-C	intron_variant		0.279735	5e-223	222.301	0.065907	0.062-0.07 SD unit decrease	Genome-wide genotyping array	(T/C)	C	0.118	-1135	0.9656	0.6362	151716108	563946	0.062	0.07	0.065907	0.00204082	FALSE
rs10265221	rs10254101	Agents acting on the renin-angiotensin system use measurement	2019-06-21	31015401	62752 European 174778 European		7q36.1	7	151718450	PRKAG2	PRKAG2			ENSG00000106617	rs10254101-T	intron_variant		0.288171	3e-11	10.5229	0.0440296	0.031-0.057 unit increase	Genome-wide genotyping array	(C/T)	T	0.15	1207	0.8455	0.6432	151718450	237530	0.031	0.057	0.0440296	0.00663265	FALSE
rs10265221	rs73728279	urate measurement	2019-10-29	31578528	288649 European 125725 East Asian 33671 African American 9037 South Asian 608 Hispanic		7q36.1	7	151714408	PRKAG2	PRKAG2			ENSG00000106617	rs73728279-T	intron_variant		0.2726	1e-14	14	0.033	0.025-0.041 mg/dL increase	Genome-wide genotyping array	(G/T)	T	0.1174	-2835	0.9593	0.6244	151714408	457690	0.025	0.041	0.033	0.00408163	FALSE
rs10265221	rs10254101	Calcium channel blocker use measurement	2019-06-21	31015401	31904 European 172474 European		7q36.1	7	151718450	PRKAG2	PRKAG2			ENSG00000106617	rs10254101-T	intron_variant		0.287323	2e-08	7.69897	0.0497417	0.032-0.067 unit increase	Genome-wide genotyping array	(C/T)	T	0.15	1207	0.8455	0.6432	151718450	204378	0.032	0.067	0.0497417	0.00892857	FALSE
rs1041606	rs11908097	blood protein measurement	2018-07-05	29875488	3301 European		20p12.1	20	14708500	FLRT3	MACROD2			ENSG00000172264	rs11908097-C	intron_variant		0.251	3e-57	56.5229	0.44	0.38-0.5 unit increase	Genome-wide genotyping array	(T/C)	C	0.114	11358	0.9771	0.656	14708500	3301	0.38	0.5	0.44	0.0306122	FALSE
rs1041606	rs1041606	serum gamma-glutamyl transferase measurement	2021-12-14	34594039	344104 European 133471 East Asian		20p12.1	20	14697142		MACROD2			ENSG00000172264	rs1041606-T	intron_variant		NR	7e-25	24.1549	0.0252	0.02-0.03 unit decrease	Genome-wide genotyping array	(C/T)	T	0.1577	0	1	1	14697142	477575	0.02	0.03	0.0252	0.00255102	FALSE
rs10419627	rs8110787	red blood cell density measurement	2020-09-21	32888493	545203 European		19p13.13	19	12888644	NR	KLF1 - GCDH	ENSG00000105610	ENSG00000105607		rs8110787-T	regulatory_region_variant		0.389075	4e-151	150.398	0.049853	0.046-0.054 SD unit decrease	Genome-wide genotyping array	(C/T)	T	0.3343	-37219	0.9612	0.6953	12888644	545203	0.046	0.054	0.049853	0.00204082	FALSE
rs10419627	rs2974752	blood protein measurement	2022-02-15	35078996	5359 Icelic		19p13.13	19	12945743		CALR - RAD23A	ENSG00000179218	ENSG00000179262		rs2974752-G	upstream_gene_variant		0.4439	3e-23	22.5229	0.183057	0.15-0.22 unit increase	Genome-wide genotyping array	(G/A)	G	0.379	19880	0.964	0.8501	12945743	5359	0.15	0.22	0.183057	0.0178571	FALSE
rs10419627	rs8110787	erythrocyte count	2021-12-14	34594039	350475 European 153512 East Asian		19p13.13	19	12888644		KLF1 - GCDH	ENSG00000105610	ENSG00000105607		rs8110787-T	regulatory_region_variant		NR	1e-103	103	0.0414	0.038-0.045 unit decrease	Genome-wide genotyping array	(C/T)	T	0.3343	-37219	0.9612	0.6953	12888644	503987	0.038	0.045	0.0414	0.00178571	FALSE
rs10419627	rs3111316	type 2 diabetes mellitus	2020-09-14	32541925	148726 European 965732 European		19p13.13	19	12927601	NR	FARSA			ENSG00000179115	rs3111316-G	intron_variant		0.4116	3e-21	20.5229	0.0442	0.035-0.053 unit decrease	Genome-wide genotyping array	(G/A)	G	0.3914	1738	1	0.9639	12927601	1114458	0.035	0.053	0.0442	0.00459184	FALSE
rs10419627	rs8110787	hematocrit	2021-12-14	34594039	350475 European 153015 East Asian		19p13.13	19	12888644		KLF1 - GCDH	ENSG00000105610	ENSG00000105607		rs8110787-T	regulatory_region_variant		NR	4e-09	8.39794	0.0108	0.0073-0.0143 unit decrease	Genome-wide genotyping array	(C/T)	T	0.3343	-37219	0.9612	0.6953	12888644	503490	0.0073	0.0143	0.0108	0.00178571	FALSE
rs10419627	rs8110787	mean corpuscular hemoglobin	2021-12-14	34594039	350472 European 128028 East Asian		19p13.13	19	12888644		KLF1 - GCDH	ENSG00000105610	ENSG00000105607		rs8110787-T	regulatory_region_variant		NR	1e-206	206	0.068	0.064-0.072 unit increase	Genome-wide genotyping array	(C/T)	T	0.3343	-37219	0.9612	0.6953	12888644	478500	0.064	0.072	0.068	0.00204082	FALSE
rs10419627	rs8110787	mean reticulocyte volume	2020-09-18	32888494	408112 British		19p13.13	19	12888644	KLF1, GCDH	KLF1 - GCDH	ENSG00000105610	ENSG00000105607		rs8110787-T	regulatory_region_variant		0.390227	3e-34	33.5229	0.0317683	0.027-0.037 unit increase	Genome-wide genotyping array	(C/T)	T	0.3343	-37219	0.9612	0.6953	12888644	408112	0.027	0.037	0.0317683	0.00255102	FALSE
rs10419627	rs56397034	mean corpuscular hemoglobin concentration	2020-09-21	32888493	486823 European		19p13.13	19	12889736	NR	KLF1 - GCDH	ENSG00000105610	ENSG00000105607		rs56397034-C	intergenic_variant		0.388611	0	347.523	0.078431	0.075-0.082 SD unit increase	Genome-wide genotyping array	(G/C)	C	0.3339	-36127	0.9641	0.6983	12889736	486823	0.075	0.082	0.078431	0.00178571	FALSE
rs10419627	rs8110787	mean corpuscular volume	2020-09-21	32888493	544127 European		19p13.13	19	12888644	NR	KLF1 - GCDH	ENSG00000105610	ENSG00000105607		rs8110787-T	regulatory_region_variant		0.389106	0	317.398	0.071203	0.068-0.075 SD unit increase	Genome-wide genotyping array	(C/T)	T	0.3343	-37219	0.9612	0.6953	12888644	544127	0.068	0.075	0.071203	0.00178571	FALSE
rs1042752	rs2003313	serum urea measurement	2019-04-09	30808845	13312 European	7,379 European ancestry individuals	11q23.1	11	111333268	POU2AF1	COLCA2 - MIR4491	ENSG00000214290	ENSG00000264032		rs2003313-T	intergenic_variant		0.448	1e-09	9	0.073	0.049-0.097 mmol/L decrease	Genome-wide genotyping array	(A/T)	T	0.3009	-19118	0.9869	0.8919	111333268	13312	0.049	0.097	0.073	0.0122449	FALSE
rs1042752	rs12417556	urinary pH measurement	2019-09-05	30476138	149899 Icelic ( )		11q23.1	11	111352720	POU2AF1	POU2AF1			ENSG00000110777	rs12417556-A	3_prime_UTR_variant		0.46747	4e-11	10.3979	0.02	0.02-0.03 unit decrease	Genome-wide genotyping array	(G/A)	A	0.2841	334	1	0.9931	111352720	149899	0.02	0.03	0.02	0.00255102	FALSE
rs1042752	rs1893993	red blood cell density measurement	2020-09-21	32888493	545203 European		11q23.1	11	111337793	NR	COLCA2 - MIR4491	ENSG00000214290	ENSG00000264032		rs1893993-C	regulatory_region_variant		0.462412	9e-16	15.0458	0.014891	0.011-0.019 SD unit increase	Genome-wide genotyping array	(T/C)	C	0.3011	-14593	0.9879	0.8929	111337793	545203	0.011	0.019	0.014891	0.00204082	FALSE
rs1042752	rs7931938	blood urea nitrogen measurement	2019-07-05	31152163	416178 European		11q23.1	11	111336380	MIR4491	COLCA2 - MIR4491	ENSG00000214290	ENSG00000264032		rs7931938-A	regulatory_region_variant		0.3915	2e-08	7.69897	0.0042	0.0028-0.0056 unit decrease	Genome-wide genotyping array	(G/A)	A	0.3013	-16006	0.9889	0.8939	111336380	416178	0.0028	0.0056	0.0042	0.000714286	FALSE
rs1042752	rs7117229	hemoglobin measurement	2020-09-21	32888493	563946 European		11q23.1	11	111344939	NR	COLCA2 - MIR4491	ENSG00000214290	ENSG00000264032		rs7117229-A	intergenic_variant		0.461902	3e-19	18.5229	0.01656	0.013-0.02 SD unit increase	Genome-wide genotyping array	(G/A)	A	0.2813	-7447	0.9951	0.9833	111344939	563946	0.013	0.02	0.01656	0.00178571	FALSE
rs1042752	rs4512889	erythrocyte count	2021-12-14	34594039	350475 European 153512 East Asian		11q23.1	11	111331707		COLCA2 - MIR4491	ENSG00000214290	ENSG00000264032		rs4512889-A	regulatory_region_variant		NR	6e-09	8.22185	0.0108	0.0073-0.0143 unit increase	Genome-wide genotyping array	(G/A)	A	0.3009	-20679	0.9869	0.8919	111331707	503987	0.0073	0.0143	0.0108	0.00178571	FALSE
rs1042752	rs1893993	hematocrit	2020-09-21	32888493	562259 European		11q23.1	11	111337793	NR	COLCA2 - MIR4491	ENSG00000214290	ENSG00000264032		rs1893993-C	regulatory_region_variant		0.462224	5e-17	16.301	0.015507	0.012-0.019 SD unit increase	Genome-wide genotyping array	(T/C)	C	0.3011	-14593	0.9879	0.8929	111337793	562259	0.012	0.019	0.015507	0.00178571	FALSE
rs10445262	rs10445262	lung adenocarcinoma	2017-09-18	28604730	11273 European 55483 European		17p13.2	17	5039881	SLC52A1, ZFP3	SLC52A1			ENSG00000132517	rs10445262-G	intron_variant		0.243686	5e-06	5.30103	1.08896	1.049921099-1.129453984	Genome-wide genotyping array	(A/G)	G	0.3377	0	1	1	5039881	66756	0.048715	0.121734	0.0852247	0.0186274	FALSE
rs1050816	rs875097	age at first sexual intercourse measurement	2021-07-27	34211149	397338 European		2q35	2	219488382	SPEG	SPEG, ASIC4-AS1			ENSG00000072195, ENSG00000227432	rs875097-A	intron_variant		0.298797	3e-08	7.52288	0.0125105	0.0081-0.0169 unit increase	Genome-wide genotyping array	(A/G)	A	0.4976	-5094	0.9534	0.6343	219488382	397338	0.0081	0.0169	0.0125105	0.0022449	FALSE
rs10746942	rs2039424	uric acid measurement	2021-12-14	34594039	343836 European 129405 East Asian		9q21.11	9	68817258		PIP5K1B			ENSG00000107242	rs2039424-A	intron_variant		NR	2e-09	8.69897	0.0111	0.0076-0.0146 unit increase	Genome-wide genotyping array	(G/A)	A	0.3385	-2291	0.9853	0.9325	68817258	473241	0.0076	0.0146	0.0111	0.00178571	FALSE
rs10746942	rs4744712	urate measurement	2021-02-17	33356394	454183 European		9q21.11	9	68819791	NR	PIP5K1B			ENSG00000107242	rs4744712-A	intron_variant		0.4	5e-13	12.301	0.0134	0.0097-0.0171 unit decrease	Genome-wide genotyping array	(A/C)	A	0.3682	242	0.999	0.8415	68819791	454183	0.0097	0.0171	0.0134	0.00188776	FALSE
rs10746942	rs10746942	blood urea nitrogen measurement	2022-05-26	34272381	679531 European 173149		9q21.11	9	68819549		PIP5K1B			ENSG00000107242	rs10746942-G	intron_variant		0.634	1e-11	11	0.0034	0.0024-0.0044 unit increase	Genome-wide genotyping array	(G/A)	G	0.3295	0	1	1	68819549	852680	0.0024	0.0044	0.0034	0.000510204	FALSE
rs1075472	rs117068593	eosinophil count	2020-09-18	32888494	408112 British		14q32.12	14	92651884	RIN3	RIN3			ENSG00000100599	rs117068593-T	missense_variant	missense	0.189276	6e-14	13.2218	0.0213176	0.016-0.027 unit decrease	Genome-wide genotyping array	(C/T)	T	0.0805	10098	0.9588	0.7572	92651884	408112	0.016	0.027	0.0213176	0.00280612	FALSE
rs1075472	rs72699866	primary biliary cirrhosis	2021-11-25	34033851	8021 European 16489 European		14q32.12	14	92648442		RIN3			ENSG00000100599	rs72699866-A	intron_variant		NR	3e-11	10.5229	0.195158	0.14-0.25 unit decrease	Genome-wide genotyping array	(G/A)	A	0.0988	6656	0.9885	0.9465	92648442	24510	0.14	0.25	0.195158	0.0280612	FALSE
rs1075472	rs11621587	vital capacity	2019-03-27	30804560	321047 European	79,005 European ancestry individuals	14q32.12	14	92631994	RIN3	RIN3			ENSG00000100599	rs11621587-C	intron_variant		0.1821	1e-32	32	0.0363	0.03-0.042 unit increase	Genome-wide genotyping array	(G/C)	C	0.0777	-9792	0.9972	0.7881	92631994	321047	0.03	0.042	0.0363	0.00306122	FALSE
rs1075472	rs117068593	serum albumin measurement	2021-12-14	34594039	315268 European 120539 East Asian		14q32.12	14	92651884		RIN3			ENSG00000100599	rs117068593-T	missense_variant	missense	NR	4e-28	27.3979	0.0346	0.029-0.041 unit increase	Genome-wide genotyping array	(C/T)	T	0.0805	10098	0.9588	0.7572	92651884	435807	0.029	0.041	0.0346	0.00306122	FALSE
rs1075472	rs754388	monocyte count	2020-09-21	32888493	521594 European		14q32.12	14	92649065	NR	RIN3			ENSG00000100599	rs754388-C	intron_variant		0.810895	6e-36	35.2218	0.030305	0.026-0.035 SD unit increase	Genome-wide genotyping array	(G/C)	C	0.1182	7279	0.9811	0.763	92649065	521594	0.026	0.035	0.030305	0.00229592	FALSE
rs1075472	rs117068593	BMI-adjusted hip circumference	2021-08-24	34021172	219872 British		14q32.12	14	92651884	RIN3	RIN3			ENSG00000100599	rs117068593-T	missense_variant	missense	NR	6e-11	10.2218	0.0244958	0.017-0.032 unit decrease	Genome-wide genotyping array	(C/T)	T	0.0805	10098	0.9588	0.7572	92651884	219872	0.017	0.032	0.0244958	0.00382653	FALSE
rs1075472	rs10498635	myeloid white cell count	2020-09-21	32888493	562243 European		14q32.12	14	92636964	NR	RIN3			ENSG00000100599	rs10498635-T	intron_variant		0.18322	7e-39	38.1549	0.031169	0.026-0.036 SD unit decrease	Genome-wide genotyping array	(C/T)	T	0.0946	-4822	0.818	0.6583	92636964	562243	0.026	0.036	0.031169	0.00255102	FALSE
rs1075472	rs117068593	platelet crit	2020-09-18	32888494	408112 British		14q32.12	14	92651884	RIN3	RIN3			ENSG00000100599	rs117068593-T	missense_variant	missense	0.189459	5e-24	23.301	0.0291913	0.024-0.035 unit decrease	Genome-wide genotyping array	(C/T)	T	0.0805	10098	0.9588	0.7572	92651884	408112	0.024	0.035	0.0291913	0.00280612	FALSE
rs1075472	rs754388	bone density	2014-12-18	24945404	8007 European 289 Surinamese 300 Turkish 232 Moroccan 588		14q32.12	14	92649065	RIN3	RIN3			ENSG00000100599	rs754388-C	intron_variant		0.82	3e-09	8.52288	0.12	0.081-0.159 unit increase	Genome-wide genotyping array	(G/C)	C	0.1182	7279	0.9811	0.763	92649065	9416	0.081	0.159	0.12	0.019898	FALSE
rs1075472	rs10498635	pulse pressure measurement	2021-09-21	33230300	810865 European	354,096 European ancestry individuals	14q32.12	14	92636964		RIN3			ENSG00000100599	rs10498635-T	intron_variant		0.1793	1e-08	8	0.114413	0.074-0.155 mmHg decrease	Genome-wide genotyping array	(C/T)	T	0.0946	-4822	0.818	0.6583	92636964	810865	0.074	0.155	0.114413	0.0206633	FALSE
rs1075472	rs11621587	forced expiratory volume	2019-03-27	30804560	321047 European	79,005 European ancestry individuals	14q32.12	14	92631994	RIN3	RIN3			ENSG00000100599	rs11621587-C	intron_variant		0.1821	1e-29	29	0.0343	0.028-0.04 unit increase	Genome-wide genotyping array	(G/C)	C	0.0777	-9792	0.9972	0.7881	92631994	321047	0.028	0.04	0.0343	0.00306122	FALSE
rs1075472	rs72699870	lymphocyte percentage of leukocytes	2020-09-18	32888494	408112 British		14q32.12	14	92650006	RIN3	RIN3			ENSG00000100599	rs72699870-C	intron_variant		0.19512	5e-16	15.301	0.0227754	0.017-0.028 unit increase	Genome-wide genotyping array	(T/C)	C	0.1374	8220	0.959	0.6136	92650006	408112	0.017	0.028	0.0227754	0.00280612	FALSE
rs1075472	rs117068593	appendicular lean mass	2020-11-04	33097823	450243 European		14q32.12	14	92651884	RIN3	RIN3			ENSG00000100599	rs117068593-T	missense_variant	missense	0.1895	9e-62	61.0458	0.0403	0.036-0.045 unit increase	Genome-wide genotyping array	(C/T)	T	0.0805	10098	0.9588	0.7572	92651884	450243	0.036	0.045	0.0403	0.00229592	FALSE
rs1075472	rs10498635	osteitis deformans	2011-06-08	21623375	741 European 2699 European	1,474 European ancestry cases, 1,671 European ancestry controls	14q32.12	14	92636964	RIN3	RIN3			ENSG00000100599	rs10498635-C	intron_variant		0.82	3e-11	10.5229	1.44	1.29-1.60	Genome-wide genotyping array	(C/T)	C	0.0946	-4822	0.818	0.6583	92636964	3440	0.254642	0.470004	0.364643	0.0549391	FALSE
rs1075472	rs72697295	basophil count	2020-09-21	32888493	474001 European		14q32.12	14	92603635	NR	RIN3			ENSG00000100599	rs72697295-C	intron_variant		0.180908	8e-11	10.0969	0.017529	0.012-0.023 SD unit decrease	Genome-wide genotyping array	(G/C)	C	0.0833	-38151	0.8833	0.6669	92603635	474001	0.012	0.023	0.017529	0.00280612	FALSE
rs1075472	rs72699855	chronic obstructive pulmonary disease	2019-05-01	30804561	35735 222076		14q32.12	14	92639608	RIN3	RIN3			ENSG00000100599	rs72699855-G	intron_variant		0.81	5e-09	8.30103	1.08	1.05-1.11	Genome-wide genotyping array	(G/C)	G	0.104	-2178	0.9907	0.8982	92639608	257811	0.0487902	0.10436	0.076961	0.014176	FALSE
rs1075472	rs117068593	leukocyte count	2021-12-14	34594039	350470 European 154355 East Asian		14q32.12	14	92651884		RIN3			ENSG00000100599	rs117068593-T	missense_variant	missense	NR	5e-17	16.301	0.0255	0.02-0.031 unit decrease	Genome-wide genotyping array	(C/T)	T	0.0805	10098	0.9588	0.7572	92651884	504825	0.02	0.031	0.0255	0.00280612	FALSE
rs1075472	rs10498635	neutrophil count	2020-09-21	32888493	519288 European		14q32.12	14	92636964	NR	RIN3			ENSG00000100599	rs10498635-T	intron_variant		0.183683	9e-34	33.0458	0.030199	0.025-0.035 SD unit decrease	Genome-wide genotyping array	(C/T)	T	0.0946	-4822	0.818	0.6583	92636964	519288	0.025	0.035	0.030199	0.00255102	FALSE
rs1075472	rs117068593	platelet component distribution width	2020-09-18	32888494	408112 British		14q32.12	14	92651884	RIN3	RIN3			ENSG00000100599	rs117068593-T	missense_variant	missense	0.189469	4e-14	13.3979	0.0232193	0.017-0.029 unit increase	Genome-wide genotyping array	(C/T)	T	0.0805	10098	0.9588	0.7572	92651884	408112	0.017	0.029	0.0232193	0.00306122	FALSE
rs1075472	rs72699870	alkaline phosphatase measurement	2021-12-14	34594039	344292 European 118886 East Asian		14q32.12	14	92650006		RIN3			ENSG00000100599	rs72699870-C	intron_variant		NR	1e-15	15	0.0235	0.018-0.029 unit decrease	Genome-wide genotyping array	(T/C)	C	0.1374	8220	0.959	0.6136	92650006	463178	0.018	0.029	0.0235	0.00280612	FALSE
rs1075472	rs11624512	basophil count, eosinophil count	2017-08-30	27863252	171771 European		14q32.12	14	92644775	RIN3	RIN3			ENSG00000100599	rs11624512-T	non_coding_transcript_exon_variant		0.192	4e-14	13.3979	0.0342676	0.025-0.043 unit decrease	Genome-wide genotyping array	(C/T)	T	0.1094	2989	0.9883	0.8447	92644775	171771	0.025	0.043	0.0342676	0.00459184	FALSE
rs1075472	rs11624512	granulocyte count	2017-08-30	27863252	169822 European		14q32.12	14	92644775	RIN3	RIN3			ENSG00000100599	rs11624512-T	non_coding_transcript_exon_variant		0.1921	2e-13	12.699	0.0334173	0.024-0.042 unit decrease	Genome-wide genotyping array	(C/T)	T	0.1094	2989	0.9883	0.8447	92644775	169822	0.024	0.042	0.0334173	0.00459184	FALSE
rs1075472	rs72699866	neutrophil count, eosinophil count	2017-08-30	27863252	170384 European		14q32.12	14	92648442	RIN3	RIN3			ENSG00000100599	rs72699866-A	intron_variant		0.1917	3e-13	12.5229	0.0333794	0.024-0.042 unit decrease	Genome-wide genotyping array	(G/A)	A	0.0988	6656	0.9885	0.9465	92648442	170384	0.024	0.042	0.0333794	0.00459184	FALSE
rs10774020	rs10774020	serum metabolite measurement	2021-07-09	33031748	3926 Hispanic/Latino		12p13.33	12	239710	SLC6A13	SLC6A13			ENSG00000010379	rs10774020-T	intron_variant		0.56974	3e-57	56.5229	0.348	0.3-0.39 unit decrease	Genome-wide genotyping array	(T/C)	T	0.4569	0	1	1	239710	3926	0.3	0.39	0.348	0.0229592	FALSE
rs10774020	rs11613331	blood metabolite measurement	2014-12-10	24816252	7824 European		12p13.33	12	242301	SLC6A13	SLC6A13			ENSG00000010379	rs11613331-A	intron_variant		0.55	2e-25	24.699	0.037	0.029-0.045 unit increase	Genome-wide genotyping array	(G/A)	A	0.3624	2591	0.9858	0.6567	242301	7824	0.029	0.045	0.037	0.00408163	FALSE
rs10790454	rs4935786	atrial fibrillation	2018-10-17	30061737	60620 European 970216 European		11q24.1	11	121790799	SORL1					rs4935786-T	intron_variant		0.267	5e-09	8.30103	1.05	1.03-1.06	Genome-wide genotyping array	(T/A)	T	0.4189	70892	0.8809	0.7734	121790799	1030836	0.0295588	0.0582689	0.0487902	0.00732401	FALSE
rs10790454	rs10790454	blood urea nitrogen measurement	2022-05-26	34272381	679531 European 173149		11q24.1	11	121719907		SORL1 - RNU6-256P	ENSG00000137642	ENSG00000252556		rs10790454-C	intron_variant		0.7347	2e-09	8.69897	0.0034	0.0022-0.0046 unit increase	Genome-wide genotyping array	(C/A)	C	0.4197	0	1	1	121719907	852680	0.0022	0.0046	0.0034	0.000612245	FALSE
rs10797427	rs2503712	body height	2021-12-14	34594039	360388 European 165056 East Asian		1p36.33	1	2205929		FAAP20			ENSG00000162585	rs2503712-C	intron_variant		NR	5e-20	19.301	0.0124	0.0099-0.0149 unit increase	Genome-wide genotyping array	(T/C)	C	0.4868	76636	0.8214	0.6598	2205929	525444	0.0099	0.0149	0.0124	0.00127551	FALSE
rs10821905	rs10821907	colorectal cancer, colorectal adenoma	2019-05-28	30510241	55105 European 3026 East Asian 65079 European 2268 East Asian		10q11.23	10	50888694	A1CF, PRKG1	A1CF - MIX23P2	ENSG00000148584	ENSG00000236944		rs10821907-C	intergenic_variant		0.8276	5e-10	9.30103	1.08	1.05-1.10	Genome-wide genotyping array	(C/T)	C	0.1855	2361	0.9881	0.9711	50888694	125478	0.0487902	0.0953102	0.076961	0.0118674	FALSE
rs10821905	rs10994860	uric acid measurement	2021-12-14	34594039	343836 European 129405 East Asian		10q11.23	10	50885664		A1CF			ENSG00000148584	rs10994860-T	5_prime_UTR_variant		NR	8e-67	66.0969	0.0437	0.039-0.049 unit increase	Genome-wide genotyping array	(C/T)	T	0.1629	-669	0.9985	0.8566	50885664	473241	0.039	0.049	0.0437	0.00255102	FALSE
rs10821905	rs10994860	urate measurement	2019-10-29	31578528	288649 European 125725 East Asian 33671 African American 9037 South Asian 608 Hispanic		10q11.23	10	50885664	A1CF	A1CF			ENSG00000148584	rs10994860-T	5_prime_UTR_variant		0.1679	7e-42	41.1549	0.061	0.052-0.07 mg/dL increase	Genome-wide genotyping array	(C/T)	T	0.1629	-669	0.9985	0.8566	50885664	457690	0.052	0.07	0.061	0.00459184	FALSE
rs10821944	rs10821944	rheumatoid arthritis	2021-12-14	34594039	5348 East Asian 173268 East Asian		10q21.2	10	62025330		ARID5B			ENSG00000150347	rs10821944-T	3_prime_UTR_variant		0.634537	6e-09	8.22185	0.122285	0.081-0.163 unit decrease	Genome-wide genotyping array	(G/T)	T	0.359	0	1	1	62025330	178616	0.081	0.163	0.122285	0.0209184	FALSE
rs10821944	rs7902146	BMI-adjusted waist-hip ratio	2021-08-24	34021172	219872 British		10q21.2	10	62041271	ARID5B	ARID5B			ENSG00000150347	rs7902146-C	intron_variant		NR	1e-08	8	0.0184411	0.012-0.025 unit increase	Genome-wide genotyping array	(C/T)	C	0.3446	15941	0.9738	0.8903	62041271	219872	0.012	0.025	0.0184411	0.00331633	FALSE
rs10821944	rs10821944	Graves disease	2021-12-14	34594039	1678 European 456942 European 2809 East Asian 172656 East Asian		10q21.2	10	62025330		ARID5B			ENSG00000150347	rs10821944-T	3_prime_UTR_variant		NR	1e-11	11	0.1566	0.11-0.2 unit decrease	Genome-wide genotyping array	(G/T)	T	0.359	0	1	1	62025330	634085	0.11	0.2	0.1566	0.0229592	FALSE
rs10821944	rs7902146	systemic lupus erythematosus	2021-06-23	33272962	13377 East Asian 194993 East Asian		10q21.2	10	62041271	ARID5B	ARID5B			ENSG00000150347	rs7902146-T	intron_variant		0.691	3e-12	11.5229	0.9	0.87-0.93	Genome-wide genotyping array	(C/T)	T	0.3446	15941	0.9738	0.8903	62041271	208370	-0.139262	-0.0725707	-0.105361	0.0170131	FALSE
rs10821944	rs10821944	blood urea nitrogen measurement	2022-05-26	34272381	679531 European 173149		10q21.2	10	62025330		ARID5B			ENSG00000150347	rs10821944-G	3_prime_UTR_variant		0.7109	9e-10	9.04576	0.0032	0.0022-0.0042 unit increase	Genome-wide genotyping array	(G/T)	G	0.359	0	1	1	62025330	852680	0.0022	0.0042	0.0032	0.000510204	FALSE
rs10851885	rs10851885	urate measurement	2019-10-29	31578528	288649 European		15q24.2	15	76012162	NRG4	NRG4			ENSG00000169752	rs10851885-A	5_prime_UTR_variant		0.7559	4e-32	31.3979	0.05396	0.045-0.063 mg/dL decrease	Genome-wide genotyping array	(A/G)	A	0.1178	0	1	1	76012162	288649	0.045	0.063	0.05396	0.00459184	FALSE
rs10851885	rs10851885	blood urea nitrogen measurement	2022-05-26	34272381	679531 European 173149		15q24.2	15	76012162		NRG4			ENSG00000169752	rs10851885-G	5_prime_UTR_variant		0.7489	4e-51	50.3979	0.0092	0.008-0.0104 unit increase	Genome-wide genotyping array	(A/G)	G	0.1178	0	1	1	76012162	852680	0.008	0.0104	0.0092	0.000612245	FALSE
rs10866705	rs10866705	blood urea nitrogen measurement	2022-05-26	34272381	679531 European 173149		5q35.3	5	177374130		RGS14 - SLC34A1	ENSG00000169220	ENSG00000131183		rs10866705-C	intergenic_variant		0.7443	3e-21	20.5229	0.0053	0.0041-0.0065 unit increase	Genome-wide genotyping array	(C/A)	C	0.2586	0	1	1	177374130	852680	0.0041	0.0065	0.0053	0.000612245	FALSE
rs10878301	rs11175835	heel bone mineral density	2019-01-28	30598549	426824 British		12q14.3	12	65601907	LOC100507065	LINC02454			ENSG00000256268	rs11175835-G	intron_variant		0.289085	3e-36	35.5229	0.0257671	0.022-0.03 unit increase	Genome-wide genotyping array	(G/A)	G	0.4681	31330	0.9775	0.7559	65601907	426824	0.022	0.03	0.0257671	0.00204082	FALSE
rs10906850	rs4265502	BMI-adjusted hip circumference	2021-08-24	34021172	219872 British		10p13	10	15180971	RP11-455B2.9	NMT2 - FAM171A1	ENSG00000152465	ENSG00000148468		rs4265502-T	regulatory_region_variant		NR	4e-08	7.39794	0.0165731	0.011-0.023 unit increase	Genome-wide genotyping array	(G/T)	T	0.2149	-2084	0.8365	0.6964	15180971	219872	0.011	0.023	0.0165731	0.00306122	FALSE
rs10927723	rs12057629	migraine disorder	2022-05-11	35115687	102084 European 771257 European		1p36.21	1	15211997		TMEM51			ENSG00000171729	rs12057629-C	intron_variant		0.356375	9e-14	13.0458	1.04081	1.03-1.05 increase	Genome-wide genotyping array	(T/C)	C	0.2947	-41	1	0.999	15211997	873341	1.03	1.05	1.04081	0.00510204	FALSE
rs10934753	rs2364368	serum alanine aminotransferase measurement	2021-06-09	33972514	437267 European	315,572 European ancestry individuals	3q21.3	3	126186237	ALDH1L1	ALDH1L1-AS2, ALDH1L1			ENSG00000246022, ENSG00000144908	rs2364368-A	intron_variant		0.582477	5e-10	9.30103	0.00247213	0.0017-0.0032 unit decrease	Genome-wide genotyping array	(A/T)	A	0.2967	-1099	0.9952	0.9671	126186237	437267	0.0017	0.0032	0.00247213	0.000382653	FALSE
rs10934753	rs2364368	mean corpuscular hemoglobin	2021-12-14	34594039	350472 European 128028 East Asian		3q21.3	3	126186237		ALDH1L1-AS2, ALDH1L1			ENSG00000246022, ENSG00000144908	rs2364368-T	intron_variant		NR	2e-08	7.69897	0.0117	0.0076-0.0158 unit increase	Genome-wide genotyping array	(A/T)	T	0.2967	-1099	0.9952	0.9671	126186237	478500	0.0076	0.0158	0.0117	0.00209184	FALSE
rs10934753	rs10934753	homocysteine measurement	2014-11-01	24651765	2710 European 1725 European 258 African 117		3q21.3	3	126187336	ALDH1L1	ALDH1L1, ALDH1L1-AS2			ENSG00000144908, ENSG00000246022	rs10934753-A	intron_variant		0.43	7e-13	12.1549	0.193	0.14-0.25 unit increase	Genome-wide genotyping array	(G/A)	A	0.3017	0	1	1	126187336	4810	0.14	0.25	0.193	0.0280612	FALSE
rs10934753	rs10934753	glycine measurement	2022-04-27	35213538	114978 European		3q21.3	3	126187336		ALDH1L1, ALDH1L1-AS2			ENSG00000144908, ENSG00000246022	rs10934753-G	intron_variant		0.582884	4e-68	67.3979	0.0690103	0.061-0.077 unit decrease	Genome-wide genotyping array	(G/A)	G	0.3017	0	1	1	126187336	114978	0.061	0.077	0.0690103	0.00408163	FALSE
rs10934753	rs750714	mean corpuscular volume	2020-09-21	32888493	544127 European		3q21.3	3	126185845	NR	ALDH1L1, ALDH1L1-AS2			ENSG00000144908, ENSG00000246022	rs750714-A	intron_variant		0.420448	1e-14	14	0.014167	0.011-0.018 SD unit increase	Genome-wide genotyping array	(G/A)	A	0.3251	-1491	0.9961	0.8901	126185845	544127	0.011	0.018	0.014167	0.00178571	FALSE
rs11039221	rs10769256	anxiety	2018-10-31	29942085	348219 European		11p11.2	11	47356845	NR	SPI1			ENSG00000066336	rs10769256-T	intron_variant		NR	7e-09	8.1549	0.01416	0.0094-0.0189 unit increase	Genome-wide genotyping array	(C/T)	T	0.3596	-49343	0.8381	0.6091	47356845	348219	0.0094	0.0189	0.01416	0.00242347	FALSE
rs11039221	rs2293576	hip circumference	2017-05-23	25673412	56910 European 86570 European	up to 36,570 European ancestry men, 30,172 European ancestry women, 915 Filipino ancestry men, 735 Filipino ancestry women, 2,351 African American/Afro-Caribbean ancestry men, 6,258 African American/Afro-Caribbean ancestry women, 2,285 South Asian ancestry men, 506 South Asian ancestry women, 195 Seychellois ancestry men, 266 Seychellois ancestry women	11p11.2	11	47413435	SLC39A13	SLC39A13			ENSG00000165915	rs2293576-A	synonymous_variant	synonymous	0.3277	2e-09	8.69897	0.0229	0.015-0.03 unit decrease	Genome-wide genotyping array	(G/A)	A	0.2706	7247	1	0.7618	47413435	143480	0.015	0.03	0.0229	0.00382653	FALSE
rs11039221	rs12577643	eosinophil percentage of leukocytes	2020-09-18	32888494	408112 British		11p11.2	11	47445620	RAPSN	RAPSN			ENSG00000165917	rs12577643-T	intron_variant		0.32593	3e-09	8.52288	0.0141953	0.0095-0.0189 unit increase	Genome-wide genotyping array	(A/T)	T	0.271	39433	0.9869	0.7434	47445620	408112	0.0095	0.0189	0.0141953	0.00239796	FALSE
rs11039221	rs12807014	ferritin measurement	2021-03-22	33536631	246139 European		11p11.2	11	47738526	FNBP4	FNBP4			ENSG00000109920	rs12807014-C	intron_variant		0.274	3e-13	12.5229	0.029	0.036-0.021 SD decrease	Genome-wide genotyping array	(T/C)	C	0.2612	332339	0.9409	0.6427	47738526	246139	0.036	0.021	0.029	-0.00382653	FALSE
rs11039221	rs4434960	neuroticism measurement	2019-05-02	30867560	270059 British		11p11.2	11	47433000	RAPSN	PSMC3 - RAPSN	ENSG00000165916	ENSG00000165917		rs4434960-A	intergenic_variant		NR	3e-09	8.52288	0.010378	0.007-0.0138 unit increase	Genome-wide genotyping array	(A/T)	A	0.3313	26812	0.9918	0.9669	47433000	270059	0.007	0.0138	0.010378	0.00173469	FALSE
rs11039221	rs10769256	Diuretic use measurement	2021-12-14	34594039	34453 European 194633 European 22356 East Asian 156370 East Asian		11p11.2	11	47356845		SPI1			ENSG00000066336	rs10769256-T	intron_variant		NR	1e-11	11	0.0548	0.039-0.071 unit increase	Genome-wide genotyping array	(C/T)	T	0.3596	-49343	0.8381	0.6091	47356845	407812	0.039	0.071	0.0548	0.00816327	FALSE
rs11039221	rs2293579	serum albumin measurement	2012-12-21	23022100	Up 53190 European 9380 Japanese		11p11.2	11	47419207	PSMC3	PSMC3			ENSG00000165916	rs2293579-A	intron_variant		0.4	1e-07	7	0.0086	0.0055-0.0117 unit increase	Genome-wide genotyping array	(G/A)	A	0.3183	13019	0.9916	0.9428	47419207	62570	0.0055	0.0117	0.0086	0.00158163	FALSE
rs11039221	rs12577643	body weight	2021-12-14	34594039	360116 European 165419 East Asian		11p11.2	11	47445620		RAPSN			ENSG00000165917	rs12577643-T	intron_variant		NR	2e-24	23.699	0.0185	0.015-0.022 unit decrease	Genome-wide genotyping array	(A/T)	T	0.271	39433	0.9869	0.7434	47445620	525535	0.015	0.022	0.0185	0.00178571	FALSE
rs11039221	rs7103648	diastolic blood pressure	2018-09-14	27618452	201529 European	up to 140,886 European ancestry individuals	11p11.2	11	47440232	RAPSN, PSMC3, SLC39A13	RAPSN			ENSG00000165917	rs7103648-A	intron_variant		0.614	9e-19	18.0458	0.2409	0.19-0.29 mm Hg decrease	Targeted genotyping array [CardioMetaboChip]	(A/G)	A	0.3297	34044	0.9809	0.9526	47440232	201529	0.19	0.29	0.2409	0.0255102	FALSE
rs11039221	rs10769264	blood urea nitrogen measurement	2022-05-26	34272381	679531 European 173149		11p11.2	11	47401789		MIR4487 - SLC39A13	ENSG00000264583	ENSG00000165915		rs10769264-T	intron_variant		0.3722	1e-12	12	0.0035	0.0025-0.0045 unit increase	Genome-wide genotyping array	(C/T)	T	0.3291	-4399	0.9982	0.9892	47401789	852680	0.0025	0.0045	0.0035	0.000510204	FALSE
rs11039221	rs10769264	erythrocyte count	2021-12-14	34594039	350475 European 153512 East Asian		11p11.2	11	47401789		MIR4487 - SLC39A13	ENSG00000264583	ENSG00000165915		rs10769264-T	intron_variant		NR	2e-10	9.69897	0.0115	0.008-0.015 unit decrease	Genome-wide genotyping array	(C/T)	T	0.3291	-4399	0.9982	0.9892	47401789	503987	0.008	0.015	0.0115	0.00178571	FALSE
rs11039221	rs10437655	Alzheimer disease	2022-04-06	35379992	39106 European 46828 European 401577 European	25,392 cases, 276,086 controls	11p11.2	11	47370397		SPI1			ENSG00000066336	rs10437655-A	intron_variant		0.3987	5e-14	13.301	1.06	1.04-1.07	Genome-wide genotyping array	(G/A)	A	0.3626	-35791	0.889	0.6765	47370397	487511	0.0392207	0.0676586	0.0582689	0.00725458	FALSE
rs11039221	rs2293576	waist circumference	2017-05-23	25673412	56910 European 86570 European	up to 36,570 European ancestry men, 30,172 European ancestry women, 915 Filipino ancestry men, 735 Filipino ancestry women, 2,351 African American/Afro-Caribbean ancestry men, 6,258 African American/Afro-Caribbean ancestry women, 2,285 South Asian ancestry men, 506 South Asian ancestry women, 195 Seychellois ancestry men, 266 Seychellois ancestry women	11p11.2	11	47413435	SLC39A13	SLC39A13			ENSG00000165915	rs2293576-A	synonymous_variant	synonymous	0.3271	9e-10	9.04576	0.0222	0.015-0.029 unit decrease	Genome-wide genotyping array	(G/A)	A	0.2706	7247	1	0.7618	47413435	143480	0.015	0.029	0.0222	0.00357143	FALSE
rs11039221	rs7103648	systolic blood pressure	2018-09-14	27618452	201529 European	up to 140,886 European ancestry individuals	11p11.2	11	47440232	RAPSN, PSMC3, SLC39A13	RAPSN			ENSG00000165917	rs7103648-A	intron_variant		0.614	4e-13	12.3979	0.3349	0.24-0.43 mm Hg decrease	Targeted genotyping array [CardioMetaboChip]	(A/G)	A	0.3297	34044	0.9809	0.9526	47440232	201529	0.24	0.43	0.3349	0.0484694	FALSE
rs11039221	rs2293576	stroke	2021-04-16	33773637	6030 European 248929 European		11p11.2	11	47413435	SPI1, SLC39A13, PSMC3, RAPSN	SLC39A13			ENSG00000165915	rs2293576-G	synonymous_variant	synonymous	0.67	7e-10	9.1549	1.14	1.1-1.18	Genome-wide genotyping array	(G/A)	G	0.2706	7247	1	0.7618	47413435	254959	0.0953102	0.165514	0.131028	0.0179092	FALSE
rs11057413	rs7133378	cholesterol:total lipids ratio, high density lipoprotein cholesterol measurement	2022-04-27	35213538	115082 European		12q24.31	12	123924955		DNAH10, DNAH10, CCDC92, CCDC92			ENSG00000281935, ENSG00000197653, ENSG00000119242, ENSG00000275035	rs7133378-G	intron_variant		0.680211	5e-16	15.301	0.0341684	0.026-0.042 unit decrease	Genome-wide genotyping array	(G/A)	G	0.333	-79660	0.9352	0.6409	123924955	115082	0.026	0.042	0.0341684	0.00408163	FALSE
rs11057413	rs4575361	grip strength measurement	2018-07-09	29691431	334825 British		12q24.31	12	123925982	CCDC92	DNAH10, DNAH10, DNAH10OS, CCDC92, CCDC92			ENSG00000281935, ENSG00000197653, ENSG00000250091, ENSG00000119242, ENSG00000275035	rs4575361-A	non_coding_transcript_exon_variant		0.689	1e-10	10	0.002	0.0014-0.0026 unit increase	Genome-wide genotyping array	(A/T)	A	0.2445	-78633	0.9051	0.7247	123925982	334825	0.0014	0.0026	0.002	0.000306122	FALSE
rs11057413	rs12317176	smoking behavior, BMI-adjusted waist circumference	2017-08-10	28443625	97400 European 63892 European 5829 European 10500 African American/AfroCaribbean 2706 African American/AfroCaribbean 1030 Indian Asian 7648 Indian Asian 1793 Fiino 2944 Hispanic/Latino 1764 Hispanic/Latino	21,496 European ancestry women, 24,385 European ancestry men, 118,364 European ancestry individuals, 2,326 African American/Afro-Caribbean ancestry women, 855 African American/Afro-Caribbean ancestry men	12q24.31	12	123920171	DNAH10	CCDC92, CCDC92, DNAH10, DNAH10			ENSG00000119242, ENSG00000275035, ENSG00000281935, ENSG00000197653	rs12317176-T	intron_variant		0.649	4e-09	8.39794	0.0211	0.014-0.028 unit increase	Genome-wide genotyping array	(T/C)	T	0.3428	-84444	0.9796	0.6731	123920171	195506	0.014	0.028	0.0211	0.00357143	FALSE
rs11057413	rs7133378	cholesteryl esters:total lipids ratio, high density lipoprotein cholesterol measurement	2022-04-27	35213538	115082 European		12q24.31	12	123924955		DNAH10, DNAH10, CCDC92, CCDC92			ENSG00000281935, ENSG00000197653, ENSG00000119242, ENSG00000275035	rs7133378-G	intron_variant		0.680211	8e-14	13.0969	0.0319217	0.024-0.04 unit decrease	Genome-wide genotyping array	(G/A)	G	0.333	-79660	0.9352	0.6409	123924955	115082	0.024	0.04	0.0319217	0.00408163	FALSE
rs11057413	rs7133378	lipid measurement, high density lipoprotein cholesterol measurement	2022-04-27	35213538	115082 European		12q24.31	12	123924955		DNAH10, DNAH10, CCDC92, CCDC92			ENSG00000281935, ENSG00000197653, ENSG00000119242, ENSG00000275035	rs7133378-G	intron_variant		0.680211	5e-13	12.301	0.0297221	0.022-0.038 unit decrease	Genome-wide genotyping array	(G/A)	G	0.333	-79660	0.9352	0.6409	123924955	115082	0.022	0.038	0.0297221	0.00408163	FALSE
rs11057413	rs7133378	triglyceride measurement, very low density lipoprotein cholesterol measurement	2022-04-27	35213538	115082 European		12q24.31	12	123924955		DNAH10, DNAH10, CCDC92, CCDC92			ENSG00000281935, ENSG00000197653, ENSG00000119242, ENSG00000275035	rs7133378-G	intron_variant		0.680211	4e-14	13.3979	0.0322286	0.024-0.041 unit increase	Genome-wide genotyping array	(G/A)	G	0.333	-79660	0.9352	0.6409	123924955	115082	0.024	0.041	0.0322286	0.00433673	FALSE
rs11057413	rs7133378	cholesteryl ester measurement, high density lipoprotein cholesterol measurement	2022-04-27	35213538	115082 European		12q24.31	12	123924955		DNAH10, DNAH10, CCDC92, CCDC92			ENSG00000281935, ENSG00000197653, ENSG00000119242, ENSG00000275035	rs7133378-G	intron_variant		0.680211	5e-18	17.301	0.0353663	0.027-0.043 unit decrease	Genome-wide genotyping array	(G/A)	G	0.333	-79660	0.9352	0.6409	123924955	115082	0.027	0.043	0.0353663	0.00408163	FALSE
rs11057413	rs11057397	triglyceride measurement, intermediate density lipoprotein measurement	2022-04-27	35213538	115082 European		12q24.31	12	123935181		CCDC92, CCDC92, DNAH10, DNAH10			ENSG00000119242, ENSG00000275035, ENSG00000281935, ENSG00000197653	rs11057397-C	intron_variant		0.662498	4e-08	7.39794	0.0234938	0.015-0.032 unit increase	Genome-wide genotyping array	(C/T)	C	0.2697	-69434	0.9275	0.8524	123935181	115082	0.015	0.032	0.0234938	0.00433673	FALSE
rs11057413	rs7132655	free cholesterol measurement, high density lipoprotein cholesterol measurement	2022-04-27	35213538	115082 European		12q24.31	12	123954426		CCDC92, CCDC92			ENSG00000119242, ENSG00000275035	rs7132655-G	intron_variant		0.664593	6e-12	11.2218	0.026552	0.019-0.034 unit decrease	Genome-wide genotyping array	(G/C)	G	0.2629	-50189	0.9886	0.9526	123954426	115082	0.019	0.034	0.026552	0.00382653	FALSE
rs11057413	rs7133378	BMI-adjusted hip circumference	2021-08-24	34021172	219872 British		12q24.31	12	123924955	DNAH10, CCDC92	DNAH10, DNAH10, CCDC92, CCDC92			ENSG00000281935, ENSG00000197653, ENSG00000119242, ENSG00000275035	rs7133378-A	intron_variant		NR	1e-14	14	0.0233325	0.017-0.029 unit increase	Genome-wide genotyping array	(G/A)	A	0.333	-79660	0.9352	0.6409	123924955	219872	0.017	0.029	0.0233325	0.00306122	FALSE
rs11057413	rs7133378	low density lipoprotein cholesterol measurement, free cholesterol:total lipids ratio	2022-04-27	35213538	115082 European		12q24.31	12	123924955		DNAH10, DNAH10, CCDC92, CCDC92			ENSG00000281935, ENSG00000197653, ENSG00000119242, ENSG00000275035	rs7133378-G	intron_variant		0.680211	3e-11	10.5229	0.02801	0.02-0.036 unit decrease	Genome-wide genotyping array	(G/A)	G	0.333	-79660	0.9352	0.6409	123924955	115082	0.02	0.036	0.02801	0.00408163	FALSE
rs11057413	rs3789967	atrial fibrillation	2018-08-13	29892015	55114 European 482295 European 8180 Japanese 28612 Japanese 1307 African American 7660 African American 845 Hispanic 4177 Hispanic		12q24.31	12	123962792	CCDC92	CCDC92, CCDC92			ENSG00000119242, ENSG00000275035	rs3789967-T	non_coding_transcript_exon_variant		0.66	6e-09	8.22185	1.05	1.03-1.06	Genome-wide genotyping array	(T/G)	T	0.3314	-41823	0.9833	0.7137	123962792	588190	0.0295588	0.0582689	0.0487902	0.00732401	FALSE
rs11057413	rs7133378	free cholesterol measurement, chylomicron measurement, very low density lipoprotein cholesterol measurement	2022-04-27	35213538	115082 European		12q24.31	12	123924955		DNAH10, DNAH10, CCDC92, CCDC92			ENSG00000281935, ENSG00000197653, ENSG00000119242, ENSG00000275035	rs7133378-G	intron_variant		0.680211	2e-09	8.69897	0.0255866	0.017-0.034 unit increase	Genome-wide genotyping array	(G/A)	G	0.333	-79660	0.9352	0.6409	123924955	115082	0.017	0.034	0.0255866	0.00433673	FALSE
rs11057413	rs4930724	mean corpuscular volume	2020-09-21	32888493	544127 European		12q24.31	12	123939270	NR	CCDC92, CCDC92			ENSG00000119242, ENSG00000275035	rs4930724-C	intron_variant		0.332278	1e-10	10	0.012421	0.0086-0.0162 SD unit increase	Genome-wide genotyping array	(T/C)	C	0.3468	-65345	0.9692	0.6474	123939270	544127	0.0086	0.0162	0.012421	0.00193878	FALSE
rs11057413	rs4930726	type 2 diabetes mellitus	2020-09-14	32541925	148726 European 24646 African American 8616 Hispanic 46511 Asian 965732 European 31446 African American 11829 Hispanic 169776 Asian		12q24.31	12	123943784	NR	CCDC92, CCDC92			ENSG00000119242, ENSG00000275035	rs4930726-C	5_prime_UTR_variant		0.334	8e-18	17.0969	0.0353	0.027-0.043 unit decrease	Genome-wide genotyping array	(T/C)	C	0.3178	-60831	0.965	0.7314	123943784	1407282	0.027	0.043	0.0353	0.00408163	FALSE
rs11057413	rs7133378	cholesteryl ester measurement, chylomicron measurement, very low density lipoprotein cholesterol measurement	2022-04-27	35213538	115082 European		12q24.31	12	123924955		DNAH10, DNAH10, CCDC92, CCDC92			ENSG00000281935, ENSG00000197653, ENSG00000119242, ENSG00000275035	rs7133378-G	intron_variant		0.680211	1e-11	11	0.0291205	0.021-0.037 unit increase	Genome-wide genotyping array	(G/A)	G	0.333	-79660	0.9352	0.6409	123924955	115082	0.021	0.037	0.0291205	0.00408163	FALSE
rs11057413	rs7133378	body mass index	2019-11-05	30239722	806834 European		12q24.31	12	123924955		DNAH10, DNAH10, CCDC92, CCDC92			ENSG00000281935, ENSG00000197653, ENSG00000119242, ENSG00000275035	rs7133378-A	intron_variant		0.3335	3e-13	12.5229	0.0127	0.0094-0.016 unit increase	Genome-wide genotyping array	(G/A)	A	0.333	-79660	0.9352	0.6409	123924955	806834	0.0094	0.016	0.0127	0.00168367	FALSE
rs11057413	rs11057397	cholesteryl ester measurement, very low density lipoprotein cholesterol measurement	2022-04-27	35213538	115082 European		12q24.31	12	123935181		CCDC92, CCDC92, DNAH10, DNAH10			ENSG00000119242, ENSG00000275035, ENSG00000281935, ENSG00000197653	rs11057397-C	intron_variant		0.662498	8e-14	13.0969	0.0321798	0.024-0.041 unit increase	Genome-wide genotyping array	(C/T)	C	0.2697	-69434	0.9275	0.8524	123935181	115082	0.024	0.041	0.0321798	0.00433673	FALSE
rs11057413	rs7133378	reticulocyte measurement	2020-09-18	32888494	408112 British		12q24.31	12	123924955	DNAH10, CCDC92	DNAH10, DNAH10, CCDC92, CCDC92			ENSG00000281935, ENSG00000197653, ENSG00000119242, ENSG00000275035	rs7133378-A	intron_variant		0.318227	2e-20	19.699	0.022212	0.017-0.027 unit decrease	Genome-wide genotyping array	(G/A)	A	0.333	-79660	0.9352	0.6409	123924955	408112	0.017	0.027	0.022212	0.00255102	FALSE
rs11057413	rs11057397	apolipoprotein B measurement	2020-07-21	32203549	439214 European		12q24.31	12	123935181	DNAH10	CCDC92, CCDC92, DNAH10, DNAH10			ENSG00000119242, ENSG00000275035, ENSG00000281935, ENSG00000197653	rs11057397-C	intron_variant		0.662899	1e-16	16	0.0182734	0.014-0.023 unit increase	Genome-wide genotyping array	(C/T)	C	0.2697	-69434	0.9275	0.8524	123935181	439214	0.014	0.023	0.0182734	0.00229592	FALSE
rs11057413	rs11057397	total cholesterol measurement, very low density lipoprotein cholesterol measurement	2022-04-27	35213538	115082 European		12q24.31	12	123935181		CCDC92, CCDC92, DNAH10, DNAH10			ENSG00000119242, ENSG00000275035, ENSG00000281935, ENSG00000197653	rs11057397-C	intron_variant		0.662498	9e-15	14.0458	0.0330193	0.025-0.041 unit increase	Genome-wide genotyping array	(C/T)	C	0.2697	-69434	0.9275	0.8524	123935181	115082	0.025	0.041	0.0330193	0.00408163	FALSE
rs11057413	rs11057397	BMI-adjusted waist circumference	2017-08-18	28448500	2518 African American 85730 European 1773 Fiino 1030 Indian 1457 African American 54792 European 7648 Indian 5527 European	6,244 African American women, 17,531 European ancestry women, 329 African American men, 19,956 European ancestry men	12q24.31	12	123935181	DNAH10	CCDC92, CCDC92, DNAH10, DNAH10			ENSG00000119242, ENSG00000275035, ENSG00000281935, ENSG00000197653	rs11057397-C	intron_variant		0.6614	2e-13	12.699	0.0374	0.027-0.047 cm increase	Genome-wide genotyping array	(C/T)	C	0.2697	-69434	0.9275	0.8524	123935181	160475	0.027	0.047	0.0374	0.00510204	FALSE
rs11057413	rs11057397	low density lipoprotein cholesterol measurement	2022-04-27	35213538	115082 European		12q24.31	12	123935181		CCDC92, CCDC92, DNAH10, DNAH10			ENSG00000119242, ENSG00000275035, ENSG00000281935, ENSG00000197653	rs11057397-C	intron_variant		0.662498	1e-08	8	0.0250021	0.016-0.034 unit increase	Genome-wide genotyping array	(C/T)	C	0.2697	-69434	0.9275	0.8524	123935181	115082	0.016	0.034	0.0250021	0.00459184	FALSE
rs11057413	rs7301953	appendicular lean mass	2020-11-04	33097823	450243 European		12q24.31	12	123921324	DNAH10	DNAH10, DNAH10, CCDC92, CCDC92			ENSG00000281935, ENSG00000197653, ENSG00000119242, ENSG00000275035	rs7301953-A	intron_variant		0.3122	4e-20	19.3979	0.0185	0.015-0.022 unit decrease	Genome-wide genotyping array	(G/A)	A	0.2519	-83291	0.896	0.7388	123921324	450243	0.015	0.022	0.0185	0.00178571	FALSE
rs11057413	rs11057397	very low density lipoprotein cholesterol measurement, phospholipid measurement	2022-04-27	35213538	115082 European		12q24.31	12	123935181		CCDC92, CCDC92, DNAH10, DNAH10			ENSG00000119242, ENSG00000275035, ENSG00000281935, ENSG00000197653	rs11057397-C	intron_variant		0.662498	2e-09	8.69897	0.0262772	0.018-0.035 unit increase	Genome-wide genotyping array	(C/T)	C	0.2697	-69434	0.9275	0.8524	123935181	115082	0.018	0.035	0.0262772	0.00433673	FALSE
rs11057413	rs4930724	triglyceride measurement	2020-07-21	32203549	441016 European		12q24.31	12	123939270	CCDC92	CCDC92, CCDC92			ENSG00000119242, ENSG00000275035	rs4930724-T	intron_variant		0.668385	4e-35	34.3979	0.0261639	0.022-0.03 unit increase	Genome-wide genotyping array	(T/C)	T	0.3468	-65345	0.9692	0.6474	123939270	441016	0.022	0.03	0.0261639	0.00204082	FALSE
rs11057413	rs7133378	very low density lipoprotein cholesterol measurement, phospholipids:total lipids ratio	2022-04-27	35213538	115071 European		12q24.31	12	123924955		DNAH10, DNAH10, CCDC92, CCDC92			ENSG00000281935, ENSG00000197653, ENSG00000119242, ENSG00000275035	rs7133378-G	intron_variant		0.680224	4e-13	12.3979	0.0312156	0.023-0.04 unit increase	Genome-wide genotyping array	(G/A)	G	0.333	-79660	0.9352	0.6409	123924955	115071	0.023	0.04	0.0312156	0.00433673	FALSE
rs11057413	rs11057397	apolipoprotein A 1 measurement, apolipoprotein B measurement	2022-04-27	35213538	115082 European		12q24.31	12	123935181		CCDC92, CCDC92, DNAH10, DNAH10			ENSG00000119242, ENSG00000275035, ENSG00000281935, ENSG00000197653	rs11057397-C	intron_variant		0.662498	5e-15	14.301	0.0335987	0.025-0.042 unit increase	Genome-wide genotyping array	(C/T)	C	0.2697	-69434	0.9275	0.8524	123935181	115082	0.025	0.042	0.0335987	0.00433673	FALSE
rs11057413	rs7133378	BMI-adjusted waist-hip ratio	2019-09-22	30575882	660648 European		12q24.31	12	123924955	NR	DNAH10, DNAH10, CCDC92, CCDC92			ENSG00000281935, ENSG00000197653, ENSG00000119242, ENSG00000275035	rs7133378-G	intron_variant		0.67	2e-95	94.699	0.039	0.035-0.043 unit increase	Genome-wide genotyping array	(G/A)	G	0.333	-79660	0.9352	0.6409	123924955	660648	0.035	0.043	0.039	0.00204082	FALSE
rs11057413	rs11057397	very low density lipoprotein cholesterol measurement, lipid measurement	2022-04-27	35213538	115082 European		12q24.31	12	123935181		CCDC92, CCDC92, DNAH10, DNAH10			ENSG00000119242, ENSG00000275035, ENSG00000281935, ENSG00000197653	rs11057397-C	intron_variant		0.662498	3e-11	10.5229	0.0287179	0.02-0.037 unit increase	Genome-wide genotyping array	(C/T)	C	0.2697	-69434	0.9275	0.8524	123935181	115082	0.02	0.037	0.0287179	0.00433673	FALSE
rs11057413	rs11057397	free cholesterol measurement, very low density lipoprotein cholesterol measurement	2022-04-27	35213538	115082 European		12q24.31	12	123935181		CCDC92, CCDC92, DNAH10, DNAH10			ENSG00000119242, ENSG00000275035, ENSG00000281935, ENSG00000197653	rs11057397-C	intron_variant		0.662498	1e-08	8	0.0249561	0.016-0.034 unit increase	Genome-wide genotyping array	(C/T)	C	0.2697	-69434	0.9275	0.8524	123935181	115082	0.016	0.034	0.0249561	0.00459184	FALSE
rs11057413	rs7133378	chylomicron measurement, total cholesterol measurement, very low density lipoprotein cholesterol measurement	2022-04-27	35213538	115082 European		12q24.31	12	123924955		DNAH10, DNAH10, CCDC92, CCDC92			ENSG00000281935, ENSG00000197653, ENSG00000119242, ENSG00000275035	rs7133378-G	intron_variant		0.680211	8e-11	10.0969	0.0277461	0.019-0.036 unit increase	Genome-wide genotyping array	(G/A)	G	0.333	-79660	0.9352	0.6409	123924955	115082	0.019	0.036	0.0277461	0.00433673	FALSE
rs11057413	rs7133378	insulin measurement	2021-06-10	34059833	151013 European		12q24.31	12	123924955	DNAH10	DNAH10, DNAH10, CCDC92, CCDC92			ENSG00000281935, ENSG00000197653, ENSG00000119242, ENSG00000275035	rs7133378-A	intron_variant		0.3165	6e-11	10.2218	0.0127	0.0088-0.0166 unit decrease	Genome-wide genotyping array, Targeted genotyping array [Genome-wide genotyping array|Metabochip]	(G/A)	A	0.333	-79660	0.9352	0.6409	123924955	151013	0.0088	0.0166	0.0127	0.0019898	FALSE
rs11057413	rs11057397	very low density lipoprotein cholesterol measurement	2022-04-27	35213538	115082 European		12q24.31	12	123935181		CCDC92, CCDC92, DNAH10, DNAH10			ENSG00000119242, ENSG00000275035, ENSG00000281935, ENSG00000197653	rs11057397-C	intron_variant		0.662498	4e-10	9.39794	0.0271816	0.019-0.036 unit increase	Genome-wide genotyping array	(C/T)	C	0.2697	-69434	0.9275	0.8524	123935181	115082	0.019	0.036	0.0271816	0.00433673	FALSE
rs11057413	rs7133378	phospholipid measurement, high density lipoprotein cholesterol measurement	2022-04-27	35213538	115082 European		12q24.31	12	123924955		DNAH10, DNAH10, CCDC92, CCDC92			ENSG00000281935, ENSG00000197653, ENSG00000119242, ENSG00000275035	rs7133378-G	intron_variant		0.680211	1e-17	17	0.0332082	0.026-0.041 unit decrease	Genome-wide genotyping array	(G/A)	G	0.333	-79660	0.9352	0.6409	123924955	115082	0.026	0.041	0.0332082	0.00382653	FALSE
rs11057413	rs7133378	triglycerides:total lipids ratio, high density lipoprotein cholesterol measurement	2022-04-27	35213538	115082 European		12q24.31	12	123924955		DNAH10, DNAH10, CCDC92, CCDC92			ENSG00000281935, ENSG00000197653, ENSG00000119242, ENSG00000275035	rs7133378-G	intron_variant		0.680211	3e-16	15.5229	0.0345554	0.026-0.043 unit increase	Genome-wide genotyping array	(G/A)	G	0.333	-79660	0.9352	0.6409	123924955	115082	0.026	0.043	0.0345554	0.00433673	FALSE
rs11057413	rs4575361	leukocyte count	2021-12-14	34594039	350470 European 154355 East Asian		12q24.31	12	123925982		DNAH10, DNAH10, DNAH10OS, CCDC92, CCDC92			ENSG00000281935, ENSG00000197653, ENSG00000250091, ENSG00000119242, ENSG00000275035	rs4575361-T	non_coding_transcript_exon_variant		NR	4e-12	11.3979	0.0156	0.011-0.02 unit decrease	Genome-wide genotyping array	(A/T)	T	0.2445	-78633	0.9051	0.7247	123925982	504825	0.011	0.02	0.0156	0.00229592	FALSE
rs11057413	rs7133378	reticulocyte count	2020-09-18	32888494	408112 British		12q24.31	12	123924955	DNAH10, CCDC92	DNAH10, DNAH10, CCDC92, CCDC92			ENSG00000281935, ENSG00000197653, ENSG00000119242, ENSG00000275035	rs7133378-A	intron_variant		0.318232	1e-23	23	0.0241487	0.019-0.029 unit decrease	Genome-wide genotyping array	(G/A)	A	0.333	-79660	0.9352	0.6409	123924955	408112	0.019	0.029	0.0241487	0.00255102	FALSE
rs11057413	rs7133378	total cholesterol measurement, high density lipoprotein cholesterol measurement	2022-04-27	35213538	115082 European		12q24.31	12	123924955		DNAH10, DNAH10, CCDC92, CCDC92			ENSG00000281935, ENSG00000197653, ENSG00000119242, ENSG00000275035	rs7133378-G	intron_variant		0.680211	3e-18	17.5229	0.0340242	0.026-0.042 unit decrease	Genome-wide genotyping array	(G/A)	G	0.333	-79660	0.9352	0.6409	123924955	115082	0.026	0.042	0.0340242	0.00408163	FALSE
rs11057413	rs7133378	BMI-adjusted waist-hip ratio, physical activity measurement	2017-08-22	28448500	2518 African American 83707 European 1773 Fiino 1030 Indian 1457 African American 52993 European 7648 Indian 5527 European	6,244 African American women, 17,531 European ancestry women, 329 African American men, 19,956 European ancestry men	12q24.31	12	123924955	CCDC92, DNAH10	DNAH10, DNAH10, CCDC92, CCDC92			ENSG00000281935, ENSG00000197653, ENSG00000119242, ENSG00000275035	rs7133378-G	intron_variant		0.6832	1e-19	19	0.0367	0.029-0.045 unit increase	Genome-wide genotyping array	(G/A)	G	0.333	-79660	0.9352	0.6409	123924955	156653	0.029	0.045	0.0367	0.00408163	FALSE
rs11057413	rs7133378	triglyceride measurement, phospholipid measurement	2022-04-27	35213538	115006 European		12q24.31	12	123924955		DNAH10, DNAH10, CCDC92, CCDC92			ENSG00000281935, ENSG00000197653, ENSG00000119242, ENSG00000275035	rs7133378-G	intron_variant		0.680197	3e-18	17.5229	0.0358203	0.028-0.044 unit increase	Genome-wide genotyping array	(G/A)	G	0.333	-79660	0.9352	0.6409	123924955	115006	0.028	0.044	0.0358203	0.00408163	FALSE
rs11057413	rs7133378	apolipoprotein A 1 measurement	2022-04-27	35213538	115082 European		12q24.31	12	123924955		DNAH10, DNAH10, CCDC92, CCDC92			ENSG00000281935, ENSG00000197653, ENSG00000119242, ENSG00000275035	rs7133378-G	intron_variant		0.680211	2e-13	12.699	0.0298318	0.022-0.038 unit decrease	Genome-wide genotyping array	(G/A)	G	0.333	-79660	0.9352	0.6409	123924955	115082	0.022	0.038	0.0298318	0.00408163	FALSE
rs11057413	rs4765127	triglyceride measurement, low density lipoprotein cholesterol measurement	2022-04-27	35213538	115082 European		12q24.31	12	123975620		ZNF664, RFLNA			ENSG00000179195, ENSG00000178882	rs4765127-G	intron_variant		0.665026	5e-09	8.30103	0.0249978	0.017-0.033 unit increase	Genome-wide genotyping array	(G/T)	G	0.2675	-28995	0.9939	0.9858	123975620	115082	0.017	0.033	0.0249978	0.00408163	FALSE
rs11057413	rs1054852	high density lipoprotein cholesterol measurement	2020-07-21	32203549	403943 European		12q24.31	12	124011769	ZNF664	ZNF664, RFLNA			ENSG00000179195, ENSG00000178882	rs1054852-A	5_prime_UTR_variant		0.623065	8e-65	64.0969	0.0351193	0.031-0.039 unit decrease	Genome-wide genotyping array	(A/G)	A	0.3598	7154	0.9953	0.6451	124011769	403943	0.031	0.039	0.0351193	0.00204082	FALSE
rs11057413	rs7133378	high density lipoprotein particle size measurement	2022-04-27	35213538	115082 European		12q24.31	12	123924955		DNAH10, DNAH10, CCDC92, CCDC92			ENSG00000281935, ENSG00000197653, ENSG00000119242, ENSG00000275035	rs7133378-G	intron_variant		0.680211	3e-15	14.5229	0.0309312	0.023-0.039 unit decrease	Genome-wide genotyping array	(G/A)	G	0.333	-79660	0.9352	0.6409	123924955	115082	0.023	0.039	0.0309312	0.00408163	FALSE
rs11057413	rs7133378	chylomicron measurement, very low density lipoprotein cholesterol measurement, lipid measurement	2022-04-27	35213538	115082 European		12q24.31	12	123924955		DNAH10, DNAH10, CCDC92, CCDC92			ENSG00000281935, ENSG00000197653, ENSG00000119242, ENSG00000275035	rs7133378-G	intron_variant		0.680211	3e-08	7.52288	0.0236755	0.015-0.032 unit increase	Genome-wide genotyping array	(G/A)	G	0.333	-79660	0.9352	0.6409	123924955	115082	0.015	0.032	0.0236755	0.00433673	FALSE
rs11057413	rs7133378	very low density lipoprotein cholesterol measurement, cholesteryl esters:total lipids ratio	2022-04-27	35213538	115082 European		12q24.31	12	123924955		DNAH10, DNAH10, CCDC92, CCDC92			ENSG00000281935, ENSG00000197653, ENSG00000119242, ENSG00000275035	rs7133378-G	intron_variant		0.680211	5e-09	8.30103	0.0243546	0.016-0.032 unit decrease	Genome-wide genotyping array	(G/A)	G	0.333	-79660	0.9352	0.6409	123924955	115082	0.016	0.032	0.0243546	0.00408163	FALSE
rs11057413	rs7133378	chylomicron measurement, very low density lipoprotein cholesterol measurement	2022-04-27	35213538	115082 European		12q24.31	12	123924955		DNAH10, DNAH10, CCDC92, CCDC92			ENSG00000281935, ENSG00000197653, ENSG00000119242, ENSG00000275035	rs7133378-G	intron_variant		0.680211	3e-09	8.52288	0.0253396	0.017-0.034 unit increase	Genome-wide genotyping array	(G/A)	G	0.333	-79660	0.9352	0.6409	123924955	115082	0.017	0.034	0.0253396	0.00433673	FALSE
rs11071738	rs745338	serum urea measurement	2021-06-29	33462484	342286 European 6015 African 7336 South Asian		15q22.2	15	63306231	NR	APH1B			ENSG00000138613	rs745338-G	3_prime_UTR_variant		NR	1e-09	9	0.0147	0.01-0.0194 unit decrease	Genome-wide genotyping array	(T/G)	G	0.257	18275	0.8376	0.6477	63306231	355637	0.01	0.0194	0.0147	0.00239796	FALSE
rs11071738	rs11071738	blood urea nitrogen measurement	2022-05-26	34272381	679531 European 173149		15q22.2	15	63287956		APH1B			ENSG00000138613	rs11071738-T	intron_variant		0.5563	5e-06	5.30103	0.0022	0.0012-0.0032 unit increase	Genome-wide genotyping array	(T/C)	T	0.2726	0	1	1	63287956	852680	0.0012	0.0032	0.0022	0.000510204	FALSE
rs11109717	rs12581220	sodium measurement	2019-09-12	31409800	446237 European	7,612 African ancestry individuals, 10,095 South Asian ancestry individuals	12q21.2	12	78379471	LINC02424	LINC02424 - SYT1	ENSG00000258220	ENSG00000067715		rs12581220-C	intron_variant		0.685554	1e-14	14	0.01034	0.0077-0.013 unit increase	Genome-wide genotyping array	(C/T)	C	0.22	-38530	0.9252	0.8373	78379471	446237	0.0077	0.013	0.01034	0.00135204	FALSE
rs11109717	rs12581220	urate measurement	2021-02-17	33356394	454183 European		12q21.2	12	78379471	NR	LINC02424 - SYT1	ENSG00000258220	ENSG00000067715		rs12581220-T	intron_variant		0.32	2e-12	11.699	0.0139	0.01-0.0178 unit decrease	Genome-wide genotyping array	(C/T)	T	0.22	-38530	0.9252	0.8373	78379471	454183	0.01	0.0178	0.0139	0.0019898	FALSE
rs11109717	rs11109717	uric acid measurement	2021-12-14	34594039	343836 European 129405 East Asian		12q21.2	12	78418001		LINC02424 - SYT1	ENSG00000258220	ENSG00000067715		rs11109717-C	intron_variant		NR	2e-11	10.699	0.0137	0.0098-0.0176 unit decrease	Genome-wide genotyping array	(T/C)	C	0.2238	0	1	1	78418001	473241	0.0098	0.0176	0.0137	0.0019898	FALSE
rs1111571	rs7672	comparative body size at age 10, self-reported	2021-01-26	32376654	453169 European		16q22.1	16	68260897	PLA2G15	PLA2G15			ENSG00000103066	rs7672-C	3_prime_UTR_variant		0.285863	8e-09	8.09691	0.00900368	0.0059-0.0121 unit increase	Genome-wide genotyping array	(C/G)	C	0.1903	-68381	0.8206	0.6631	68260897	453169	0.0059	0.0121	0.00900368	0.00158163	FALSE
rs1111571	rs3961283	serum metabolite measurement	2021-07-09	33031748	3926 Hispanic/Latino		16q22.1	16	68283733	SLC7A6	SLC7A6			ENSG00000103064	rs3961283-G	intron_variant		0.213782	2e-16	15.699	0.228	0.17-0.28 unit decrease	Genome-wide genotyping array	(G/A)	G	0.1795	-45545	0.9118	0.7621	68283733	3926	0.17	0.28	0.228	0.0280612	FALSE
rs1111571	rs9888796	cognitive function measurement	2018-11-12	30038396	402382 European		16q22.1	16	68263686	Intergenic	PLA2G15 - SLC7A6	ENSG00000103066	ENSG00000103064		rs9888796-T	regulatory_region_variant		0.2596	1e-11	11	0.0178	0.013-0.023 unit increase	Genome-wide genotyping array	(T/C)	T	0.1881	-65592	0.8317	0.6714	68263686	402382	0.013	0.023	0.0178	0.00255102	FALSE
rs1111571	rs9888796	self reported educational attainment	2018-11-12	30038396	1311438 European		16q22.1	16	68263686	Intergenic	PLA2G15 - SLC7A6	ENSG00000103066	ENSG00000103064		rs9888796-T	regulatory_region_variant		0.2625	2e-15	14.699	0.0119	0.009-0.0148 unit increase	Genome-wide genotyping array	(T/C)	T	0.1881	-65592	0.8317	0.6714	68263686	1311438	0.009	0.0148	0.0119	0.00147959	FALSE
rs1111571	rs2307022	body mass index	2019-11-05	30239722	806834 European		16q22.1	16	68348075		PRMT7			ENSG00000132600	rs2307022-A	intron_variant		0.3278	8e-15	14.0969	0.0134	0.01-0.017 unit increase	Genome-wide genotyping array	(A/G)	A	0.2616	18797	0.9916	0.6625	68348075	806834	0.01	0.017	0.0134	0.00178571	FALSE
rs1111571	rs8056893	alanine measurement	2022-04-27	35213538	115078 European		16q22.1	16	68270489		SLC7A6			ENSG00000103064	rs8056893-C	intron_variant		0.267002	6e-09	8.22185	0.0269592	0.018-0.036 unit increase	Genome-wide genotyping array	(C/A)	C	0.1763	-58789	0.9257	0.7684	68270489	115078	0.018	0.036	0.0269592	0.00459184	FALSE
rs1111571	rs2307022	appendicular lean mass	2020-02-07	31761296	181862 European		16q22.1	16	68348075	NR	PRMT7			ENSG00000132600	rs2307022-G	intron_variant		0.667868	7e-11	10.1549	0.0457209	0.032-0.06 unit decrease	Genome-wide genotyping array	(A/G)	G	0.2616	18797	0.9916	0.6625	68348075	181862	0.032	0.06	0.0457209	0.00714286	FALSE
rs1111571	rs1110570	body weight	2021-12-14	34594039	360116 European 165419 East Asian		16q22.1	16	68374216		SMPD3			ENSG00000103056	rs1110570-C	intron_variant		NR	2e-09	8.69897	0.0121	0.0082-0.016 unit decrease	Genome-wide genotyping array	(G/C)	C	0.1953	44938	0.9652	0.9163	68374216	525535	0.0082	0.016	0.0121	0.0019898	FALSE
rs1111571	rs2307022	BMI-adjusted waist circumference	2021-08-24	34021172	186825 British		16q22.1	16	68348075	PRMT7	PRMT7			ENSG00000132600	rs2307022-A	intron_variant		NR	8e-09	8.09691	0.0189623	0.013-0.025 unit decrease	Genome-wide genotyping array	(A/G)	A	0.2616	18797	0.9916	0.6625	68348075	186825	0.013	0.025	0.0189623	0.00306122	FALSE
rs1111571	rs2863979	blood metabolite measurement	2014-12-10	24816252	7824 European		16q22.1	16	68297987	SLC7A6	SLC7A6, SLC7A6OS			ENSG00000103064, ENSG00000103061	rs2863979-A	3_prime_UTR_variant		0.72	1e-17	17	0.014	0.01-0.018 unit increase	Genome-wide genotyping array	(G/A)	A	0.1865	-31291	0.9602	0.8856	68297987	7824	0.01	0.018	0.014	0.00204082	FALSE
rs11123169	rs11123169	blood urea nitrogen measurement	2022-05-26	34272381	679531 European 173149		2q14.1	2	113209498		PSD4 - PAX8-AS1	ENSG00000125637	ENSG00000189223		rs11123169-C	upstream_gene_variant		0.6775	2e-35	34.699	0.0063	0.0053-0.0073 unit increase	Genome-wide genotyping array	(C/T)	C	0.3221	0	1	1	113209498	852680	0.0053	0.0073	0.0063	0.000510204	FALSE
rs111449836	rs10008637	low density lipoprotein cholesterol measurement, free cholesterol:total lipids ratio	2022-04-27	35213538	115082 European		4q21.1	4	76492991		SHROOM3			ENSG00000138771	rs10008637-T	intron_variant		0.538057	3e-09	8.52288	0.0233471	0.016-0.031 unit increase	Genome-wide genotyping array	(T/C)	T	0.2556	12692	0.994	0.829	76492991	115082	0.016	0.031	0.0233471	0.00382653	FALSE
rs111449836	rs13146355	triglyceride measurement	2021-12-14	34594039	343992 European 111667 East Asian		4q21.1	4	76490987		SHROOM3			ENSG00000138771	rs13146355-A	intron_variant		NR	1e-10	10	0.0135	0.0094-0.0176 unit increase	Genome-wide genotyping array	(G/A)	A	0.2276	10688	0.9988	0.9751	76490987	455659	0.0094	0.0176	0.0135	0.00209184	FALSE
rs111449836	rs13146355	magnesium measurement	2010-09-15	20700443	15366 European	8,463 European ancestry individuals	4q21.1	4	76490987	SHROOM3	SHROOM3			ENSG00000138771	rs13146355-G	intron_variant		0.56	6e-13	12.2218	0.01	0.003-0.007 mmol/L decrease	Genome-wide genotyping array	(G/A)	G	0.2276	10688	0.9988	0.9751	76490987	15366	0.003	0.007	0.01	0.00102041	FALSE
rs111449836	rs4859682	hematocrit	2020-09-21	32888493	562259 European		4q21.1	4	76489165	NR	SHROOM3			ENSG00000138771	rs4859682-A	intron_variant		0.452667	3e-46	45.5229	0.026327	0.023-0.03 SD unit increase	Genome-wide genotyping array	(C/A)	A	0.2236	8866	0.9988	0.9977	76489165	562259	0.023	0.03	0.026327	0.00178571	FALSE
rs111449836	rs4859682	red blood cell density measurement	2020-09-21	32888493	545203 European		4q21.1	4	76489165	NR	SHROOM3			ENSG00000138771	rs4859682-A	intron_variant		0.452866	2e-43	42.699	0.025601	0.022-0.029 SD unit increase	Genome-wide genotyping array	(C/A)	A	0.2236	8866	0.9988	0.9977	76489165	545203	0.022	0.029	0.025601	0.00178571	FALSE
rs111449836	rs10008637	cholesterol:total lipids ratio, intermediate density lipoprotein measurement	2022-04-27	35213538	115082 European		4q21.1	4	76492991		SHROOM3			ENSG00000138771	rs10008637-T	intron_variant		0.538057	2e-09	8.69897	0.0242934	0.016-0.032 unit increase	Genome-wide genotyping array	(T/C)	T	0.2556	12692	0.994	0.829	76492991	115082	0.016	0.032	0.0242934	0.00408163	FALSE
rs111449836	rs10008637	triglyceride measurement, very low density lipoprotein cholesterol measurement	2022-04-27	35213538	115082 European		4q21.1	4	76492991		SHROOM3			ENSG00000138771	rs10008637-T	intron_variant		0.538057	1e-10	10	0.0260147	0.018-0.034 unit decrease	Genome-wide genotyping array	(T/C)	T	0.2556	12692	0.994	0.829	76492991	115082	0.018	0.034	0.0260147	0.00408163	FALSE
rs111449836	rs13146355	renal system measurement	2012-09-18	22797727	42451 East Asian South Asian South East Asian	19,636 East Asian ancestry individuals	4q21.1	4	76490987	SHROOM3	SHROOM3			ENSG00000138771	rs13146355-A	intron_variant		0.21	7e-11	10.1549	0.0051	0.0035-0.0067 ml/min/1.73m2 decrease	Genome-wide genotyping array	(G/A)	A	0.2276	10688	0.9988	0.9751	76490987	42451	0.0035	0.0067	0.0051	0.000816327	FALSE
rs111449836	rs10008637	triglyceride measurement, intermediate density lipoprotein measurement	2022-04-27	35213538	115082 European		4q21.1	4	76492991		SHROOM3			ENSG00000138771	rs10008637-T	intron_variant		0.538057	2e-09	8.69897	0.0243259	0.016-0.032 unit decrease	Genome-wide genotyping array	(T/C)	T	0.2556	12692	0.994	0.829	76492991	115082	0.016	0.032	0.0243259	0.00408163	FALSE
rs111449836	rs10023335	Moderate albuminuria	2019-10-01	31511532	51861 European African American East Asian South Asian Hispanic 297093 European African American East Asian South Asian Hispanic		4q21.1	4	76437834	SHROOM3	SHROOM3			ENSG00000138771	rs10023335-T	intron_variant		NR	4e-10	9.39794	1.04373	1.03-1.06	Genome-wide genotyping array	(T/C)	T	0.1801	-42465	0.9257	0.6535	76437834	348954	0.0295588	0.0582689	0.0428001	0.00732401	FALSE
rs111449836	rs10008637	citrate measurement	2022-04-27	35213538	115068 European		4q21.1	4	76492991		SHROOM3			ENSG00000138771	rs10008637-T	intron_variant		0.53804	2e-11	10.699	0.0273744	0.019-0.035 unit decrease	Genome-wide genotyping array	(T/C)	T	0.2556	12692	0.994	0.829	76492991	115068	0.019	0.035	0.0273744	0.00408163	FALSE
rs111449836	rs28394165	erythrocyte count	2021-12-14	34594039	350475 European 153512 East Asian		4q21.1	4	76472865		SHROOM3			ENSG00000138771	rs28394165-C	intron_variant		NR	3e-34	33.5229	0.022	0.018-0.026 unit increase	Genome-wide genotyping array	(T/C)	C	0.2238	-7434	1	0.9989	76472865	503987	0.018	0.026	0.022	0.00204082	FALSE
rs111449836	rs4859682	hemoglobin measurement	2021-12-14	34594039	350474 European 152447 East Asian		4q21.1	4	76489165		SHROOM3			ENSG00000138771	rs4859682-A	intron_variant		NR	1e-29	29	0.0191	0.016-0.022 unit increase	Genome-wide genotyping array	(C/A)	A	0.2236	8866	0.9988	0.9977	76489165	502921	0.016	0.022	0.0191	0.00153061	FALSE
rs11160318	rs11160318	susceptibility to mumps measurement	2017-12-01	28928442	31227 European 54153 European		14q32.2	14	96193582	C14orf132, BDKRB2	C14orf132 - BDKRB2	ENSG00000227051	ENSG00000168398		rs11160318-G	regulatory_region_variant		0.68	5e-12	11.301	1.1	1.08-1.11	Genome-wide genotyping array	(G/A)	G	0.3582	0	1	1	96193582	85380	0.076961	0.10436	0.0953102	0.00698953	FALSE
rs11170624	rs11170624	body height	2015-07-15	25429064	36227 East Asian	57,699 East Asian ancestry individuals	12q13.13	12	53636454	ATF7	ATP5MC2			ENSG00000135390	rs11170624-T	intron_variant		0.24	9e-15	14.0458	0.037	0.023-0.051 unit increase	Genome-wide genotyping array	(G/T)	T	0.2979	0	1	1	53636454	36227	0.023	0.051	0.037	0.00714286	FALSE
rs11202328	rs11202345	urate measurement	2019-10-29	31578528	288649 European 125725 East Asian 33671 African American 9037 South Asian 608 Hispanic		10q23.2	10	87149044	FAM35A	SHLD2			ENSG00000122376	rs11202345-T	intron_variant		0.6909	1e-10	10	0.0484	0.034-0.063 mg/dL decrease	Genome-wide genotyping array	(T/C)	T	0.2049	63611	0.9863	0.9538	87149044	457690	0.034	0.063	0.0484	0.00739796	FALSE
rs11202328	rs11202328	uric acid measurement	2021-12-14	34594039	343836 European 129405 East Asian		10q23.2	10	87085433		GLUD1			ENSG00000148672	rs11202328-T	intron_variant		NR	2e-27	26.699	0.0254	0.021-0.03 unit decrease	Genome-wide genotyping array	(C/T)	T	0.2017	0	1	1	87085433	473241	0.021	0.03	0.0254	0.00229592	FALSE
rs11202328	rs3129399	hematocrit	2020-09-21	32888493	562259 European		10q23.2	10	87191905	NR	SHLD2 - NUTM2A-AS1	ENSG00000122376	ENSG00000223482		rs3129399-G	intergenic_variant		0.847832	2e-14	13.699	0.021771	0.016-0.027 SD unit increase	Genome-wide genotyping array	(A/G)	G	0.2069	106472	0.985	0.9398	87191905	562259	0.016	0.027	0.021771	0.00280612	FALSE
rs11202328	rs9420446	erythrocyte count	2020-09-18	32888494	408112 British		10q23.2	10	87120932	FAM35A	SHLD2			ENSG00000122376	rs9420446-T	intron_variant		0.151129	2e-09	8.69897	0.0186036	0.013-0.025 unit decrease	Genome-wide genotyping array	(C/T)	T	0.2045	35499	0.9863	0.9561	87120932	408112	0.013	0.025	0.0186036	0.00306122	FALSE
rs11202328	rs6586064	urolithiasis	2021-12-14	34594039	6223 European 482123 European 11699 East Asian 167027 East Asian		10q23.2	10	87194263		SHLD2 - NUTM2A-AS1	ENSG00000122376	ENSG00000223482		rs6586064-A	intergenic_variant		NR	7e-11	10.1549	0.0908	0.064-0.118 unit decrease	Genome-wide genotyping array	(C/A)	A	0.2069	108830	0.9838	0.9374	87194263	667072	0.064	0.118	0.0908	0.0137755	FALSE
rs11202328	rs4934311	red blood cell density measurement	2020-09-21	32888493	545203 European		10q23.2	10	87169895	NR	SHLD2			ENSG00000122376	rs4934311-A	intron_variant		0.848354	4e-15	14.3979	0.021487	0.016-0.027 SD unit increase	Genome-wide genotyping array	(C/A)	A	0.2069	84462	0.985	0.9398	87169895	545203	0.016	0.027	0.021487	0.00280612	FALSE
rs11202328	rs3129500	gout	2020-07-21	32238385	3053 Japanese 4554 Japanese		10q23.2	10	87155350	SHLD2, FAM35A	SHLD2			ENSG00000122376	rs3129500-G	intron_variant		0.358	4e-17	16.3979	1.37	1.28-1.48	Genome-wide genotyping array	(A/G)	G	0.2047	69917	0.9863	0.955	87155350	7607	0.24686	0.392042	0.314811	0.0370362	FALSE
rs11202328	rs4933432	hemoglobin measurement	2021-12-14	34594039	350474 European 152447 East Asian		10q23.2	10	87165772		SHLD2			ENSG00000122376	rs4933432-A	intron_variant		NR	1e-10	10	0.0135	0.0094-0.0176 unit increase	Genome-wide genotyping array	(T/A)	A	0.2071	80339	0.9863	0.941	87165772	502921	0.0094	0.0176	0.0135	0.00209184	FALSE
rs11237450	rs2063730	age at menarche	2015-04-23	25231870	Up 182413 European		11q14.1	11	78337478	GAB2, THRSP	GAB2			ENSG00000033327	rs2063730-C	intron_variant		0.18	2e-12	11.699	0.05	0.036-0.064 unit increase	Genome-wide genotyping array	(A/C)	C	0.2415	25168	0.9616	0.8817	78337478	182413	0.036	0.064	0.05	0.00714286	FALSE
rs11237450	rs2511158	total cholesterol measurement	2018-11-26	30275531	215551 European 57332 African American 24743 Hispanic	Up to 319,677 individuals	11q14.1	11	78262934	GAB2	GAB2			ENSG00000033327	rs2511158-T	intron_variant		0.1622	1e-14	14	0.0255	0.019-0.032 mg‚Äâdl-1 decrease	Genome-wide genotyping array	(C/T)	T	0.2249	-49376	0.9931	0.9425	78262934	297626	0.019	0.032	0.0255	0.00331633	FALSE
rs11237450	rs869202	hemoglobin A1 measurement	2021-12-14	34594039	344182 European 71221 East Asian		11q14.1	11	78416868		GAB2			ENSG00000033327	rs869202-G	intron_variant		NR	9e-13	12.0458	0.0179	0.013-0.023 unit decrease	Genome-wide genotyping array	(A/G)	G	0.2379	104558	0.9133	0.8114	78416868	415403	0.013	0.023	0.0179	0.00255102	FALSE
rs11237450	rs10899489	diastolic blood pressure	2021-09-21	33230300	810865 European 21077 African American 33689 South Asian 4586 Hispanic	354,096 European ancestry individuals, 63,282 African American individuals, 4,792 East Asian ancestry individuals, 22,802 Hispanic individuals, 2,695 Native American ancestry individuals	11q14.1	11	78384327		GAB2			ENSG00000033327	rs10899489-A	non_coding_transcript_exon_variant		0.186	5e-08	7.30103	0.106319	0.069-0.144 mmHg decrease	Genome-wide genotyping array	(C/A)	A	0.305	72017	0.942	0.6139	78384327	870217	0.069	0.144	0.106319	0.0191327	FALSE
rs11237450	rs11237488	calcium measurement	2021-12-14	34594039	315153 European 83980 East Asian		11q14.1	11	78417729		GAB2			ENSG00000033327	rs11237488-T	5_prime_UTR_variant		NR	6e-10	9.22185	0.0185	0.013-0.024 unit decrease	Genome-wide genotyping array	(C/T)	T	0.199	105419	0.8914	0.6499	78417729	399133	0.013	0.024	0.0185	0.00280612	FALSE
rs11237450	rs10899469	body mass index	2017-10-27	28892062	72390 Japanese 85894 Japanese	up to 10,048 Japanese ancestry women, up to 5,098 Japanese ancestry men, up to 181,999 European ancestry women, up to 140,155 European ancestry controls	11q14.1	11	78307267	GAB2	GAB2			ENSG00000033327	rs10899469-C	intron_variant		0.19	1e-08	8	0.015	0.0091-0.0209 unit decrease	Genome-wide genotyping array	(T/C)	C	0.2313	-5043	0.9899	0.9711	78307267	158284	0.0091	0.0209	0.015	0.0030102	FALSE
rs11237450	rs2063730	lymphocyte count	2021-12-14	34594039	349856 European 95717 East Asian		11q14.1	11	78337478		GAB2			ENSG00000033327	rs2063730-C	intron_variant		NR	1e-09	9	0.0152	0.01-0.02 unit decrease	Genome-wide genotyping array	(A/C)	C	0.2415	25168	0.9616	0.8817	78337478	445573	0.01	0.02	0.0152	0.00255102	FALSE
rs11237450	rs202186505	triglyceride measurement	2021-12-14	34594039	343992 European 111667 East Asian		11q14.1	11	78331260		GAB2			ENSG00000033327	rs202186505-C	intron_variant		NR	4e-09	8.39794	0.0189	0.013-0.025 unit decrease	Genome-wide genotyping array	(T/C)	C	0.2245	18950	0.9582	0.8756	78331260	455659	0.013	0.025	0.0189	0.00306122	FALSE
rs11237450	rs10899489	systolic blood pressure	2021-09-21	33230300	810865 European 21077 African American 33689 South Asian 4586 Hispanic	354,096 European ancestry individuals, 63,282 African American individuals, 4,792 East Asian ancestry individuals, 22,802 Hispanic individuals, 2,695 Native American ancestry individuals	11q14.1	11	78384327		GAB2			ENSG00000033327	rs10899489-A	non_coding_transcript_exon_variant		0.1861	2e-08	7.69897	0.165311	0.11-0.22 mmHg decrease	Genome-wide genotyping array	(C/A)	A	0.305	72017	0.942	0.6139	78384327	870217	0.11	0.22	0.165311	0.0280612	FALSE
rs11243145	rs11755724	multiple sclerosis	2012-10-24	21833088	9772 European 16849 European	4,218 European ancestry cases, 7,296 European ancestry controls	6p24.3	6	7118757	RREB1	RREB1			ENSG00000124782	rs11755724-A	intron_variant		NR	3e-06	5.52288	1.08	1.06-1.09	Genome-wide genotyping array	(A/G)	A	0.2907	-12446	0.9858	0.9145	7118757	26621	0.0582689	0.0861777	0.076961	0.00711959	FALSE
rs11243145	rs11243143	BMI-adjusted waist circumference	2021-08-24	34021172	186825 British		6p24.3	6	7120224	RREB1	RREB1			ENSG00000124782	rs11243143-G	intron_variant		NR	4e-08	7.39794	0.0177094	0.011-0.024 unit decrease	Genome-wide genotyping array	(G/A)	G	0.2831	-10979	0.954	0.8887	7120224	186825	0.011	0.024	0.0177094	0.00331633	FALSE
rs11243145	rs35257692	Uveal Melanoma	2019-11-19	31626034	590 European 5199 European		6p25.1	6	7080590		NA - RREB1		ENSG00000124782		rs35257692-G	regulatory_region_variant		0.66	2e-06	5.69897	1.39	1.21-1.59	Genome-wide genotyping array	(T/G)	G	0.2662	-50613	0.8295	0.6471	7080590	5789	0.19062	0.463734	0.329304	0.0696719	FALSE
rs11243145	rs11755724	age-related macular degeneration	2010-05-06	20385826	979 1709	868 European ancestry cases, 410 European ancestry controls, 4,921 cases, 3,824 controls	6p24.3	6	7118757	RREB1	RREB1			ENSG00000124782	rs11755724-G	intron_variant		0.64	1e-06	6	1.15	1.09-1.14	Genome-wide genotyping array	(A/G)	G	0.2907	-12446	0.9858	0.9145	7118757	2688	0.0861777	0.131028	0.139762	0.0114415	FALSE
rs11243145	rs11243143	uric acid measurement	2021-12-14	34594039	343836 European 129405 East Asian		6p24.3	6	7120224		RREB1			ENSG00000124782	rs11243143-A	intron_variant		NR	5e-63	62.301	0.0353	0.031-0.039 unit decrease	Genome-wide genotyping array	(G/A)	A	0.2831	-10979	0.954	0.8887	7120224	473241	0.031	0.039	0.0353	0.00204082	FALSE
rs11243145	rs11755724	gout	2021-09-08	33832965	7049 European 64424 European		6p24.3	6	7118757	RREB1	RREB1			ENSG00000124782	rs11755724-A	intron_variant		0.36	9e-15	14.0458	1.17	1.12-1.21	Genome-wide genotyping array	(A/G)	A	0.2907	-12446	0.9858	0.9145	7118757	71473	0.113329	0.19062	0.157004	0.0197173	FALSE
rs11243145	rs6925389	C-reactive protein measurement	2022-05-06	35459240	575531 European		6p24.3	6	7112586		RREB1			ENSG00000124782	rs6925389-A	intron_variant		NR	3e-12	11.5229	0.0149	0.011-0.019 unit decrease	Genome-wide genotyping array	(A/G)	A	0.2654	-18617	0.9354	0.8194	7112586	575531	0.011	0.019	0.0149	0.00204082	FALSE
rs11243145	rs11243145	blood urea nitrogen measurement	2022-05-26	34272381	679531 European 173149		6p24.3	6	7131203		RREB1			ENSG00000124782	rs11243145-A	intron_variant		0.6241	1e-08	8	0.0031	0.0021-0.0041 unit increase	Genome-wide genotyping array	(G/A)	A	0.2784	0	1	1	7131203	852680	0.0021	0.0041	0.0031	0.000510204	FALSE
rs11243145	rs3904600	urate measurement	2019-10-29	31578528	288649 European 125725 East Asian 33671 African American 9037 South Asian 608 Hispanic		6p24.3	6	7109432	RREB1	RREB1			ENSG00000124782	rs3904600-C	intron_variant		0.4047	5e-51	50.301	0.0573	0.05-0.065 mg/dL increase	Genome-wide genotyping array	(C/G)	C	0.2728	-21771	0.9706	0.916	7109432	457690	0.05	0.065	0.0573	0.00382653	FALSE
rs11243145	rs3904600	BMI-adjusted waist-hip ratio	2021-08-24	34021172	186825 British		6p24.3	6	7109432	RREB1	RREB1			ENSG00000124782	rs3904600-C	intron_variant		NR	8e-14	13.0969	0.0241952	0.018-0.031 unit decrease	Genome-wide genotyping array	(C/G)	C	0.2728	-21771	0.9706	0.916	7109432	186825	0.018	0.031	0.0241952	0.00331633	FALSE
rs11243145	rs13208234	cortical surface area measurement	2020-07-21	32193296	33992 European	14,727 European ancestry individuals, 2,943 individuals	6p24.3	6	7118901	NR	RREB1			ENSG00000124782	rs13208234-A	intron_variant		0.618	2e-08	7.69897	7.8139	5.08-10.55 unit decrease	Genome-wide genotyping array	(G/A)	A	0.2772	-12302	0.9661	0.9277	7118901	33992	5.08	10.55	7.8139	1.39541	FALSE
rs112905092	rs112905092	blood urea nitrogen measurement	2022-05-26	34272381	679531 European 173149		2q34	2	213147501		IKZF2			ENSG00000030419	rs112905092-T	3_prime_UTR_variant		0.0159	2e-07	6.69897	0.0116	0.0073-0.0159 unit increase	Genome-wide genotyping array	(C/T)	T	0.0048	0	1	1	213147501	852680	0.0073	0.0159	0.0116	0.00219388	FALSE
rs113246091	rs11745891	blood urea nitrogen measurement	2022-05-26	34272381	679531 European 173149		5q13.1	5	68445239		PIK3R1 - VWA8P1	ENSG00000145675	ENSG00000250289		rs11745891-C	intergenic_variant		0.892	1e-08	8	0.0048	0.0032-0.0064 unit increase	Genome-wide genotyping array	(T/C)	C	0.0665	1792	0.9922	0.7999	68445239	852680	0.0032	0.0064	0.0048	0.000816327	FALSE
rs113441031	rs11644997	platelet count	2020-09-21	32888493	542827 European		16q22.1	16	69557264	NR	CYB5B - NFAT5	ENSG00000103018	ENSG00000102908		rs11644997-C	intergenic_variant		0.84992	1e-11	11	0.017403	0.012-0.022 SD unit increase	Genome-wide genotyping array	(T/C)	C	0.0944	-172113	0.954	0.8238	69557264	542827	0.012	0.022	0.017403	0.00255102	FALSE
rs113441031	rs1549287	uric acid measurement	2019-05-08	30993211	121745 Japanese at 88461 European		16q22.1	16	69556463	CYB5B, MIR1538	CYB5B - NFAT5	ENSG00000103018	ENSG00000102908		rs1549287-A	intergenic_variant		0.1541	2e-10	9.69897	0.0349	0.024-0.046 unit increase	Genome-wide genotyping array	(A/G)	A	0.0911	-172914	0.9593	0.8672	69556463	210206	0.024	0.046	0.0349	0.00561224	FALSE
rs113441031	rs56125990	mean platelet volume	2020-09-21	32888493	460935 European		16q22.1	16	69708484	NR	NQO1			ENSG00000181019	rs56125990-A	intron_variant		0.847652	9e-15	14.0458	0.020802	0.016-0.026 SD unit decrease	Genome-wide genotyping array	(A/G)	A	0.0877	-20893	0.967	0.9188	69708484	460935	0.016	0.026	0.020802	0.00255102	FALSE
rs113441031	rs113441031	blood urea nitrogen measurement	2022-05-26	34272381	679531 European 173149		16q22.1	16	69729377		NQO1-DT			ENSG00000262136	rs113441031-T	intron_variant		0.1655	1e-06	6	0.0031	0.0019-0.0043 unit increase	Genome-wide genotyping array	(C/T)	T	0.0863	0	1	1	69729377	852680	0.0019	0.0043	0.0031	0.000612245	FALSE
rs113441031	rs8062941	urate measurement	2019-10-29	31578528	288649 European 125725 East Asian 33671 African American 9037 South Asian 608 Hispanic		16q22.1	16	69544579	MIR1538	CYB5B - NFAT5	ENSG00000103018	ENSG00000102908		rs8062941-A	intergenic_variant		0.1524	1e-08	8	0.0463	0.03-0.062 mg/dL increase	Genome-wide genotyping array	(A/G)	A	0.0921	-184798	0.9541	0.8477	69544579	457690	0.03	0.062	0.0463	0.00816327	FALSE
rs115814778	rs189267552	systolic blood pressure	2018-11-29	30224653	757601 European	249,262 European ancestry individuals	3p24.3	3	20031701	KAT2B	RPL39P18 - KAT2B	ENSG00000229468	ENSG00000114166		rs189267552-A	intergenic_variant		0.0128	1e-11	11	0.783	0.56-1.01 mmHg decrease	Genome-wide genotyping array	(T/A)	A	0.0038	49334	1	0.9472	20031701	757601	0.56	1.01	0.783	0.114796	FALSE
rs115814778	rs115814778	heel bone mineral density	2019-01-28	30598549	426824 British		3p24.3	3	19982367	RAB5A	PP2D1, RAB5A			ENSG00000183977, ENSG00000144566	rs115814778-G	intron_variant		0.98768	9e-11	10.0458	0.0541169	0.038-0.07 unit increase	Genome-wide genotyping array	(G/A)	G	0.0036	0	1	1	19982367	426824	0.038	0.07	0.0541169	0.00816327	FALSE
rs11604451	rs4014195	parental longevity	2018-12-10	29227965	389166 British		11q13.1	11	65739351	RNASEH2C, AP5B1	KRT8P26 - AP5B1	ENSG00000214659	ENSG00000254470		rs4014195-C	intergenic_variant		0.656	4e-06	5.39794	0.0108	0.0061-0.0155 unit decrease	Genome-wide genotyping array	(C/G)	C	0.2634	-44888	0.9058	0.7666	65739351	389166	0.0061	0.0155	0.0108	0.00239796	FALSE
rs11604451	rs948494	blood urea nitrogen measurement	2022-05-26	34272381	679531 European 173149		11q13.1	11	65784647		AP5B1 - OVOL1	ENSG00000254470	ENSG00000172818		rs948494-A	intergenic_variant		0.3308	2e-10	9.69897	0.0034	0.0024-0.0044 unit decrease	Genome-wide genotyping array	(G/A)	A	0.2352	408	0.9989	0.9187	65784647	852680	0.0024	0.0044	0.0034	0.000510204	FALSE
rs11604451	rs948493	cystatin C measurement	2021-06-29	33462484	342399 European 6015 African 7338 South Asian		11q13.1	11	65784683	NR	AP5B1 - OVOL1	ENSG00000254470	ENSG00000172818		rs948493-T	intergenic_variant		NR	1e-39	39	0.0331	0.028-0.038 unit increase	Genome-wide genotyping array	(C/T)	T	0.2354	444	0.9977	0.9176	65784683	355752	0.028	0.038	0.0331	0.00255102	FALSE
rs11604451	rs75601653	triglyceride measurement	2018-11-26	30275531	215551 European 57332 African American 24743 Hispanic	Up to 319,677 individuals	11q13.1	11	65715899	KAT5	RNASEH2C, KAT5			ENSG00000172922, ENSG00000172977	rs75601653-C	intron_variant		0.6799	2e-08	7.69897	0.0171	0.011-0.023 mg‚Äâdl-1 decrease	Genome-wide genotyping array	(C/G)	C	0.2083	-68340	0.9169	0.662	65715899	297626	0.011	0.023	0.0171	0.00306122	FALSE
rs11604451	rs11227299	gout	2021-09-08	33832965	7049 European 64424 European		11q13.1	11	65782099	AP5B1	AP5B1 - OVOL1	ENSG00000254470	ENSG00000172818		rs11227299-G	intergenic_variant		0.34	1e-15	15	1.18	1.13-1.22	Genome-wide genotyping array	(C/G)	G	0.2338	-2140	0.9989	0.9115	65782099	71473	0.122218	0.198851	0.165514	0.0195493	FALSE
rs11604451	rs4014195	urate measurement	2019-10-29	31578528	288649 European 125725 East Asian 33671 African American 9037 South Asian 608 Hispanic		11q13.1	11	65739351	RNASEH2C	KRT8P26 - AP5B1	ENSG00000214659	ENSG00000254470		rs4014195-C	intergenic_variant		0.6884	7e-52	51.1549	0.0512	0.045-0.058 mg/dL decrease	Genome-wide genotyping array	(C/G)	C	0.2634	-44888	0.9058	0.7666	65739351	457690	0.045	0.058	0.0512	0.00331633	FALSE
rs11616030	rs11616030	blood urea nitrogen measurement	2022-05-26	34272381	679531 European 173149		12p13.2	12	12057067		BCL2L14, BCL2L14			ENSG00000121380, ENSG00000281449	rs11616030-A	intron_variant		0.9126	4e-09	8.39794	0.0056	0.0036-0.0076 unit increase	Genome-wide genotyping array	(A/C)	A	0.0351	0	1	1	12057067	852680	0.0036	0.0076	0.0056	0.00102041	FALSE
rs11616030	rs117080167	calcium measurement	2021-12-14	34594039	315153 European 83980 East Asian		12p13.2	12	12052386		BCL2L14, BCL2L14			ENSG00000121380, ENSG00000281449	rs117080167-T	intron_variant		NR	2e-12	11.699	0.0318	0.023-0.041 unit decrease	Genome-wide genotyping array	(C/T)	T	0.0359	-4681	0.9941	0.9655	12052386	399133	0.023	0.041	0.0318	0.00459184	FALSE
rs11641050	rs1800566	alcohol consumption measurement	2019-10-04	30679032	357854 European		16q22.1	16	69711242	NQO1	NQO1			ENSG00000181019	rs1800566-A	missense_variant	missense	0.183	2e-08	7.69897	0.0172	0.011-0.023 unit increase	Exome genotyping array [Exome array]	(G/A)	A	0.2889	123041	0.9979	0.7867	69711242	357854	0.011	0.023	0.0172	0.00306122	FALSE
rs11641050	rs11648249	blood protein measurement	2022-02-15	35078996	5365 Icelic		16q22.1	16	69593344		NFAT5			ENSG00000102908	rs11648249-T	intron_variant		0.2557	2e-27	26.699	0.231745	0.19-0.27 unit decrease	Genome-wide genotyping array	(A/T)	T	0.4221	5143	0.9278	0.6061	69593344	5365	0.19	0.27	0.231745	0.0204082	FALSE
rs11641050	rs60231938	body height	2021-12-14	34594039	165056 East Asian		16q22.1	16	69796512		WWP2			ENSG00000198373	rs60231938-A	intron_variant		0.329252	1e-17	17	0.0185784	0.014-0.023 unit decrease	Genome-wide genotyping array	(G/A)	A	0.3433	208311	0.7878	0.6109	69796512	165056	0.014	0.023	0.0185784	0.00229592	FALSE
rs11641050	rs11643240	heel bone mineral density	2019-01-28	30598549	426824 British		16q22.1	16	69602013	NFAT5	NFAT5			ENSG00000102908	rs11643240-A	intron_variant		0.735133	2e-10	9.69897	0.0134247	0.0093-0.0176 unit increase	Genome-wide genotyping array	(A/G)	A	0.4295	13812	0.9959	0.6776	69602013	426824	0.0093	0.0176	0.0134247	0.00211735	FALSE
rs11673381	rs8887	appendicular lean mass	2020-11-04	33097823	450243 European		19p13.3	19	4502189	PLIN4	PLIN4, HDGFL2			ENSG00000167676, ENSG00000167674	rs8887-T	3_prime_UTR_variant		0.4284	8e-12	11.0969	0.0132	0.0095-0.0169 unit increase	Genome-wide genotyping array	(T/C)	T	0.4277	-4095	0.8804	0.6736	4502189	450243	0.0095	0.0169	0.0132	0.00188776	FALSE
rs11673381	rs8887	BMI-adjusted waist-hip ratio	2021-08-24	34021172	219872 British		19p13.3	19	4502189	HDGFRP2	PLIN4, HDGFL2			ENSG00000167676, ENSG00000167674	rs8887-T	3_prime_UTR_variant		NR	6e-10	9.22185	0.0178735	0.012-0.024 unit decrease	Genome-wide genotyping array	(T/C)	T	0.4277	-4095	0.8804	0.6736	4502189	219872	0.012	0.024	0.0178735	0.00306122	FALSE
rs11673381	rs8887	mean corpuscular hemoglobin	2021-12-14	34594039	350472 European 128028 East Asian		19p13.3	19	4502189		PLIN4, HDGFL2			ENSG00000167676, ENSG00000167674	rs8887-C	3_prime_UTR_variant		NR	2e-220	219.699	0.0651	0.061-0.069 unit increase	Genome-wide genotyping array	(T/C)	C	0.4277	-4095	0.8804	0.6736	4502189	478500	0.061	0.069	0.0651	0.00204082	FALSE
rs11673381	rs8887	hemoglobin measurement	2020-09-21	32888493	563946 European		19p13.3	19	4502189	NR	PLIN4, HDGFL2			ENSG00000167676, ENSG00000167674	rs8887-C	3_prime_UTR_variant		0.569438	6e-52	51.2218	0.02991	0.026-0.034 SD unit increase	Genome-wide genotyping array	(T/C)	C	0.4277	-4095	0.8804	0.6736	4502189	563946	0.026	0.034	0.02991	0.00204082	FALSE
rs11673381	rs8887	reticulocyte count	2020-09-18	32888494	408112 British		19p13.3	19	4502189	HDGFRP2	PLIN4, HDGFL2			ENSG00000167676, ENSG00000167674	rs8887-C	3_prime_UTR_variant		0.571202	4e-18	17.3979	0.0195966	0.015-0.024 unit decrease	Genome-wide genotyping array	(T/C)	C	0.4277	-4095	0.8804	0.6736	4502189	408112	0.015	0.024	0.0195966	0.00229592	FALSE
rs11673381	rs919798	BMI-adjusted hip circumference	2021-08-24	34021172	219872 British		19p13.3	19	4498157	HDGFRP2	HDGFL2			ENSG00000167674	rs919798-G	intron_variant		NR	5e-08	7.30103	0.015629	0.01-0.021 unit increase	Genome-wide genotyping array	(G/A)	G	0.3894	-8142	0.8537	0.7154	4498157	219872	0.01	0.021	0.015629	0.00280612	FALSE
rs11673381	rs8887	erythrocyte count	2020-09-18	32888494	408112 British		19p13.3	19	4502189	HDGFRP2	PLIN4, HDGFL2			ENSG00000167676, ENSG00000167674	rs8887-C	3_prime_UTR_variant		0.571125	1e-16	16	0.018869	0.014-0.023 unit decrease	Genome-wide genotyping array	(T/C)	C	0.4277	-4095	0.8804	0.6736	4502189	408112	0.014	0.023	0.018869	0.00229592	FALSE
rs11673381	rs8887	reticulocyte measurement	2020-09-18	32888494	408112 British		19p13.3	19	4502189	HDGFRP2	PLIN4, HDGFL2			ENSG00000167676, ENSG00000167674	rs8887-C	3_prime_UTR_variant		0.571109	2e-160	159.699	0.0613401	0.057-0.066 unit decrease	Genome-wide genotyping array	(T/C)	C	0.4277	-4095	0.8804	0.6736	4502189	408112	0.057	0.066	0.0613401	0.00229592	FALSE
rs11673381	rs13041	platelet count	2021-12-14	34594039	350474 European 148623 East Asian		19p13.3	19	4502270		PLIN4			ENSG00000167676	rs13041-T	3_prime_UTR_variant		NR	7e-10	9.1549	0.0124	0.0085-0.0163 unit decrease	Genome-wide genotyping array	(C/T)	T	0.3838	-4014	0.8095	0.6283	4502270	499097	0.0085	0.0163	0.0124	0.0019898	FALSE
rs11673381	rs8887	mean corpuscular hemoglobin concentration	2020-09-21	32888493	491553 European		19p13.3	19	4502189	NR	PLIN4, HDGFL2			ENSG00000167676, ENSG00000167674	rs8887-C	3_prime_UTR_variant		0.57005	1e-93	93	0.042024	0.038-0.046 SD unit increase	Genome-wide genotyping array	(T/C)	C	0.4277	-4095	0.8804	0.6736	4502189	491553	0.038	0.046	0.042024	0.00204082	FALSE
rs11673381	rs919798	hematocrit	2020-09-18	32888494	408112 British		19p13.3	19	4498157	HDGFRP2	HDGFL2			ENSG00000167674	rs919798-A	intron_variant		0.562312	4e-09	8.39794	0.0135044	0.009-0.018 unit increase	Genome-wide genotyping array	(G/A)	A	0.3894	-8142	0.8537	0.7154	4498157	408112	0.009	0.018	0.0135044	0.00229592	FALSE
rs11673381	rs8887	mean corpuscular volume	2021-12-14	34594039	350473 European 129832 East Asian		19p13.3	19	4502189		PLIN4, HDGFL2			ENSG00000167676, ENSG00000167674	rs8887-C	3_prime_UTR_variant		NR	1e-171	171	0.0573	0.053-0.061 unit increase	Genome-wide genotyping array	(T/C)	C	0.4277	-4095	0.8804	0.6736	4502189	480305	0.053	0.061	0.0573	0.00204082	FALSE
rs11673381	rs11879706	mean reticulocyte volume	2020-09-18	32888494	408112 British		19p13.3	19	4505344	PLIN4	PLIN4			ENSG00000167676	rs11879706-T	intron_variant		0.516312	2e-19	18.699	0.0205154	0.016-0.025 unit increase	Genome-wide genotyping array	(C/T)	T	0.3788	-940	0.9948	0.929	4505344	408112	0.016	0.025	0.0205154	0.00229592	FALSE
rs11676298	rs11676298	neutrophil percentage of leukocytes	2020-09-18	32888494	408112 British		2q36.3	2	226427015		NYAP2 - MIR5702	ENSG00000144460	ENSG00000263363		rs11676298-G	intergenic_variant		0.19221	4e-19	18.3979	0.0250211	0.02-0.031 unit decrease	Genome-wide genotyping array	(C/G)	G	0.1182	0	1	1	226427015	408112	0.02	0.031	0.0250211	0.00280612	FALSE
rs11676298	rs11676298	mean corpuscular volume	2020-09-18	32888494	408112 British		2q36.3	2	226427015		NYAP2 - MIR5702	ENSG00000144460	ENSG00000263363		rs11676298-G	intergenic_variant		0.192359	9e-14	13.0458	0.0212434	0.016-0.027 unit increase	Genome-wide genotyping array	(C/G)	G	0.1182	0	1	1	226427015	408112	0.016	0.027	0.0212434	0.00280612	FALSE
rs11676298	rs35669853	granulocyte percentage of myeloid white cells	2017-08-30	27863252	169545 European		2q36.3	2	226423002	intergenic					rs35669853-A	intergenic_variant		0.1948	2e-11	10.699	0.0305279	0.022-0.039 unit decrease	Genome-wide genotyping array	(G/A)	A	0.1182	-4013	0.9962	0.9924	226423002	169545	0.022	0.039	0.0305279	0.00433673	FALSE
rs11676298	rs11676298	platelet component distribution width	2020-09-18	32888494	408112 British		2q36.3	2	226427015		NYAP2 - MIR5702	ENSG00000144460	ENSG00000263363		rs11676298-G	intergenic_variant		0.19226	5e-16	15.301	0.0231831	0.018-0.029 unit decrease	Genome-wide genotyping array	(C/G)	G	0.1182	0	1	1	226427015	408112	0.018	0.029	0.0231831	0.00280612	FALSE
rs11676298	rs11676298	lymphocyte count	2020-09-21	32888493	524923 European		2q36.3	2	226427015	NR	NYAP2 - MIR5702	ENSG00000144460	ENSG00000263363		rs11676298-G	intergenic_variant		0.19074	3e-29	28.5229	0.026968	0.022-0.032 SD unit increase	Genome-wide genotyping array	(C/G)	G	0.1182	0	1	1	226427015	524923	0.022	0.032	0.026968	0.00255102	FALSE
rs11676298	rs11676298	monocyte count	2020-09-21	32888493	521594 European		2q36.3	2	226427015	NR	NYAP2 - MIR5702	ENSG00000144460	ENSG00000263363		rs11676298-G	intergenic_variant		0.190748	1e-26	26	0.025337	0.021-0.03 SD unit increase	Genome-wide genotyping array	(C/G)	G	0.1182	0	1	1	226427015	521594	0.021	0.03	0.025337	0.00229592	FALSE
rs11676298	rs11676298	monocyte percentage of leukocytes	2020-09-18	32888494	408112 British		2q36.3	2	226427015		NYAP2 - MIR5702	ENSG00000144460	ENSG00000263363		rs11676298-G	intergenic_variant		0.192231	1e-12	12	0.0199346	0.014-0.025 unit increase	Genome-wide genotyping array	(C/G)	G	0.1182	0	1	1	226427015	408112	0.014	0.025	0.0199346	0.00280612	FALSE
rs11676298	rs11676298	platelet crit	2020-09-18	32888494	408112 British		2q36.3	2	226427015		NYAP2 - MIR5702	ENSG00000144460	ENSG00000263363		rs11676298-G	intergenic_variant		0.192325	6e-38	37.2218	0.0367988	0.031-0.042 unit increase	Genome-wide genotyping array	(C/G)	G	0.1182	0	1	1	226427015	408112	0.031	0.042	0.0367988	0.00280612	FALSE
rs11676298	rs11676298	mean corpuscular hemoglobin concentration	2020-09-21	32888493	491553 European		2q36.3	2	226427015	NR	NYAP2 - MIR5702	ENSG00000144460	ENSG00000263363		rs11676298-G	intergenic_variant		0.19156	5e-16	15.301	0.0207	0.016-0.026 SD unit decrease	Genome-wide genotyping array	(C/G)	G	0.1182	0	1	1	226427015	491553	0.016	0.026	0.0207	0.00255102	FALSE
rs11676298	rs11676298	lymphocyte percentage of leukocytes	2020-09-18	32888494	408112 British		2q36.3	2	226427015		NYAP2 - MIR5702	ENSG00000144460	ENSG00000263363		rs11676298-G	intergenic_variant		0.192236	1e-12	12	0.0199557	0.014-0.025 unit increase	Genome-wide genotyping array	(C/G)	G	0.1182	0	1	1	226427015	408112	0.014	0.025	0.0199557	0.00280612	FALSE
rs11676298	rs11676298	platelet count	2020-09-21	32888493	542827 European		2q36.3	2	226427015	NR	NYAP2 - MIR5702	ENSG00000144460	ENSG00000263363		rs11676298-G	intergenic_variant		0.190196	2e-42	41.699	0.031836	0.027-0.036 SD unit increase	Genome-wide genotyping array	(C/G)	G	0.1182	0	1	1	226427015	542827	0.027	0.036	0.031836	0.00229592	FALSE
rs11725397	rs2605281	type 2 diabetes mellitus	2020-09-14	32541925	148726 European 24646 African American 8616 Hispanic 46511 Asian 965732 European 31446 African American 11829 Hispanic 169776 Asian		4p11	4	49065306	NR	CWH43 - NA	ENSG00000109182			rs2605281-G	intergenic_variant		0.6128	7e-12	11.1549	0.0283	0.02-0.036 unit decrease	Genome-wide genotyping array	(A/G)	G	0.4922	47624	0.9756	0.8593	49065306	1407282	0.02	0.036	0.0283	0.00408163	FALSE
rs11725397	rs55916589	pneumothorax	2021-12-14	34594039	1747 European 475987 European 692 East Asian 176298 East Asian		4p11	4	49107097		CWH43 - SNX18P23	ENSG00000109182	ENSG00000250016		rs55916589-T	intergenic_variant		NR	1e-08	8	0.2595	0.17-0.35 unit decrease	Genome-wide genotyping array	(A/T)	T	0.4688	89415	0.9638	0.7637	49107097	654724	0.17	0.35	0.2595	0.0459184	FALSE
rs11745891	rs11745891	blood urea nitrogen measurement	2022-05-26	34272381	679531 European 173149		5q13.1	5	68445239		PIK3R1 - VWA8P1	ENSG00000145675	ENSG00000250289		rs11745891-C	intergenic_variant		0.892	1e-08	8	0.0048	0.0032-0.0064 unit increase	Genome-wide genotyping array	(T/C)	C	0.0665	0	1	1	68445239	852680	0.0032	0.0064	0.0048	0.000816327	FALSE
rs117739035	rs117739035	apolipoprotein A 1 measurement	2020-07-21	32203549	393193 European		11p15.5	11	408174	SIGIRR	SIGIRR			ENSG00000185187	rs117739035-G	missense_variant	missense	0.964198	6e-09	8.22185	0.0306976	0.02-0.041 unit increase	Genome-wide genotyping array	(G/T)	G	0.0162	0	1	1	408174	393193	0.02	0.041	0.0306976	0.00535714	FALSE
rs117739035	rs117291242	triglyceride measurement	2020-07-21	32203549	441016 European		11p15.5	11	380315	B4GALNT4	B4GALNT4			ENSG00000182272	rs117291242-C	synonymous_variant	synonymous	0.963465	1e-08	8	0.0300381	0.02-0.04 unit decrease	Genome-wide genotyping array	(C/T)	C	0.0166	-27859	0.9372	0.8569	380315	441016	0.02	0.04	0.0300381	0.00510204	FALSE
rs11786896	rs56233017	resting heart rate	2017-03-27	27798624	127919 European 2478 Asian 1734 Black 684 Mixed 1436	130,795 European ancestry individuals	8q24.3	8	143907320	PLEC	EPPK1 - PLEC	ENSG00000261150	ENSG00000178209		rs56233017-A	intergenic_variant		0.04	1e-15	15	0.6662	0.5-0.83 unit decrease	Genome-wide genotyping array	(G/A)	A	0.0122	-36866	0.9668	0.8249	143907320	134251	0.5	0.83	0.6662	0.0841837	FALSE
rs11786896	rs61732533	diastolic blood pressure	2021-09-21	33230300	810865 European	354,096 European ancestry individuals	8q24.3	8	144053248		OPLAH			ENSG00000178814	rs61732533-A	synonymous_variant	synonymous	0.0484	2e-10	9.69897	0.210202	0.14-0.28 mmHg decrease	Genome-wide genotyping array	(G/A)	A	0.0152	89797	0.8823	0.7057	144053248	810865	0.14	0.28	0.210202	0.0357143	FALSE
rs11786896	rs11786896	PR interval	2020-07-24	32439900	271570 European 8173 African American 12823 Hispanic/Latino		8q24.3	8	143944186	PLEC	PLEC			ENSG00000178209	rs11786896-T	intron_variant		0.0491	3e-11	10.5229	1.0946	0.77-1.42 ms increase	Genome-wide genotyping array	(C/T)	T	0.0138	0	1	1	143944186	292566	0.77	1.42	1.0946	0.165816	FALSE
rs11786896	rs11784619	electrocardiography	2020-11-30	32916098	63706 European		8q24.3	8	143939607	PLEC	PLEC			ENSG00000178209	rs11784619-G	intron_variant		0.946223	5e-08	7.30103	0.0664696	0.042-0.091 unit increase	Genome-wide genotyping array	(G/A)	G	0.0156	-4579	0.9853	0.8572	143939607	63706	0.042	0.091	0.0664696	0.0125	FALSE
rs11786896	rs11784619	left ventricular ejection fraction measurement	2021-03-05	33495596	19260 European		8q24.3	8	143939607	PLEC	PLEC			ENSG00000178209	rs11784619-G	intron_variant		0.9417	4e-07	6.39794	0.6177	0.38-0.86 unit decrease	Genome-wide genotyping array	(G/A)	G	0.0156	-4579	0.9853	0.8572	143939607	19260	0.38	0.86	0.6177	0.122449	FALSE
rs11786896	rs11784619	heart function measurement	2021-03-05	33495596	19260 European		8q24.3	8	143939607	PLEC	PLEC			ENSG00000178209	rs11784619-G	intron_variant		0.9417	6e-08	7.22185	0.9143	0.58-1.24 unit decrease	Genome-wide genotyping array	(G/A)	G	0.0156	-4579	0.9853	0.8572	143939607	19260	0.58	1.24	0.9143	0.168367	FALSE
rs11791149	rs2313526	body height	2021-12-14	34594039	165056 East Asian		9q34.12	9	130639951		FUBP3 - PRDM12	ENSG00000107164	ENSG00000130711		rs2313526-C	intergenic_variant		0.325089	4e-25	24.3979	0.0229218	0.019-0.027 unit increase	Genome-wide genotyping array	(G/C)	C	0.3013	10429	0.9004	0.6177	130639951	165056	0.019	0.027	0.0229218	0.00204082	FALSE
rs11858316	rs12906223	Left ventricular mass to end-diastolic volume ratio	2021-03-05	33495596	19260 European		15q26.3	15	98712731	IGF1R	IGF1R			ENSG00000140443	rs12906223-G	intron_variant		0.6107	5e-08	7.30103	0.0042	0.0026-0.0058 unit increase	Genome-wide genotyping array	(T/G)	G	0.476	6931	0.9766	0.9432	98712731	19260	0.0026	0.0058	0.0042	0.000816327	FALSE
rs11858316	rs12908437	urate measurement	2019-10-29	31578528	288649 European 125725 East Asian 33671 African American 9037 South Asian 608 Hispanic		15q26.3	15	98744146	IGF1R	IGF1R			ENSG00000140443	rs12908437-T	intron_variant		0.4326	4e-46	45.3979	0.0448	0.039-0.051 mg/dL increase	Genome-wide genotyping array	(T/C)	T	0.499	38346	0.8644	0.674	98744146	457690	0.039	0.051	0.0448	0.00306122	FALSE
rs11858316	rs4966020	QRS duration	2019-02-11	30012220	77898 European 7695 African American	up to 111,874 European ancestry individuals	15q26.3	15	98741451	IGF1R	IGF1R			ENSG00000140443	rs4966020-G	intron_variant		0.369121	8e-10	9.09691	0.206362	0.14-0.27 ms decrease	Exome genotyping array [Exome array]	(G/A)	G	0.4918	35651	0.8662	0.6523	98741451	85593	0.14	0.27	0.206362	0.0331633	FALSE
rs11858316	rs4966020	electrocardiography	2020-11-30	32916098	63706 European		15q26.3	15	98741451	IGF1R	IGF1R			ENSG00000140443	rs4966020-G	intron_variant		0.368113	1e-17	17	0.0464325	0.035-0.058 unit decrease	Genome-wide genotyping array	(G/A)	G	0.4918	35651	0.8662	0.6523	98741451	63706	0.035	0.058	0.0464325	0.00586735	FALSE
rs11858316	rs2871974	TPE interval measurement	2020-07-28	32386560	71338 European		15q26.3	15	98740845	IGF1R	IGF1R			ENSG00000140443	rs2871974-C	intron_variant		0.36	3e-15	14.5229	0.042	0.032-0.052 unit decrease	Genome-wide genotyping array	(C/T)	C	0.4802	35045	0.8247	0.6613	98740845	71338	0.032	0.052	0.042	0.00510204	FALSE
rs11858316	rs4965430	atrial fibrillation	2018-10-17	30061737	60620 European 970216 European		15q26.3	15	98725621	IGF1R	IGF1R			ENSG00000140443	rs4965430-C	intron_variant		0.386	1e-10	10	1.05	1.03-1.06	Genome-wide genotyping array	(C/G)	C	0.485	19821	0.891	0.7573	98725621	1030836	0.0295588	0.0582689	0.0487902	0.00732401	FALSE
rs11858316	rs12906223	left ventricular mass	2021-03-05	33495596	19260 European		15q26.3	15	98712731	IGF1R	IGF1R			ENSG00000140443	rs12906223-G	intron_variant		0.6107	5e-06	5.30103	0.5455	0.31-0.78 unit increase	Genome-wide genotyping array	(T/G)	G	0.476	6931	0.9766	0.9432	98712731	19260	0.31	0.78	0.5455	0.119898	FALSE
rs11858316	rs4966019	blood urea nitrogen measurement	2021-12-14	34594039	344052 European 148767 East Asian		15q26.3	15	98731097		IGF1R			ENSG00000140443	rs4966019-T	intron_variant		NR	1e-30	30	0.0225	0.019-0.026 unit decrease	Genome-wide genotyping array	(C/T)	T	0.4972	25297	0.8854	0.6965	98731097	492819	0.019	0.026	0.0225	0.00178571	FALSE
rs11858316	rs2871974	hemoglobin measurement	2020-09-18	32888494	408112 British		15q26.3	15	98740845	IGF1R	IGF1R			ENSG00000140443	rs2871974-T	intron_variant		0.639079	3e-10	9.52288	0.01454	0.01-0.019 unit increase	Genome-wide genotyping array	(C/T)	T	0.4802	35045	0.8247	0.6613	98740845	408112	0.01	0.019	0.01454	0.00229592	FALSE
rs11858316	rs12906223	left ventricular structural measurement	2021-03-05	33495596	19260 European		15q26.3	15	98712731	IGF1R	IGF1R			ENSG00000140443	rs12906223-G	intron_variant		0.6107	4e-11	10.3979	0.0333	0.023-0.043 unit increase	Genome-wide genotyping array	(T/G)	G	0.476	6931	0.9766	0.9432	98712731	19260	0.023	0.043	0.0333	0.00510204	FALSE
rs11858316	rs4966019	uric acid measurement	2021-12-14	34594039	343836 European 129405 East Asian		15q26.3	15	98731097		IGF1R			ENSG00000140443	rs4966019-T	intron_variant		NR	1e-70	70	0.0323	0.029-0.036 unit decrease	Genome-wide genotyping array	(C/T)	T	0.4972	25297	0.8854	0.6965	98731097	473241	0.029	0.036	0.0323	0.00178571	FALSE
rs11871125	rs2453580	urate measurement	2019-10-29	31578528	288649 European 125725 East Asian 33671 African American 9037 South Asian 608 Hispanic		17p11.2	17	19535008	SLC47A1	SLC47A1			ENSG00000142494	rs2453580-T	non_coding_transcript_exon_variant		0.639	3e-10	9.52288	0.0218	0.015-0.029 mg/dL increase	Genome-wide genotyping array	(T/C)	T	0.2999	5928	0.9902	0.8167	19535008	457690	0.015	0.029	0.0218	0.00357143	FALSE
rs11927941	rs11924390	adiponectin measurement	2010-10-07	20876611	1776 Fiino	1,774 Filipino ancestry offspring	3q27.3	3	186715310	KNG1	HRG - KNG1	ENSG00000113905	ENSG00000113889		rs11924390-C	intron_variant		0.5	2e-09	8.69897	0.06	0.04-0.08 unit decrease	Genome-wide genotyping array	(T/C)	C	0.3892	53	0.9975	0.995	186715310	1776	0.04	0.08	0.06	0.0102041	FALSE
rs11927941	rs11927941	blood protein measurement	2022-06-07	35078996	5367 Icelic		3q27.3	3	186715257		HRG - KNG1	ENSG00000113905	ENSG00000113889		rs11927941-G	intron_variant		0.2895	2e-59	58.699	0.336198	0.3-0.38 unit increase	Genome-wide genotyping array	(A/G)	G	0.3892	0	1	1	186715257	5367	0.3	0.38	0.336198	0.0204082	FALSE
rs11927941	rs10439970	blood urea nitrogen measurement	2022-05-26	34272381	679531 European 173149		3q27.3	3	186716143		HRG - KNG1	ENSG00000113905	ENSG00000113889		rs10439970-G	intron_variant		0.6829	7e-06	5.1549	0.0023	0.0013-0.0033 unit increase	Genome-wide genotyping array	(T/G)	G	0.3898	886	0.9992	0.9958	186716143	852680	0.0013	0.0033	0.0023	0.000510204	FALSE
rs11927941	rs1403694	histidine-rich glycoprotein measurement	2022-04-11	28240269	997 European	338 Greater Middle Eastern (Middle Eastern, North African or Persian), South Asian ancestry, Asian ancestry individuals	3q27.3	3	186722209		KNG1			ENSG00000113889	rs1403694-C	intron_variant		NR	1e-12	12	0.3196	0.23-0.41 unit increase	Genome-wide genotyping array	(T/C)	C	0.4712	6952	0.9592	0.6578	186722209	997	0.23	0.41	0.3196	0.0459184	FALSE
rs11927941	rs1050274	cystatin C measurement	2021-06-29	33462484	342399 European 6015 African 7338 South Asian		3q27.3	3	186717581	NR	KNG1			ENSG00000113889	rs1050274-A	synonymous_variant	synonymous	NR	7e-18	17.1549	0.022	0.017-0.027 unit increase	Genome-wide genotyping array	(G/A)	A	0.39	2324	0.9992	0.995	186717581	355752	0.017	0.027	0.022	0.00255102	FALSE
rs12037201	rs2055145	self reported educational attainment	2018-11-12	30038396	1311438 European		1p34.1	1	45460823	Intergenic	TESK2			ENSG00000070759	rs2055145-C	intron_variant		0.7707	9e-09	8.04576	0.009	0.0059-0.0121 unit decrease	Genome-wide genotyping array	(C/G)	C	0.2714	-14854	0.998	0.9549	45460823	1311438	0.0059	0.0121	0.009	0.00158163	FALSE
rs12037201	rs61791369	reticulocyte measurement	2020-09-18	32888494	408112 British		1p34.1	1	45404607	TESK2	TESK2			ENSG00000070759	rs61791369-A	intron_variant		0.248633	2e-21	20.699	0.0249343	0.02-0.03 unit increase	Genome-wide genotyping array	(G/A)	A	0.2905	-71070	0.9608	0.8755	45404607	408112	0.02	0.03	0.0249343	0.00255102	FALSE
rs12037201	rs12564806	mean platelet volume	2020-09-18	32888494	408112 British		1p34.1	1	45458558	TESK2	TESK2			ENSG00000070759	rs12564806-T	intron_variant		0.235915	3e-12	11.5229	0.018504	0.013-0.024 unit increase	Genome-wide genotyping array	(C/T)	T	0.2702	-17119	0.9979	0.9491	45458558	408112	0.013	0.024	0.018504	0.00280612	FALSE
rs12037201	rs55642258	platelet count	2020-09-21	32888493	542827 European		1p34.1	1	45450389	NR	TESK2			ENSG00000070759	rs55642258-A	intron_variant		0.235169	1e-67	67	0.037405	0.033-0.042 SD unit decrease	Genome-wide genotyping array	(G/A)	A	0.2716	-25288	0.9969	0.954	45450389	542827	0.033	0.042	0.037405	0.00229592	FALSE
rs1214761	rs1214761	calcium measurement	2021-09-27	33887147	305349 European		6p21.1	6	43386693	NR	ZNF318 - ABCC10	ENSG00000171467	ENSG00000124574		rs1214761-G	intron_variant		0.6787	2e-08	7.69897	0.00133	0.00085-0.00181 mmol/L decrease	Genome-wide genotyping array	(A/G)	G	0.4714	0	1	1	43386693	305349	0.00085	0.00181	0.00133	0.000244898	FALSE
rs1214761	rs2396004	mean corpuscular hemoglobin	2020-09-18	32888494	408112 British		6p21.1	6	43388113		ZNF318 - ABCC10	ENSG00000171467	ENSG00000124574		rs2396004-G	intron_variant		0.566585	1e-12	12	0.0151742	0.011-0.019 unit decrease	Genome-wide genotyping array	(A/G)	G	0.4189	1420	0.999	0.6418	43388113	408112	0.011	0.019	0.0151742	0.00204082	FALSE
rs1214761	rs6930689	urate measurement	2019-10-29	31578528	288649 European 125725 East Asian 33671 African American 9037 South Asian 608 Hispanic		6p21.1	6	43325892	ZNF318	ZNF318			ENSG00000171467	rs6930689-T	intron_variant		0.6236	3e-14	13.5229	0.0466	0.034-0.059 mg/dL decrease	Genome-wide genotyping array	(T/C)	T	0.4645	-60801	0.9642	0.904	43325892	457690	0.034	0.059	0.0466	0.00637755	FALSE
rs1214761	rs1563788	hypertension	2019-05-02	30487518	22566 Japanese 28226 Japanese	8,809 East Asian ancestry cases, 13,663 East Asian ancestry controls, 105,253 European ancestry individuals	6p21.1	6	43340625	ZNF318	ZNF318			ENSG00000171467	rs1563788-T	intron_variant		0.348	4e-07	6.39794	0.0705	0.043-0.098 unit increase	Genome-wide genotyping array	(C/T)	T	0.4595	-46068	0.991	0.9358	43340625	50792	0.043	0.098	0.0705	0.0140306	FALSE
rs1214761	rs6919440	mean corpuscular hemoglobin concentration	2020-09-21	32888493	486823 European		6p21.1	6	43385160	NR	ZNF318 - ABCC10	ENSG00000171467	ENSG00000124574		rs6919440-A	intron_variant		0.566095	9e-11	10.0458	0.012484	0.0087-0.0163 SD unit decrease	Genome-wide genotyping array	(G/A)	A	0.4189	-1533	0.999	0.6418	43385160	486823	0.0087	0.0163	0.012484	0.00193878	FALSE
rs1214761	rs4714678	serum urea measurement	2021-06-29	33462484	342286 European 6015 African 7336 South Asian		6p21.1	6	43374853	NR	ZNF318 - ABCC10	ENSG00000171467	ENSG00000124574		rs4714678-G	intron_variant		NR	3e-10	9.52288	0.0153	0.011-0.02 unit increase	Genome-wide genotyping array	(A/G)	G	0.4251	-11840	0.9631	0.6119	43374853	355637	0.011	0.02	0.0153	0.00229592	FALSE
rs1214761	rs6919440	mean arterial pressure	2021-12-14	34594039	360863 European 145502 East Asian		6p21.1	6	43385160		ZNF318 - ABCC10	ENSG00000171467	ENSG00000124574		rs6919440-A	intron_variant		NR	1e-14	14	0.0149	0.011-0.019 unit decrease	Genome-wide genotyping array	(G/A)	A	0.4189	-1533	0.999	0.6418	43385160	506365	0.011	0.019	0.0149	0.00204082	FALSE
rs1214761	rs6930689	uric acid measurement	2021-12-14	34594039	129405 East Asian		6p21.1	6	43325892		ZNF318			ENSG00000171467	rs6930689-C	intron_variant		0.388583	8e-15	14.0969	0.028172	0.021-0.035 unit increase	Genome-wide genotyping array	(T/C)	C	0.4645	-60801	0.9642	0.904	43325892	129405	0.021	0.035	0.028172	0.00357143	FALSE
rs1214761	rs9394951	Agents acting on the renin-angiotensin system use measurement	2021-12-14	34594039	62752 European 174778 European 45820 East Asian 132906 East Asian		6p21.1	6	43383015		ZNF318 - ABCC10	ENSG00000171467	ENSG00000124574		rs9394951-T	intron_variant		NR	2e-14	13.699	0.038	0.028-0.048 unit decrease	Genome-wide genotyping array	(C/T)	T	0.4179	-3678	0.999	0.6391	43383015	416256	0.028	0.048	0.038	0.00510204	FALSE
rs1214761	rs4714678	blood urea nitrogen measurement	2021-12-14	34594039	344052 European 148767 East Asian		6p21.1	6	43374853		ZNF318 - ABCC10	ENSG00000171467	ENSG00000124574		rs4714678-G	intron_variant		NR	8e-11	10.0969	0.0126	0.0089-0.0163 unit increase	Genome-wide genotyping array	(A/G)	G	0.4251	-11840	0.9631	0.6119	43374853	492819	0.0089	0.0163	0.0126	0.00188776	FALSE
rs1214761	rs9369409	BMI-adjusted waist-hip ratio	2021-08-24	34021172	219872 British		6p21.1	6	43378724	ZNF318	ZNF318 - ABCC10	ENSG00000171467	ENSG00000124574		rs9369409-C	intron_variant		NR	1e-09	9	0.0174983	0.012-0.023 unit increase	Genome-wide genotyping array	(C/G)	C	0.4245	-7969	0.9661	0.6141	43378724	219872	0.012	0.023	0.0174983	0.00280612	FALSE
rs1214761	rs6458331	testosterone measurement	2020-12-14	32042192	425097 European		6p21.1	6	43312290	NR	ZNF318			ENSG00000171467	rs6458331-T	intron_variant		0.725251	1e-22	22	0.0141529	0.011-0.017 unit increase	Genome-wide genotyping array	(T/C)	T	0.4327	-74403	0.9834	0.827	43312290	425097	0.011	0.017	0.0141529	0.00153061	FALSE
rs1214761	rs9394951	mean reticulocyte volume	2020-09-18	32888494	408112 British		6p21.1	6	43383015		ZNF318 - ABCC10	ENSG00000171467	ENSG00000124574		rs9394951-T	intron_variant		0.56623	4e-14	13.3979	0.0168265	0.012-0.021 unit decrease	Genome-wide genotyping array	(C/T)	T	0.4179	-3678	0.999	0.6391	43383015	408112	0.012	0.021	0.0168265	0.00229592	FALSE
rs1214761	rs6912283	heel bone mineral density	2019-01-28	30598549	426824 British		6p21.1	6	43396756	ZNF318	ZNF318 - ABCC10	ENSG00000171467	ENSG00000124574		rs6912283-G	intron_variant		0.436494	6e-09	8.22185	0.0107196	0.0071-0.0143 unit increase	Genome-wide genotyping array	(G/A)	G	0.4181	10063	0.998	0.6384	43396756	426824	0.0071	0.0143	0.0107196	0.00183673	FALSE
rs1214761	rs1563788	diastolic blood pressure	2019-05-02	30487518	130777 Japanese	53,008 East Asian individuals, 105,253 European ancestry individuals	6p21.1	6	43340625	ZNF318	ZNF318			ENSG00000171467	rs1563788-T	intron_variant		0.348	7e-07	6.1549	0.2488	0.15-0.35 unit increase	Genome-wide genotyping array	(C/T)	T	0.4595	-46068	0.991	0.9358	43340625	130777	0.15	0.35	0.2488	0.0510204	FALSE
rs1214761	rs1214761	platelet crit	2020-09-18	32888494	408112 British		6p21.1	6	43386693		ZNF318 - ABCC10	ENSG00000171467	ENSG00000124574		rs1214761-G	intron_variant		0.678366	6e-22	21.2218	0.0230873	0.018-0.028 unit increase	Genome-wide genotyping array	(A/G)	G	0.4714	0	1	1	43386693	408112	0.018	0.028	0.0230873	0.00255102	FALSE
rs1214761	rs9394951	Diuretic use measurement	2021-12-14	34594039	34453 European 194633 European 22356 East Asian 156370 East Asian		6p21.1	6	43383015		ZNF318 - ABCC10	ENSG00000171467	ENSG00000124574		rs9394951-T	intron_variant		NR	2e-14	13.699	0.0491	0.037-0.062 unit decrease	Genome-wide genotyping array	(C/T)	T	0.4179	-3678	0.999	0.6391	43383015	407812	0.037	0.062	0.0491	0.00637755	FALSE
rs1214761	rs9472040	pulse pressure measurement	2021-12-14	34594039	360863 European 145445 East Asian		6p21.1	6	43380774		ZNF318 - ABCC10	ENSG00000171467	ENSG00000124574		rs9472040-G	intron_variant		NR	1e-16	16	0.0159	0.012-0.02 unit increase	Genome-wide genotyping array	(A/G)	G	0.4718	-5919	0.9952	0.9888	43380774	506308	0.012	0.02	0.0159	0.00204082	FALSE
rs1214761	rs9369409	Calcium channel blocker use measurement	2021-12-14	34594039	31904 European 172474 European 49327 East Asian 129399 East Asian		6p21.1	6	43378724		ZNF318 - ABCC10	ENSG00000171467	ENSG00000124574		rs9369409-G	intron_variant		NR	4e-17	16.3979	0.0495	0.038-0.061 unit decrease	Genome-wide genotyping array	(C/G)	G	0.4245	-7969	0.9661	0.6141	43378724	383104	0.038	0.061	0.0495	0.00586735	FALSE
rs1214761	rs6919440	mean corpuscular volume	2020-09-21	32888493	544127 European		6p21.1	6	43385160	NR	ZNF318 - ABCC10	ENSG00000171467	ENSG00000124574		rs6919440-A	intron_variant		0.564486	1e-14	14	0.013991	0.01-0.018 SD unit decrease	Genome-wide genotyping array	(G/A)	A	0.4189	-1533	0.999	0.6418	43385160	544127	0.01	0.018	0.013991	0.00204082	FALSE
rs1214761	rs1563788	BMI-adjusted hip circumference	2021-08-24	34021172	219872 British		6p21.1	6	43340625	ZNF318	ZNF318			ENSG00000171467	rs1563788-T	intron_variant		NR	7e-09	8.1549	0.0181384	0.012-0.024 unit decrease	Genome-wide genotyping array	(C/T)	T	0.4595	-46068	0.991	0.9358	43340625	219872	0.012	0.024	0.0181384	0.00306122	FALSE
rs1214761	rs9472040	systolic blood pressure	2021-12-14	34594039	340159 European 145505 East Asian		6p21.1	6	43380774		ZNF318 - ABCC10	ENSG00000171467	ENSG00000124574		rs9472040-G	intron_variant		NR	9e-19	18.0458	0.0176	0.014-0.022 unit increase	Genome-wide genotyping array	(A/G)	G	0.4718	-5919	0.9952	0.9888	43380774	485664	0.014	0.022	0.0176	0.00204082	FALSE
rs1214761	rs6919440	platelet count	2020-09-21	32888493	542827 European		6p21.1	6	43385160	NR	ZNF318 - ABCC10	ENSG00000171467	ENSG00000124574		rs6919440-A	intron_variant		0.56427	2e-23	22.699	0.018405	0.015-0.022 SD unit increase	Genome-wide genotyping array	(G/A)	A	0.4189	-1533	0.999	0.6418	43385160	542827	0.015	0.022	0.018405	0.00178571	FALSE
rs12148121	rs10152595	asthma	2020-03-30	31959851	16247 European 346486 European 52942 355713		15q22.33	15	67183150	SMAD3, AAGAB, IQCH, IQCH-AS1, C15orf61, MAP2K5	SMAD3			ENSG00000166949	rs10152595-C	intron_variant		0.75131	5e-19	18.301	1.0683	1.05-1.09	Genome-wide genotyping array	(C/G)	C	0.2692	-19434	0.9381	0.8033	67183150	771388	0.0487902	0.0861777	0.0660649	0.00953764	FALSE
rs12148121	rs3825977	electrocardiography	2020-11-30	32916098	63706 European		15q22.33	15	67188910	SMAD3	SMAD3			ENSG00000166949	rs3825977-C	intron_variant		0.805374	4e-08	7.39794	0.0379831	0.024-0.052 unit decrease	Genome-wide genotyping array	(C/T)	C	0.237	-13674	0.9493	0.8328	67188910	63706	0.024	0.052	0.0379831	0.00714286	FALSE
rs12148121	rs8043060	waist-hip ratio	2019-11-04	30239722	697734 European		15q23	15	67369446		IQCH, IQCH-AS1			ENSG00000103599, ENSG00000259673	rs8043060-A	intron_variant		0.2217	9e-17	16.0458	0.0166	0.013-0.021 unit decrease	Genome-wide genotyping array	(G/A)	A	0.2602	166862	0.9936	0.9436	67369446	697734	0.013	0.021	0.0166	0.00204082	FALSE
rs12148121	rs12917612	forced expiratory volume	2019-03-27	30804560	321047 European	79,005 European ancestry individuals	15q22.33	15	67198936	AAGAB	SMAD3 - AAGAB	ENSG00000166949	ENSG00000103591		rs12917612-A	regulatory_region_variant		0.2295	8e-07	6.09691	0.0136	0.0081-0.0191 unit decrease	Genome-wide genotyping array	(C/A)	A	0.257	-3648	0.9979	0.9678	67198936	321047	0.0081	0.0191	0.0136	0.00280612	FALSE
rs12148121	rs11071940	serum albumin measurement	2021-12-14	34594039	315268 European 120539 East Asian		15q23	15	67207139		AAGAB			ENSG00000103591	rs11071940-C	intron_variant		NR	1e-11	11	0.0157	0.011-0.02 unit increase	Genome-wide genotyping array	(A/C)	C	0.2684	4555	0.9978	0.9125	67207139	435807	0.011	0.02	0.0157	0.00229592	FALSE
rs12148121	rs7166081	eosinophil count	2020-09-18	32888494	408112 British		15q22.33	15	67199963	AAGAB, SMAD3	SMAD3 - AAGAB	ENSG00000166949	ENSG00000103591		rs7166081-A	regulatory_region_variant		0.768107	7e-10	9.1549	0.0162684	0.011-0.021 unit increase	Genome-wide genotyping array	(G/A)	A	0.3079	-2621	1	0.7556	67199963	408112	0.011	0.021	0.0162684	0.00255102	FALSE
rs12148121	rs7166081	BMI-adjusted waist circumference	2017-08-10	28443625	77113 European 47319 European 4856 European 8799 African American/AfroCaribbean 1803 African American/AfroCaribbean 1020 Indian Asian 6691 Indian Asian 1526 Fiino 2469 Hispanic/Latino 1318 Hispanic/Latino	16,011 European ancestry women, 17,912 European ancestry men, 105,218 European ancestry individuals, 2,073 African American/Afro-Caribbean ancestry women, 647 African American/Afro-Caribbean ancestry men	15q22.33	15	67199963	SMAD3	SMAD3 - AAGAB	ENSG00000166949	ENSG00000103591		rs7166081-A	regulatory_region_variant		0.7599	3e-07	6.52288	0.0241	0.015-0.033 unit increase	Genome-wide genotyping array	(G/A)	A	0.3079	-2621	1	0.7556	67199963	152914	0.015	0.033	0.0241	0.00459184	FALSE
rs12148121	rs10152595	BMI-adjusted waist-hip ratio	2019-11-04	30239722	315284 European		15q22.33	15	67183150	NR	SMAD3			ENSG00000166949	rs10152595-C	intron_variant		0.7507	4e-11	10.3979	0.0152	0.011-0.02 unit increase	Genome-wide genotyping array	(C/G)	C	0.2692	-19434	0.9381	0.8033	67183150	315284	0.011	0.02	0.0152	0.00229592	FALSE
rs12148121	rs2289791	smoking status measurement	2019-03-28	30643251	1232091 European		15q22.33	15	67184614	NR	SMAD3			ENSG00000166949	rs2289791-T	intron_variant		0.247	2e-09	8.69897	0.0177255	0.012-0.024 unit decrease	Genome-wide genotyping array	(G/T)	T	0.274	-17970	0.9333	0.7761	67184614	1232091	0.012	0.024	0.0177255	0.00306122	FALSE
rs12148121	rs12917612	FEV/FEC ratio	2019-03-27	30804560	321047 European	79,005 European ancestry individuals	15q22.33	15	67198936	AAGAB	SMAD3 - AAGAB	ENSG00000166949	ENSG00000103591		rs12917612-A	regulatory_region_variant		0.2295	6e-07	6.22185	0.0141	0.0086-0.0196 unit increase	Genome-wide genotyping array	(C/A)	A	0.257	-3648	0.9979	0.9678	67198936	321047	0.0086	0.0196	0.0141	0.00280612	FALSE
rs12148121	rs12917612	vital capacity	2019-03-27	30804560	321047 European	79,005 European ancestry individuals	15q22.33	15	67198936	AAGAB	SMAD3 - AAGAB	ENSG00000166949	ENSG00000103591		rs12917612-A	regulatory_region_variant		0.2295	2e-16	15.699	0.0228	0.017-0.028 unit decrease	Genome-wide genotyping array	(C/A)	A	0.257	-3648	0.9979	0.9678	67198936	321047	0.017	0.028	0.0228	0.00280612	FALSE
rs12148121	rs2289790	Inhalant adrenergic use measurement	2019-06-21	31015401	28880 European 147565 European		15q22.33	15	67184632	SMAD3	SMAD3			ENSG00000166949	rs2289790-C	intron_variant		0.237487	9e-11	10.0458	0.0693783	0.048-0.09 unit decrease	Genome-wide genotyping array	(T/C)	C	0.2718	-17952	0.9335	0.785	67184632	176445	0.048	0.09	0.0693783	0.0107143	FALSE
rs12148121	rs7166081	smoking behavior, BMI-adjusted waist circumference	2017-08-10	28443625	97400 European 63892 European 5829 European 10500 African American/AfroCaribbean 2706 African American/AfroCaribbean 1030 Indian Asian 7648 Indian Asian 1793 Fiino 2944 Hispanic/Latino 1764 Hispanic/Latino	21,496 European ancestry women, 24,385 European ancestry men, 118,364 European ancestry individuals, 2,326 African American/Afro-Caribbean ancestry women, 855 African American/Afro-Caribbean ancestry men	15q22.33	15	67199963	SMAD3	SMAD3 - AAGAB	ENSG00000166949	ENSG00000103591		rs7166081-A	regulatory_region_variant		0.7599	2e-10	9.69897	0.0266	0.018-0.035 unit increase	Genome-wide genotyping array	(G/A)	A	0.3079	-2621	1	0.7556	67199963	195506	0.018	0.035	0.0266	0.00433673	FALSE
rs12152266	rs13070996	heel bone mineral density	2019-01-28	30598549	426824 British		3q29	3	197179203	DLG1	DLG1			ENSG00000075711	rs13070996-G	intron_variant		0.721995	3e-12	11.5229	0.0143342	0.01-0.018 unit increase	Genome-wide genotyping array	(G/T)	G	0.3446	-5287	1	0.6338	197179203	426824	0.01	0.018	0.0143342	0.00204082	FALSE
rs12436956	rs7149767	endometriosis	2017-10-09	28881265	171 European 2934 European		14q32.32	14	103397208	NR	MARK3			ENSG00000075413	rs7149767-A	intron_variant		0.274	7e-06	5.1549	1.736	1.361-2.213	Genome-wide genotyping array	(G/A)	A	0.4217	10938	0.9918	0.97	103397208	3105	0.30822	0.794349	0.551584	0.124013	FALSE
rs12436956	rs8018968	platelet component distribution width	2020-09-18	32888494	408112 British		14q32.33	14	103514308		MARK3 - CKB	ENSG00000075413	ENSG00000166165		rs8018968-A	regulatory_region_variant		0.715588	3e-20	19.5229	0.0231368	0.018-0.028 unit increase	Genome-wide genotyping array	(G/A)	A	0.4603	128038	0.9626	0.8035	103514308	408112	0.018	0.028	0.0231368	0.00255102	FALSE
rs12436956	rs12878548	major depressive disorder	2021-07-27	33479212	at 170756 European at 329443 European		14q32.32	14	103487164	NR	MARK3			ENSG00000075413	rs12878548-T	non_coding_transcript_exon_variant		0.2821	2e-10	9.69897	0.029198	0.020-0.038 unit decrease	Genome-wide genotyping array	(G/T)	T	0.4201	100894	0.9835	0.9476	103487164	500199	0.02	0.038	0.029198	0.00459184	FALSE
rs12436956	rs6575988	monocyte count	2021-12-14	34594039	95119 East Asian		14q32.32	14	103434490		MARK3			ENSG00000075413	rs6575988-C	intron_variant		0.486807	2e-14	13.699	0.0334942	0.025-0.042 unit increase	Genome-wide genotyping array	(A/C)	C	0.4613	48220	0.9643	0.8031	103434490	95119	0.025	0.042	0.0334942	0.00433673	FALSE
rs12436956	rs56227024	lymphocyte count	2020-09-18	32888494	408112 British		14q32.32	14	103395369	MARK3	MARK3			ENSG00000075413	rs56227024-G	intron_variant		0.283383	2e-11	10.699	0.0165072	0.012-0.021 unit decrease	Genome-wide genotyping array	(A/G)	G	0.4786	9099	0.9964	0.7997	103395369	408112	0.012	0.021	0.0165072	0.00229592	FALSE
rs12436956	rs35233301	appendicular lean mass	2020-02-07	31761296	181862 European		14q32.32	14	103418954	NR	MARK3			ENSG00000075413	rs35233301-G	intron_variant		0.283465	1e-08	8	0.0440837	0.029-0.059 unit increase	Genome-wide genotyping array	(A/G)	G	0.4063	32684	0.9863	0.9005	103418954	181862	0.029	0.059	0.0440837	0.00765306	FALSE
rs12448902	rs4788095	C-reactive protein measurement	2022-05-06	35459240	575531 European		16p11.2	16	28820038		NPIPB9 - ATXN2L	ENSG00000196993	ENSG00000168488		rs4788095-T	intergenic_variant		NR	4e-16	15.3979	0.0166	0.013-0.021 unit decrease	Genome-wide genotyping array	(T/C)	T	0.262	-39832	1	0.6458	28820038	575531	0.013	0.021	0.0166	0.00204082	FALSE
rs12448902	rs12325113	physical activity measurement, body mass index	2017-08-18	28448500	2518 African American 86278 European 1773 Fiino 1030 Indian 1457 African American 55137 European 7648 Indian 5527 European	6,244 African American women, 17,531 European ancestry women, 329 African American men, 19,956 European ancestry men	16p11.2	16	28837347	SH2B1, ATXN2L	ATXN2L - TUFM	ENSG00000168488	ENSG00000178952		rs12325113-C	intron_variant		0.3965	2e-15	14.699	0.0301	0.023-0.038 kg/m2 increase	Genome-wide genotyping array	(T/C)	C	0.1937	-22523	0.9774	0.9118	28837347	161368	0.023	0.038	0.0301	0.00382653	FALSE
rs12448902	rs1987471	hip circumference	2019-07-17	28552196	1254 European 3074 29716 European 400 Carlno (/ ) 701 Friuli Venezia Giulia (/ ) 1050 Mylopotamos (/ ) 883 (/ )	205,909 European ancestry individuals	16p11.2	16	28814545	RP11-1348G14.1, RP11-1348G14.4	NPIPB9 - ATXN2L	ENSG00000196993	ENSG00000168488		rs1987471-T	non_coding_transcript_exon_variant		0.5981	4e-06	5.39794	0.0377	0.022-0.054 unit decrease	Genome-wide genotyping array	(T/G)	T	0.263	-45325	0.9985	0.6407	28814545	37078	0.022	0.054	0.0377	0.00816327	FALSE
rs12448902	rs371918919	mean corpuscular hemoglobin	2020-09-18	32888494	408112 British		16p11.2	16	28852644	SH2B1	SH2B1			ENSG00000178188	rs371918919-T	intron_variant		0.358401	4e-21	20.3979	0.0219042	0.017-0.026 unit increase	Genome-wide genotyping array	(A/T)	T	0.2019	-7226	0.8605	0.6711	28852644	408112	0.017	0.026	0.0219042	0.00229592	FALSE
rs12448902	rs10499	Cannabis use	2018-10-17	30150663	184765 European		16p11.2	16	28904206	RABEP2, ATP2A1	ATP2A1			ENSG00000196296	rs10499-A	3_prime_UTR_variant		0.651	1e-09	9	0.053	0.035-0.071 unit increase	Genome-wide genotyping array	(G/A)	A	0.1813	44336	0.9188	0.8154	28904206	184765	0.035	0.071	0.053	0.00918367	FALSE
rs12448902	rs113079736	alcohol consumption measurement	2019-03-18	30643258	414343 European		16p11.2	16	28848862	TUFM	SH2B1			ENSG00000178188	rs113079736-A	intron_variant		0.4018	3e-11	10.5229	0.0151134	0.011-0.02 unit decrease	Genome-wide genotyping array	(G/A)	A	0.2616	-11008	1	0.6472	28848862	414343	0.011	0.02	0.0151134	0.00229592	FALSE
rs12448902	rs8061590	testosterone measurement	2020-12-14	32042192	178782 European		16p11.2	16	28883809	NR	ATP2A1			ENSG00000196296	rs8061590-A	intron_variant		0.59747	3e-21	20.5229	0.0288317	0.023-0.035 unit increase	Genome-wide genotyping array	(A/G)	A	0.2744	23939	0.9985	0.6046	28883809	178782	0.023	0.035	0.0288317	0.00306122	FALSE
rs12448902	rs72793812	cognitive function measurement	2018-11-12	30038396	402382 European		16p11.2	16	28829060	Intergenic	ATXN2L			ENSG00000168488	rs72793812-A	intron_variant		0.6016	8e-35	34.0969	0.0288	0.024-0.033 unit increase	Genome-wide genotyping array	(A/G)	A	0.1943	-30810	0.9774	0.9083	28829060	402382	0.024	0.033	0.0288	0.00229592	FALSE
rs12448902	rs7498665	visceral adipose tissue measurement	2019-09-23	31501611	325153 British		16p11.2	16	28871920	NR	SH2B1			ENSG00000178188	rs7498665-G	missense_variant	missense	0.4033	2e-26	25.699	0.0269138	0.022-0.032 unit increase	Genome-wide genotyping array	(A/G)	G	0.2614	12050	1	0.6478	28871920	325153	0.022	0.032	0.0269138	0.00255102	FALSE
rs12448902	rs12446589	forced expiratory volume	2019-03-27	30804560	321047 European	79,005 European ancestry individuals	16p11.2	16	28859641	IL27	SH2B1			ENSG00000178188	rs12446589-A	intron_variant		0.3998	3e-08	7.52288	0.0131	0.0084-0.0178 unit decrease	Genome-wide genotyping array	(G/A)	A	0.2035	-229	1	0.8975	28859641	321047	0.0084	0.0178	0.0131	0.00239796	FALSE
rs12448902	rs12446589	vital capacity	2019-03-27	30804560	321047 European	79,005 European ancestry individuals	16p11.2	16	28859641	IL27	SH2B1			ENSG00000178188	rs12446589-A	intron_variant		0.3998	2e-06	5.69897	0.0113	0.0066-0.016 unit decrease	Genome-wide genotyping array	(G/A)	A	0.2035	-229	1	0.8975	28859641	321047	0.0066	0.016	0.0113	0.00239796	FALSE
rs12448902	rs62036624	waist circumference	2019-07-17	28552196	1254 European 3072 41450 European 397 Carlno (/ ) 791 Friuli Venezia Giulia (/ ) 1060 Mylopotamos (/ ) 887 (/ ) 1754 Val Borbera (/ )	206,737 European ancestry individuals	16p11.2	16	28828609	ATXN2L	ATXN2L			ENSG00000168488	rs62036624-T	intron_variant		0.3887	4e-08	7.39794	0.0384	0.025-0.052 unit increase	Genome-wide genotyping array	(G/T)	T	0.2616	-31261	1	0.6472	28828609	50665	0.025	0.052	0.0384	0.00688776	FALSE
rs12448902	rs56226746	mean reticulocyte volume	2020-09-18	32888494	408112 British		16p11.2	16	28853128	SH2B1	SH2B1			ENSG00000178188	rs56226746-A	intron_variant		0.423411	2e-17	16.699	0.0200238	0.015-0.025 unit increase	Genome-wide genotyping array	(G/A)	A	0.2542	-6742	1	0.6726	28853128	408112	0.015	0.025	0.0200238	0.00255102	FALSE
rs12448902	rs7498665	waist-hip ratio	2019-11-04	30239722	697734 European		16p11.2	16	28871920		SH2B1			ENSG00000178188	rs7498665-A	missense_variant	missense	0.6175	1e-22	22	0.0168	0.013-0.02 unit decrease	Genome-wide genotyping array	(A/G)	A	0.2614	12050	1	0.6478	28871920	697734	0.013	0.02	0.0168	0.00178571	FALSE
rs12448902	rs371918919	mean corpuscular hemoglobin concentration	2020-09-21	32888493	486823 European		16p11.2	16	28852644	NR	SH2B1			ENSG00000178188	rs371918919-T	intron_variant		0.358197	6e-25	24.2218	0.02195	0.018-0.026 SD unit increase	Genome-wide genotyping array	(A/T)	T	0.2019	-7226	0.8605	0.6711	28852644	486823	0.018	0.026	0.02195	0.00204082	FALSE
rs12448902	rs12448902	cognitive function measurement, self reported educational attainment	2021-01-13	33414549	257700 European		16p11.2	16	28859870	NR	SH2B1			ENSG00000178188	rs12448902-C	intron_variant		0.310139	1e-18	18	0.0601245	0.047-0.074 unit increase	Genome-wide genotyping array	(C/G)	C	0.1865	0	1	1	28859870	257700	0.047	0.074	0.0601245	0.00688776	FALSE
rs12448902	rs2904880	blood protein measurement	2022-02-14	32929287	3112 Sardinian (/ )		16p11.2	16	28933075		CD19, RABEP2			ENSG00000177455, ENSG00000177548	rs2904880-G	missense_variant	missense	0.59858	7e-10	9.1549	0.1678	0.11-0.22 unit increase	Genome-wide genotyping array	(C/G)	G	0.1697	73205	0.8944	0.7133	28933075	3112	0.11	0.22	0.1678	0.0280612	FALSE
rs12448902	rs202014106	erythrocyte count	2021-12-14	34594039	350475 European 153512 East Asian		16p11.2	16	28691622		EIF3C			ENSG00000184110	rs202014106-T	intron_variant		NR	2e-14	13.699	0.0149	0.011-0.019 unit decrease	Genome-wide genotyping array	(A/T)	T	0.1913	-168248	0.9047	0.7932	28691622	503987	0.011	0.019	0.0149	0.00204082	FALSE
rs12448902	rs11864750	mathematical ability	2018-11-12	30038396	811539 European		16p11.2	16	28863883	Intergenic	SH2B1			ENSG00000178188	rs11864750-A	5_prime_UTR_variant		0.62	7e-37	36.1549	0.0216	0.018-0.025 unit increase	Genome-wide genotyping array	(A/T)	A	0.2612	4013	1	0.6485	28863883	811539	0.018	0.025	0.0216	0.00178571	FALSE
rs12448902	rs7498665	body height	2021-01-26	32376654	453169 European		16p11.2	16	28871920	SH2B1	SH2B1			ENSG00000178188	rs7498665-A	missense_variant	missense	0.600456	6e-35	34.2218	0.0172834	0.015-0.02 unit decrease	Genome-wide genotyping array	(A/G)	A	0.2614	12050	1	0.6478	28871920	453169	0.015	0.02	0.0172834	0.00127551	FALSE
rs12448902	rs3888190	smoking behavior, body mass index	2017-08-10	28443625	98173 European 64373 European 5829 European 10500 African American/AfroCaribbean 2706 African American/AfroCaribbean 1030 Indian Asian 7648 Indian Asian 1793 Fiino 2944 Hispanic/Latino 1764 Hispanic/Latino	21,496 European ancestry women, 24,385 European ancestry men, 118,364 European ancestry individuals, 2,326 African American/Afro-Caribbean ancestry women, 855 African American/Afro-Caribbean ancestry men	16p11.2	16	28878165	ATP2A1	SH2B1 - ATP2A1	ENSG00000178188	ENSG00000196296		rs3888190-A	intron_variant		0.3835	6e-10	9.22185	0.0262	0.018-0.034 kg/m2 increase	Genome-wide genotyping array	(C/A)	A	0.2634	18295	1	0.6412	28878165	196760	0.018	0.034	0.0262	0.00408163	FALSE
rs12448902	rs7498665	body mass index	2019-11-05	30239722	806834 European		16p11.2	16	28871920		SH2B1			ENSG00000178188	rs7498665-A	missense_variant	missense	0.6179	1e-66	66	0.0285	0.025-0.032 unit decrease	Genome-wide genotyping array	(A/G)	A	0.2614	12050	1	0.6478	28871920	806834	0.025	0.032	0.0285	0.00178571	FALSE
rs12448902	rs62037365	comparative body size at age 10, self-reported	2021-01-26	32376654	453169 European		16p11.2	16	28857641	SH2B1	SH2B1			ENSG00000178188	rs62037365-C	intron_variant		0.601978	1e-21	21	0.0136515	0.011-0.016 unit decrease	Genome-wide genotyping array	(C/G)	C	0.262	-2229	1	0.6458	28857641	453169	0.011	0.016	0.0136515	0.00127551	FALSE
rs12448902	rs62037364	grip strength measurement	2018-07-09	29691431	334825 British		16p11.2	16	28857374	SH2B1	SH2B1			ENSG00000178188	rs62037364-A	intron_variant		0.4076	2e-26	25.699	0.003	0.0024-0.0036 unit decrease	Genome-wide genotyping array	(G/A)	A	0.262	-2496	1	0.6458	28857374	334825	0.0024	0.0036	0.003	0.000306122	FALSE
rs12448902	rs2904880	Parkinson disease	2019-12-19	31701892	15056 European 18618 European 449056 European	22,632 European ancestry cases, 968,735 European ancestry controls	16p11.2	16	28933075	CD19	CD19, RABEP2			ENSG00000177455, ENSG00000177548	rs2904880-C	missense_variant	missense	0.3094	8e-10	9.09691	0.065	0.044-0.086 unit decrease	Genome-wide genotyping array	(C/G)	C	0.1697	73205	0.8944	0.7133	28933075	482730	0.044	0.086	0.065	0.0107143	FALSE
rs12448902	rs4788099	body fat percentage	2016-12-08	26833246	Up 31457 European 35030 European 8259 Indian Asian 1030 Indian Asian 973 Korean 1360 Korean 154 African American 262 African American	Up to 12,480 European ancestry men, up to 10,055 European ancestry women, 315 Jamaican ancestry men, 774 Jamaican ancestry women	16p11.2	16	28844406	TUFM, ATXN2L, SBK1, SULT1A2	TUFM			ENSG00000178952	rs4788099-G	intron_variant		0.38	7e-07	6.1549	0.032	0.019-0.045 body fat % increase	Genome-wide genotyping array	(A/G)	G	0.2616	-15464	1	0.6472	28844406	78525	0.019	0.045	0.032	0.00663265	FALSE
rs12448902	rs62037363	body weight	2021-12-14	34594039	360116 European 165419 East Asian		16p11.2	16	28853721		SH2B1			ENSG00000178188	rs62037363-C	intron_variant		NR	1e-42	42	0.0253	0.022-0.029 unit increase	Genome-wide genotyping array	(T/C)	C	0.2616	-6149	1	0.6472	28853721	525535	0.022	0.029	0.0253	0.00178571	FALSE
rs12448902	rs62036658	health study participation	2021-02-26	33563987	336633 European 114464 European		16p11.2	16	28839050	NR	ATXN2L - TUFM	ENSG00000168488	ENSG00000178952		rs62036658-T	intron_variant		0.595352	3e-10	9.52288	0.994	0.992, 0.996	Genome-wide genotyping array	(T/G)	T	0.2005	-20820	0.9772	0.8731	28839050	451097	-0.00803217	#NAME?	-0.00601807	#NAME?	FALSE
rs12448902	rs2904880	BMI-adjusted waist circumference	2021-08-24	34021172	219872 British		16p11.2	16	28933075	RABEP2, CD19	CD19, RABEP2			ENSG00000177455, ENSG00000177548	rs2904880-C	missense_variant	missense	NR	2e-08	7.69897	0.0170948	0.011-0.023 unit increase	Genome-wide genotyping array	(C/G)	C	0.1697	73205	0.8944	0.7133	28933075	219872	0.011	0.023	0.0170948	0.00306122	FALSE
rs12448902	rs8046545	type 2 diabetes mellitus	2020-01-08	30297969	74124 European 824006 European		16p11.2	16	28903896	ATP2A1	ATP2A1			ENSG00000196296	rs8046545-G	intron_variant		0.3589	2e-08	7.69897	1.04	1.02-1.05	Genome-wide genotyping array	(G/A)	G	0.1833	44026	0.917	0.8232	28903896	898130	0.0198026	0.0487902	0.0392207	0.00739478	FALSE
rs12448902	rs3888190	bipolar disorder, body mass index	2020-01-07	31754094	20352 European 31358 European 322154 European .		16p11.2	16	28878165	NPIPL1	SH2B1 - ATP2A1	ENSG00000178188	ENSG00000196296		rs3888190-A	intron_variant		NR	1e-24	24	0.031	0.025-0.037 unit increase	Genome-wide genotyping array, Targeted genotyping array	(C/A)	A	0.2634	18295	1	0.6412	28878165	373864	0.025	0.037	0.031	0.00306122	FALSE
rs12448902	rs7498555	mean corpuscular volume	2020-09-21	32888493	544127 European		16p11.2	16	28882250	NR	ATP2A1			ENSG00000196296	rs7498555-C	intron_variant		0.394319	4e-49	48.3979	0.02751	0.024-0.031 SD unit increase	Genome-wide genotyping array	(T/C)	C	0.1937	22380	0.9774	0.9118	28882250	544127	0.024	0.031	0.02751	0.00178571	FALSE
rs12448902	rs2904880	intelligence	2018-02-23	29326435	120934 British 127548		16p11.2	16	28933075	CD19	CD19, RABEP2			ENSG00000177455, ENSG00000177548	rs2904880-C	missense_variant	missense	NR	3e-10	9.52288	0.0202099	0.014-0.027 unit decrease	Genome-wide genotyping array	(C/G)	C	0.1697	73205	0.8944	0.7133	28933075	248482	0.014	0.027	0.0202099	0.00331633	FALSE
rs12450700	rs12450700	BMI-adjusted waist-hip ratio	2021-08-24	34021172	219872 British		17q24.2	17	67372783	PITPNC1	PSMD12 - PITPNC1	ENSG00000197170	ENSG00000154217		rs12450700-G	intergenic_variant		NR	4e-09	8.39794	0.0169262	0.011-0.023 unit decrease	Genome-wide genotyping array	(T/G)	G	0.2308	0	1	1	67372783	219872	0.011	0.023	0.0169262	0.00306122	FALSE
rs12483377	rs12483377	diastolic blood pressure	2021-09-21	33230300	810865 European 21077 African American 33689 South Asian 4586 Hispanic	354,096 European ancestry individuals, 63,282 African American individuals, 4,792 East Asian ancestry individuals, 22,802 Hispanic individuals, 2,695 Native American ancestry individuals	21q22.3	21	45511195		COL18A1, SLC19A1			ENSG00000182871, ENSG00000173638	rs12483377-A	missense_variant		0.0846	3e-08	7.52288	0.133965	0.086-0.181 mmHg decrease	Genome-wide genotyping array	(G/A)	A	0.0443	0	1	1	45511195	870217	0.086	0.181	0.133965	0.0242347	FALSE
rs12483377	rs12483377	systolic blood pressure	2021-09-21	33230300	810865 European	354,096 European ancestry individuals	21q22.3	21	45511195		COL18A1, SLC19A1			ENSG00000182871, ENSG00000173638	rs12483377-A	missense_variant		0.0874	2e-10	9.69897	0.246955	0.17-0.33 mmHg decrease	Genome-wide genotyping array	(G/A)	A	0.0443	0	1	1	45511195	810865	0.17	0.33	0.246955	0.0408163	FALSE
rs12483377	rs12483377	blood protein measurement	2018-07-05	29875488	3301 European		21q22.3	21	45511195	COL18A1	COL18A1, SLC19A1			ENSG00000182871, ENSG00000173638	rs12483377-A	missense_variant		0.09	0	363.699	1.42	1.36-1.48 unit increase	Genome-wide genotyping array	(G/A)	A	0.0443	0	1	1	45511195	3301	1.36	1.48	1.42	0.0306122	FALSE
rs12509595	rs16998073	aging	2022-06-23	34427645	25460 Taiwanese	68,983 Taiwanese ancestry individuals	4q21.21	4	80263187		PRDM8 - FGF5	ENSG00000152784	ENSG00000138675		rs16998073-T	upstream_gene_variant		0.416	6e-26	25.2218	0.099	0.081-0.117 unit increase	Genome-wide genotyping array	(A/T)	T	0.2324	1787	0.9885	0.9402	80263187	25460	0.081	0.117	0.099	0.00918367	FALSE
rs12509595	rs16998073	red blood cell density measurement	2020-09-21	32888493	545203 European		4q21.21	4	80263187	NR	PRDM8 - FGF5	ENSG00000152784	ENSG00000138675		rs16998073-T	upstream_gene_variant		0.292449	5e-39	38.301	0.026576	0.023-0.031 SD unit increase	Genome-wide genotyping array	(A/T)	T	0.2324	1787	0.9885	0.9402	80263187	545203	0.023	0.031	0.026576	0.00204082	FALSE
rs12509595	rs10857147	pulse pressure measurement	2021-12-14	34594039	360863 European 145445 East Asian		4q21.21	4	80259918		PRDM8 - FGF5	ENSG00000152784	ENSG00000138675		rs10857147-T	intergenic_variant		NR	1e-33	33	0.024	0.02-0.028 unit increase	Genome-wide genotyping array	(A/T)	T	0.2386	-1482	0.9709	0.8765	80259918	506308	0.02	0.028	0.024	0.00204082	FALSE
rs12509595	rs10857147	urate measurement	2019-10-29	31578528	288649 European 125725 East Asian 33671 African American 9037 South Asian 608 Hispanic		4q21.21	4	80259918	FGF5	PRDM8 - FGF5	ENSG00000152784	ENSG00000138675		rs10857147-A	intergenic_variant		0.712	2e-15	14.699	0.0283	0.021-0.035 mg/dL increase	Genome-wide genotyping array	(A/T)	A	0.2386	-1482	0.9709	0.8765	80259918	457690	0.021	0.035	0.0283	0.00357143	FALSE
rs12509595	rs13125101	hemoglobin measurement	2020-09-21	32888493	563946 European		4q21.21	4	80253438	NR	PRDM8 - FGF5	ENSG00000152784	ENSG00000138675		rs13125101-A	TF_binding_site_variant		0.293239	6e-32	31.2218	0.023799	0.02-0.028 SD unit increase	Genome-wide genotyping array	(G/A)	A	0.2324	-7962	0.9862	0.9358	80253438	563946	0.02	0.028	0.023799	0.00204082	FALSE
rs12509595	rs10857147	uric acid measurement	2021-12-14	34594039	343836 European 129405 East Asian		4q21.21	4	80259918		PRDM8 - FGF5	ENSG00000152784	ENSG00000138675		rs10857147-T	intergenic_variant		NR	6e-21	20.2218	0.0182	0.014-0.022 unit decrease	Genome-wide genotyping array	(A/T)	T	0.2386	-1482	0.9709	0.8765	80259918	473241	0.014	0.022	0.0182	0.00204082	FALSE
rs12509595	rs16998073	blood protein measurement	2020-07-24	32641083	982 Scottish		4q21.21	4	80263187	NR	PRDM8 - FGF5	ENSG00000152784	ENSG00000138675		rs16998073-T	upstream_gene_variant		0.29815	6e-22	21.2218	0.49947	0.4-0.6 unit increase	Genome-wide genotyping array	(A/T)	T	0.2324	1787	0.9885	0.9402	80263187	982	0.4	0.6	0.49947	0.0510204	FALSE
rs12509595	rs10857147	total cholesterol measurement	2021-12-14	34594039	344278 European 135808 East Asian		4q21.21	4	80259918		PRDM8 - FGF5	ENSG00000152784	ENSG00000138675		rs10857147-T	intergenic_variant		NR	3e-11	10.5229	0.0143	0.01-0.018 unit decrease	Genome-wide genotyping array	(A/T)	T	0.2386	-1482	0.9709	0.8765	80259918	480086	0.01	0.018	0.0143	0.00204082	FALSE
rs12509595	rs36034102	angina pectoris	2021-12-14	34594039	30025 European 440906 European 14007 East Asian 145158 East Asian		4q21.21	4	80280894		FGF5			ENSG00000138675	rs36034102-T	intron_variant		NR	1e-08	8	0.0523	0.034-0.07 unit increase	Genome-wide genotyping array	(G/T)	T	0.1945	19494	0.8767	0.6369	80280894	630096	0.034	0.07	0.0523	0.00918367	FALSE
rs12509595	rs10857147	HMG CoA reductase inhibitor use measurement	2021-12-14	34594039	73475 European 216910 European 33295 East Asian 145431 East Asian		4q21.21	4	80259918		PRDM8 - FGF5	ENSG00000152784	ENSG00000138675		rs10857147-T	intergenic_variant		NR	7e-10	9.1549	0.0326	0.022-0.043 unit increase	Genome-wide genotyping array	(A/T)	T	0.2386	-1482	0.9709	0.8765	80259918	469111	0.022	0.043	0.0326	0.00535714	FALSE
rs12509595	rs16998073	diastolic blood pressure	2021-12-14	34594039	340162 European 145515 East Asian		4q21.21	4	80263187		PRDM8 - FGF5	ENSG00000152784	ENSG00000138675		rs16998073-T	upstream_gene_variant		NR	9e-60	59.0458	0.035	0.031-0.039 unit increase	Genome-wide genotyping array	(A/T)	T	0.2324	1787	0.9885	0.9402	80263187	485677	0.031	0.039	0.035	0.00204082	FALSE
rs12509595	rs16998073	cryptic phenotype measurement	2022-07-13	35760791	308095 European		4q21.21	4	80263187		PRDM8 - FGF5	ENSG00000152784	ENSG00000138675		rs16998073-T	upstream_gene_variant		NR	5e-24	23.301	0.013	0.01-0.016 unit increase	Genome-wide genotyping array	(A/T)	T	0.2324	1787	0.9885	0.9402	80263187	308095	0.01	0.016	0.013	0.00153061	FALSE
rs12509595	rs36034102	PR interval	2020-07-24	32439900	271570 European 8173 African American 12823 Hispanic/Latino		4q21.21	4	80280894	FGF5	FGF5			ENSG00000138675	rs36034102-T	intron_variant		0.27	4e-09	8.39794	0.43	0.29-0.57 ms increase	Genome-wide genotyping array	(G/T)	T	0.1945	19494	0.8767	0.6369	80280894	292566	0.29	0.57	0.43	0.0714286	FALSE
rs12509595	rs1458038	atrial fibrillation	2018-10-17	30061737	60620 European 970216 European		4q21.21	4	80243569	FGF5	PRDM8 - FGF5	ENSG00000152784	ENSG00000138675		rs1458038-T	intergenic_variant		0.309	2e-09	8.69897	1.04	1.03-1.06	Genome-wide genotyping array	(C/T)	T	0.2296	-17831	0.9495	0.8812	80243569	1030836	0.0295588	0.0582689	0.0392207	0.00732401	FALSE
rs12509595	rs12509595	Ischemic stroke	2021-12-14	34594039	11929 European 472192 European 22664 East Asian 152022 East Asian		4q21.21	4	80261400		PRDM8 - FGF5	ENSG00000152784	ENSG00000138675		rs12509595-C	intergenic_variant		NR	3e-10	9.52288	0.0577	0.04-0.076 unit increase	Genome-wide genotyping array	(T/C)	C	0.2256	0	1	1	80261400	658807	0.04	0.076	0.0577	0.00918367	FALSE
rs12509595	rs10857147	myocardial infarction	2021-03-22	33532862	14825 European 44000 European 2680 380970 European 123504 European 73242		4q21.21	4	80259918	FGF5	PRDM8 - FGF5	ENSG00000152784	ENSG00000138675		rs10857147-T	intergenic_variant		0.270595	2e-10	9.69897	1.06	1.04-1.07	Genome-wide genotyping array	(A/T)	T	0.2386	-1482	0.9709	0.8765	80259918	639221	0.0392207	0.0676586	0.0582689	0.00725458	FALSE
rs12509595	rs10857147	coronary artery disease	2018-01-29	29212778	122733 424528		4q21.21	4	80259918	FGF5	PRDM8 - FGF5	ENSG00000152784	ENSG00000138675		rs10857147-A	intergenic_variant		0.7208	1e-14	14	0.0491	0.037-0.062 unit decrease	Genome-wide genotyping array	(A/T)	A	0.2386	-1482	0.9709	0.8765	80259918	547261	0.037	0.062	0.0491	0.00637755	FALSE
rs12509595	rs12509595	Diuretic use measurement	2021-12-14	34594039	34453 European 194633 European 22356 East Asian 156370 East Asian		4q21.21	4	80261400		PRDM8 - FGF5	ENSG00000152784	ENSG00000138675		rs12509595-C	intergenic_variant		NR	1e-24	24	0.0712	0.058-0.085 unit increase	Genome-wide genotyping array	(T/C)	C	0.2256	0	1	1	80261400	407812	0.058	0.085	0.0712	0.00688776	FALSE
rs12509595	rs10857147	Beta blocking agent use measurement	2021-12-14	34594039	31700 European 192324 European 20367 East Asian 158359 East Asian		4q21.21	4	80259918		PRDM8 - FGF5	ENSG00000152784	ENSG00000138675		rs10857147-T	intergenic_variant		NR	5e-31	30.301	0.0844	0.07-0.099 unit increase	Genome-wide genotyping array	(A/T)	T	0.2386	-1482	0.9709	0.8765	80259918	402750	0.07	0.099	0.0844	0.00739796	FALSE
rs12509595	rs10857147	mean arterial pressure	2021-12-14	34594039	360863 European 145502 East Asian		4q21.21	4	80259918		PRDM8 - FGF5	ENSG00000152784	ENSG00000138675		rs10857147-T	intergenic_variant		NR	2e-74	73.699	0.0382	0.034-0.042 unit increase	Genome-wide genotyping array	(A/T)	T	0.2386	-1482	0.9709	0.8765	80259918	506365	0.034	0.042	0.0382	0.00204082	FALSE
rs12509595	rs12509595	Agents acting on the renin-angiotensin system use measurement	2021-12-14	34594039	62752 European 174778 European 45820 East Asian 132906 East Asian		4q21.21	4	80261400		PRDM8 - FGF5	ENSG00000152784	ENSG00000138675		rs12509595-C	intergenic_variant		NR	2e-74	73.699	0.0975	0.087-0.108 unit increase	Genome-wide genotyping array	(T/C)	C	0.2256	0	1	1	80261400	416256	0.087	0.108	0.0975	0.00535714	FALSE
rs12509595	rs1458038	preeclampsia, parental genotype effect measurement	2021-02-08	33239696	2296 Central Asian 2059 Central Asian 7219 European 155660 European	592 Kazakh ancestry cases, 361 Kazakh ancestry controls, 2,043 European ancestry cases, 6,018 European ancestry controls	4q21.21	4	80243569		PRDM8 - FGF5	ENSG00000152784	ENSG00000138675		rs1458038-T	intergenic_variant		0.3288	1e-08	8	1.11	1.07-1.15	Genome-wide genotyping array	(C/T)	T	0.2296	-17831	0.9495	0.8812	80243569	167234	0.0676586	0.139762	0.10436	0.0183937	FALSE
rs12509595	rs12509595	systolic blood pressure	2021-12-14	34594039	340159 European 145505 East Asian		4q21.21	4	80261400		PRDM8 - FGF5	ENSG00000152784	ENSG00000138675		rs12509595-C	intergenic_variant		NR	6e-75	74.2218	0.0374	0.033-0.041 unit increase	Genome-wide genotyping array	(T/C)	C	0.2256	0	1	1	80261400	485664	0.033	0.041	0.0374	0.00204082	FALSE
rs12509595	rs1458038	hematocrit	2020-09-21	32888493	562259 European		4q21.21	4	80243569	NR	PRDM8 - FGF5	ENSG00000152784	ENSG00000138675		rs1458038-T	intergenic_variant		0.292607	1e-32	32	0.024162	0.02-0.028 SD unit increase	Genome-wide genotyping array	(C/T)	T	0.2296	-17831	0.9495	0.8812	80243569	562259	0.02	0.028	0.024162	0.00204082	FALSE
rs12509595	rs10857147	blood urea nitrogen measurement	2022-05-26	34272381	679531 European 173149		4q21.21	4	80259918		PRDM8 - FGF5	ENSG00000152784	ENSG00000138675		rs10857147-A	intergenic_variant		0.7098	7e-08	7.1549	0.0029	0.0019-0.0039 unit increase	Genome-wide genotyping array	(A/T)	A	0.2386	-1482	0.9709	0.8765	80259918	852680	0.0019	0.0039	0.0029	0.000510204	FALSE
rs12509595	rs12509595	Antithrombotic agent use measurement	2021-12-14	34594039	67653 European 85986 European 54220 East Asian 124506 East Asian		4q21.21	4	80261400		PRDM8 - FGF5	ENSG00000152784	ENSG00000138675		rs12509595-C	intergenic_variant		NR	8e-09	8.09691	0.0324	0.021-0.043 unit increase	Genome-wide genotyping array	(T/C)	C	0.2256	0	1	1	80261400	332365	0.021	0.043	0.0324	0.00561224	FALSE
rs12509595	rs1458038	apolipoprotein B measurement	2020-07-21	32203549	439214 European		4q21.21	4	80243569	FGF5	PRDM8 - FGF5	ENSG00000152784	ENSG00000138675		rs1458038-C	intergenic_variant		0.708532	6e-13	12.2218	0.0165547	0.012-0.021 unit increase	Genome-wide genotyping array	(C/T)	C	0.2296	-17831	0.9495	0.8812	80243569	439214	0.012	0.021	0.0165547	0.00229592	FALSE
rs12509595	rs12509595	Calcium channel blocker use measurement	2021-12-14	34594039	31904 European 172474 European 49327 East Asian 129399 East Asian		4q21.21	4	80261400		PRDM8 - FGF5	ENSG00000152784	ENSG00000138675		rs12509595-C	intergenic_variant		NR	1e-42	42	0.086	0.074-0.098 unit increase	Genome-wide genotyping array	(T/C)	C	0.2256	0	1	1	80261400	383104	0.074	0.098	0.086	0.00612245	FALSE
rs12509595	rs1458038	low density lipoprotein cholesterol measurement	2020-07-21	32203549	440546 European		4q21.21	4	80243569	FGF5	PRDM8 - FGF5	ENSG00000152784	ENSG00000138675		rs1458038-C	intergenic_variant		0.70861	7e-16	15.1549	0.0185934	0.014-0.023 unit increase	Genome-wide genotyping array	(C/T)	C	0.2296	-17831	0.9495	0.8812	80243569	440546	0.014	0.023	0.0185934	0.00229592	FALSE
rs12509595	rs10857147	hypertension	2019-05-02	30487518	22566 Japanese 28226 Japanese	8,809 East Asian ancestry cases, 13,663 East Asian ancestry controls, 105,253 European ancestry individuals	4q21.21	4	80259918	PRDM8, FGF5	PRDM8 - FGF5	ENSG00000152784	ENSG00000138675		rs10857147-A	intergenic_variant		0.6987	2e-23	22.699	0.1584	0.13-0.19 unit decrease	Genome-wide genotyping array	(A/T)	A	0.2386	-1482	0.9709	0.8765	80259918	50792	0.13	0.19	0.1584	0.0153061	FALSE
rs12509595	rs10857147	erythrocyte count	2021-12-14	34594039	350475 European 153512 East Asian		4q21.21	4	80259918		PRDM8 - FGF5	ENSG00000152784	ENSG00000138675		rs10857147-T	intergenic_variant		NR	9e-24	23.0458	0.0189	0.015-0.023 unit increase	Genome-wide genotyping array	(A/T)	T	0.2386	-1482	0.9709	0.8765	80259918	503987	0.015	0.023	0.0189	0.00204082	FALSE
rs12575164	rs12575164	monocyte count	2020-09-21	32888493	521594 European		11q24.3	11	128479535	NR	ETS1			ENSG00000134954	rs12575164-C	intron_variant		0.219625	3e-34	33.5229	0.02762	0.023-0.032 SD unit decrease	Genome-wide genotyping array	(T/C)	C	0.1258	0	1	1	128479535	521594	0.023	0.032	0.02762	0.00229592	FALSE
rs12575164	rs4937334	lymphocyte count	2017-08-30	27863252	171643 European		11q24.3	11	128465683	ETS1	ETS1			ENSG00000134954	rs4937334-A	intron_variant		0.2277	6e-12	11.2218	0.0299236	0.021-0.038 unit decrease	Genome-wide genotyping array	(G/A)	A	0.1823	-13852	0.967	0.6035	128465683	171643	0.021	0.038	0.0299236	0.00433673	FALSE
rs1260326	rs4665972	sex hormone-binding globulin measurement	2020-12-14	32042192	368929 European		2p23.3	2	27375230	NR	SNX17			ENSG00000115234	rs4665972-C	intron_variant		0.606698	0	433.398	0.0368708	0.035-0.039 unit increase	Genome-wide genotyping array	(T/C)	C	0.2815	-132843	0.9087	0.7795	27375230	368929	0.035	0.039	0.0368708	0.00102041	FALSE
rs1260326	rs1260326	phospholipid measurement, high density lipoprotein cholesterol measurement	2022-04-27	35213538	115082 European		2p23.3	2	27508073		GCKR			ENSG00000084734	rs1260326-T	missense_variant	missense	0.396018	5e-42	41.301	0.0535293	0.046-0.061 unit increase	Genome-wide genotyping array	(T/C)	T	0.2933	0	1	1	27508073	115082	0.046	0.061	0.0535293	0.00382653	FALSE
rs1260326	rs1260326	serum alpha-1-antitrypsin measurement	2016-06-17	26174136	3294 Japanese	6,065 Japanese ancestry individuals	2p23.3	2	27508073	GCKR	GCKR			ENSG00000084734	rs1260326-C	missense_variant	missense	0.432	3e-16	15.5229	2.05	1.56-2.54 mg dl-1 increase	Genome-wide genotyping array	(T/C)	C	0.2933	0	1	1	27508073	3294	1.56	2.54	2.05	0.25	FALSE
rs1260326	rs1260326	total cholesterol measurement, low density lipoprotein cholesterol measurement	2022-04-27	35213538	115082 European		2p23.3	2	27508073		GCKR			ENSG00000084734	rs1260326-T	missense_variant	missense	0.396018	8e-41	40.0969	0.0565467	0.048-0.065 unit increase	Genome-wide genotyping array	(T/C)	T	0.2933	0	1	1	27508073	115082	0.048	0.065	0.0565467	0.00433673	FALSE
rs1260326	rs1260326	chylomicron measurement, very low density lipoprotein cholesterol measurement, phospholipids:total lipids ratio	2022-04-27	35213538	111638 European		2p23.3	2	27508073		GCKR			ENSG00000084734	rs1260326-T	missense_variant	missense	0.396639	4e-16	15.3979	0.0344321	0.026-0.043 unit increase	Genome-wide genotyping array	(T/C)	T	0.2933	0	1	1	27508073	111638	0.026	0.043	0.0344321	0.00433673	FALSE
rs1260326	rs780094	serum urea measurement	2021-06-29	33462484	342286 European 6015 African 7336 South Asian		2p23.3	2	27518370	NR	GCKR			ENSG00000084734	rs780094-C	intron_variant		NR	6e-25	24.2218	0.0254	0.02-0.03 unit decrease	Genome-wide genotyping array	(T/C)	C	0.3017	10297	0.9386	0.8463	27518370	355637	0.02	0.03	0.0254	0.00255102	FALSE
rs1260326	rs11127048	low density lipoprotein cholesterol measurement, phospholipid measurement	2022-04-27	35213538	115082 European		2p23.3	2	27529596		GCKR - C2orf16	ENSG00000084734	ENSG00000221843		rs11127048-G	intergenic_variant		0.385884	8e-13	12.0969	0.0306109	0.022-0.039 unit increase	Genome-wide genotyping array	(G/A)	G	0.3482	21523	0.9039	0.6347	27529596	115082	0.022	0.039	0.0306109	0.00433673	FALSE
rs1260326	rs1260326	glutamine measurement	2022-04-27	35213538	114751 European		2p23.3	2	27508073		GCKR			ENSG00000084734	rs1260326-T	missense_variant	missense	0.395949	4e-78	77.3979	0.0789422	0.071-0.087 unit decrease	Genome-wide genotyping array	(T/C)	T	0.2933	0	1	1	27508073	114751	0.071	0.087	0.0789422	0.00408163	FALSE
rs1260326	rs1260326	cholesteryl ester measurement, high density lipoprotein cholesterol measurement	2022-04-27	35213538	115082 European		2p23.3	2	27508073		GCKR			ENSG00000084734	rs1260326-T	missense_variant	missense	0.396018	2e-09	8.69897	0.0234449	0.016-0.031 unit increase	Genome-wide genotyping array	(T/C)	T	0.2933	0	1	1	27508073	115082	0.016	0.031	0.0234449	0.00382653	FALSE
rs1260326	rs1260326	docosahexaenoic acid measurement	2022-04-27	35213538	115006 European		2p23.3	2	27508073		GCKR			ENSG00000084734	rs1260326-T	missense_variant	missense	0.395992	7e-33	32.1549	0.0478469	0.04-0.056 unit increase	Genome-wide genotyping array	(T/C)	T	0.2933	0	1	1	27508073	115006	0.04	0.056	0.0478469	0.00408163	FALSE
rs1260326	rs1260326	low density lipoprotein cholesterol measurement	2020-07-21	32203549	440546 European		2p23.3	2	27508073	GCKR	GCKR			ENSG00000084734	rs1260326-T	missense_variant	missense	0.395558	6e-60	59.2218	0.0347351	0.031-0.039 unit increase	Genome-wide genotyping array	(T/C)	T	0.2933	0	1	1	27508073	440546	0.031	0.039	0.0347351	0.00204082	FALSE
rs1260326	rs1260326	factor VII measurement	2019-03-26	30642921	20014 European 3420 African American		2p23.3	2	27508073	GCKR	GCKR			ENSG00000084734	rs1260326-T	missense_variant	missense	0.39	2e-30	29.699	0.024	0.02-0.028 unit increase	Genome-wide genotyping array	(T/C)	T	0.2933	0	1	1	27508073	23434	0.02	0.028	0.024	0.00204082	FALSE
rs1260326	rs1260326	low density lipoprotein cholesterol measurement, cholesteryl esters:total lipids ratio	2022-04-27	35213538	115082 European		2p23.3	2	27508073		GCKR			ENSG00000084734	rs1260326-T	missense_variant	missense	0.396018	9e-36	35.0458	0.0528011	0.045-0.061 unit increase	Genome-wide genotyping array	(T/C)	T	0.2933	0	1	1	27508073	115082	0.045	0.061	0.0528011	0.00408163	FALSE
rs1260326	rs1260326	hematocrit	2020-09-18	32888494	408112 British		2p23.3	2	27508073	GCKR	GCKR			ENSG00000084734	rs1260326-C	missense_variant	missense	0.60548	1e-11	11	0.0160216	0.011-0.021 unit increase	Genome-wide genotyping array	(T/C)	C	0.2933	0	1	1	27508073	408112	0.011	0.021	0.0160216	0.00255102	FALSE
rs1260326	rs1260326	valine measurement	2022-04-27	35213538	115052 European		2p23.3	2	27508073		GCKR			ENSG00000084734	rs1260326-T	missense_variant	missense	0.396021	4e-36	35.3979	0.051522	0.043-0.06 unit increase	Genome-wide genotyping array	(T/C)	T	0.2933	0	1	1	27508073	115052	0.043	0.06	0.051522	0.00433673	FALSE
rs1260326	rs1260326	lipoprotein measurement, phospholipid measurement	2022-04-27	35213538	115082 European		2p23.3	2	27508073		GCKR			ENSG00000084734	rs1260326-T	missense_variant	missense	0.396018	6e-59	58.2218	0.0649234	0.057-0.073 unit increase	Genome-wide genotyping array	(T/C)	T	0.2933	0	1	1	27508073	115082	0.057	0.073	0.0649234	0.00408163	FALSE
rs1260326	rs1260326	BMI-adjusted leptin measurement	2020-10-02	32917775	56708 European African American AfroCaribbean East Asian Hispanic Latin American		2p23.3	2	27508073	GCKR	GCKR			ENSG00000084734	rs1260326-C	missense_variant	missense	0.624	2e-10	9.69897	0.057	0.039-0.075 unit increase	Exome genotyping array [Illumina HumanExome BeadChip]	(T/C)	C	0.2933	0	1	1	27508073	56708	0.039	0.075	0.057	0.00918367	FALSE
rs1260326	rs1260326	serum albumin measurement	2021-12-14	34594039	315268 European 120539 East Asian		2p23.3	2	27508073		GCKR			ENSG00000084734	rs1260326-C	missense_variant	missense	NR	2e-168	167.699	0.058	0.054-0.062 unit decrease	Genome-wide genotyping array	(T/C)	C	0.2933	0	1	1	27508073	435807	0.054	0.062	0.058	0.00204082	FALSE
rs1260326	rs1260326	high density lipoprotein cholesterol measurement	2022-04-27	35213538	115082 European		2p23.3	2	27508073		GCKR			ENSG00000084734	rs1260326-T	missense_variant	missense	0.396018	1e-41	41	0.0535299	0.046-0.061 unit increase	Genome-wide genotyping array	(T/C)	T	0.2933	0	1	1	27508073	115082	0.046	0.061	0.0535299	0.00382653	FALSE
rs1260326	rs1260326	Cholecystitis	2021-12-14	34594039	9820 European 461431 European 1860 East Asian 168253 East Asian		2p23.3	2	27508073		GCKR			ENSG00000084734	rs1260326-C	missense_variant	missense	NR	2e-08	7.69897	0.0772	0.05-0.104 unit increase	Genome-wide genotyping array	(T/C)	C	0.2933	0	1	1	27508073	641364	0.05	0.104	0.0772	0.0137755	FALSE
rs1260326	rs11127048	free cholesterol measurement, low density lipoprotein cholesterol measurement	2022-04-27	35213538	115082 European		2p23.3	2	27529596		GCKR - C2orf16	ENSG00000084734	ENSG00000221843		rs11127048-G	intergenic_variant		0.385884	2e-10	9.69897	0.0273422	0.019-0.036 unit increase	Genome-wide genotyping array	(G/A)	G	0.3482	21523	0.9039	0.6347	27529596	115082	0.019	0.036	0.0273422	0.00433673	FALSE
rs1260326	rs1260326	estradiol measurement	2020-12-14	32042192	206927 European		2p23.3	2	27508073	NR	GCKR			ENSG00000084734	rs1260326-C	missense_variant	missense	0.605566	1e-10	10	0.00556675	0.0039-0.0073 unit increase	Genome-wide genotyping array	(T/C)	C	0.2933	0	1	1	27508073	206927	0.0039	0.0073	0.00556675	0.000867347	FALSE
rs1260326	rs1260326	bitter alcoholic beverage consumption measurement	2019-08-29	31046077	336448 European	39,924 European ancestry individuals	2p23.3	2	27508073	GCKR	GCKR			ENSG00000084734	rs1260326-C	missense_variant	missense	0.6034	2e-35	34.699	0.0128	0.011-0.015 unit increase	Genome-wide genotyping array	(T/C)	C	0.2933	0	1	1	27508073	336448	0.011	0.015	0.0128	0.00102041	FALSE
rs1260326	rs1260326	alcohol use disorder measurement, alcohol consumption measurement	2020-09-14	32451486	972915 European		2p23.3	2	27508073	NR	GCKR			ENSG00000084734	rs1260326-C	missense_variant	missense	0.5967	2e-42	41.699	0.0285748	0.024-0.033 unit increase	Genome-wide genotyping array	(T/C)	C	0.2933	0	1	1	27508073	972915	0.024	0.033	0.0285748	0.00229592	FALSE
rs1260326	rs4665972	tyrosine measurement	2022-04-27	35213538	114913 European		2p23.3	2	27375230		SNX17			ENSG00000115234	rs4665972-T	intron_variant		0.39541	5e-08	7.30103	0.0230046	0.015-0.031 unit decrease	Genome-wide genotyping array	(T/C)	T	0.2815	-132843	0.9087	0.7795	27375230	114913	0.015	0.031	0.0230046	0.00408163	FALSE
rs1260326	rs1260326	blood urea nitrogen measurement	2022-05-26	34272381	679531 European 173149		2p23.3	2	27508073		GCKR			ENSG00000084734	rs1260326-C	missense_variant	missense	0.4185	1e-26	26	0.0053	0.0043-0.0063 unit decrease	Genome-wide genotyping array	(T/C)	C	0.2933	0	1	1	27508073	852680	0.0043	0.0063	0.0053	0.000510204	FALSE
rs1260326	rs1260326	urate measurement	2019-10-29	31578528	288649 European		2p23.3	2	27508073	GCKR	GCKR			ENSG00000084734	rs1260326-T	missense_variant	missense	0.3983	5e-69	68.301	0.069602	0.062-0.077 mg/dL increase	Genome-wide genotyping array	(T/C)	T	0.2933	0	1	1	27508073	288649	0.062	0.077	0.069602	0.00382653	FALSE
rs1260326	rs1260326	metabolic syndrome	2020-02-12	31589552	291107 European		2p23.3	2	27508073	GCKR	GCKR			ENSG00000084734	rs1260326-T	missense_variant	missense	0.392938	7e-16	15.1549	0.0536971	0.041-0.067 unit increase	Genome-wide genotyping array	(T/C)	T	0.2933	0	1	1	27508073	291107	0.041	0.067	0.0536971	0.00663265	FALSE
rs1260326	rs1260326	triglyceride measurement, very low density lipoprotein cholesterol measurement	2022-04-27	35213538	115082 European		2p23.3	2	27508073		GCKR			ENSG00000084734	rs1260326-T	missense_variant	missense	0.396018	8e-120	119.097	0.0937141	0.086-0.102 unit increase	Genome-wide genotyping array	(T/C)	T	0.2933	0	1	1	27508073	115082	0.086	0.102	0.0937141	0.00408163	FALSE
rs1260326	rs1260326	body weight	2021-12-14	34594039	360116 European 165419 East Asian		2p23.3	2	27508073		GCKR			ENSG00000084734	rs1260326-C	missense_variant	missense	NR	4e-22	21.3979	0.0161	0.013-0.019 unit increase	Genome-wide genotyping array	(T/C)	C	0.2933	0	1	1	27508073	525535	0.013	0.019	0.0161	0.00153061	FALSE
rs1260326	rs1260326	free cholesterol measurement, high density lipoprotein cholesterol measurement	2022-04-27	35213538	115082 European		2p23.3	2	27508073		GCKR			ENSG00000084734	rs1260326-T	missense_variant	missense	0.396018	5e-76	75.301	0.0725692	0.065-0.08 unit decrease	Genome-wide genotyping array	(T/C)	T	0.2933	0	1	1	27508073	115082	0.065	0.08	0.0725692	0.00382653	FALSE
rs1260326	rs1260326	very low density lipoprotein cholesterol measurement, cholesterol:total lipids ratio	2022-04-27	35213538	115082 European		2p23.3	2	27508073		GCKR			ENSG00000084734	rs1260326-T	missense_variant	missense	0.396018	8e-105	104.097	0.086527	0.079-0.094 unit decrease	Genome-wide genotyping array	(T/C)	T	0.2933	0	1	1	27508073	115082	0.079	0.094	0.086527	0.00382653	FALSE
rs1260326	rs1260326	low density lipoprotein cholesterol measurement, lipid measurement	2022-04-27	35213538	115082 European		2p23.3	2	27508073		GCKR			ENSG00000084734	rs1260326-T	missense_variant	missense	0.396018	3e-47	46.5229	0.0610287	0.053-0.069 unit increase	Genome-wide genotyping array	(T/C)	T	0.2933	0	1	1	27508073	115082	0.053	0.069	0.0610287	0.00408163	FALSE
rs1260326	rs1260326	alcohol use disorder measurement, longitudinal alcohol consumption measurement	2019-07-29	30940813	200680 European American 56495 African American 14112 Latino American 1366 East Asian American 189 South Asian American		2p23.3	2	27508073	GCKR	GCKR			ENSG00000084734	rs1260326-C	missense_variant	missense	0.591	2e-16	15.699	0.04477	0.034-0.055 unit increase	Genome-wide genotyping array	(T/C)	C	0.2933	0	1	1	27508073	272842	0.034	0.055	0.04477	0.00535714	FALSE
rs1260326	rs1260326	platelet count	2020-09-21	32888493	542827 European		2p23.3	2	27508073	NR	GCKR			ENSG00000084734	rs1260326-C	missense_variant	missense	0.600973	1e-98	98	0.039291	0.036-0.043 SD unit decrease	Genome-wide genotyping array	(T/C)	C	0.2933	0	1	1	27508073	542827	0.036	0.043	0.039291	0.00178571	FALSE
rs1260326	rs780094	aspartate aminotransferase measurement	2021-06-29	33462484	341246 European 5982 African 7313 South Asian		2p23.3	2	27518370	NR	GCKR			ENSG00000084734	rs780094-C	intron_variant		NR	5e-16	15.301	0.0199	0.015-0.025 unit decrease	Genome-wide genotyping array	(T/C)	C	0.3017	10297	0.9386	0.8463	27518370	354541	0.015	0.025	0.0199	0.00255102	FALSE
rs1260326	rs1260326	insulin measurement	2021-06-10	34059833	151013 European		2p23.3	2	27508073	GCKR	GCKR			ENSG00000084734	rs1260326-T	missense_variant	missense	0.3928	8e-38	37.0969	0.0231	0.019-0.027 unit decrease	Genome-wide genotyping array, Targeted genotyping array [Genome-wide genotyping array|Metabochip]	(T/C)	T	0.2933	0	1	1	27508073	151013	0.019	0.027	0.0231	0.00204082	FALSE
rs1260326	rs1260326	bitter beverage consumption measurement	2019-08-29	31046077	85852 European	39,924 European ancestry individuals	2p23.3	2	27508073	GCKR	GCKR			ENSG00000084734	rs1260326-C	missense_variant	missense	0.6058	1e-11	11	0.0111	0.008-0.0142 unit increase	Genome-wide genotyping array	(T/C)	C	0.2933	0	1	1	27508073	85852	0.008	0.0142	0.0111	0.00158163	FALSE
rs1260326	rs1260326	free cholesterol measurement	2022-04-27	35213538	115082 European		2p23.3	2	27508073		GCKR			ENSG00000084734	rs1260326-T	missense_variant	missense	0.396018	4e-23	22.3979	0.040846	0.033-0.049 unit increase	Genome-wide genotyping array	(T/C)	T	0.2933	0	1	1	27508073	115082	0.033	0.049	0.040846	0.00408163	FALSE
rs1260326	rs1260326	triglyceride measurement, low density lipoprotein cholesterol measurement	2022-04-27	35213538	115082 European		2p23.3	2	27508073		GCKR			ENSG00000084734	rs1260326-T	missense_variant	missense	0.396018	1e-128	128	0.0995963	0.092-0.108 unit increase	Genome-wide genotyping array	(T/C)	T	0.2933	0	1	1	27508073	115082	0.092	0.108	0.0995963	0.00408163	FALSE
rs1260326	rs1260326	low density lipoprotein cholesterol measurement, phospholipids:total lipids ratio	2022-04-27	35213538	115082 European		2p23.3	2	27508073		GCKR			ENSG00000084734	rs1260326-T	missense_variant	missense	0.396018	2e-87	86.699	0.0835214	0.075-0.092 unit decrease	Genome-wide genotyping array	(T/C)	T	0.2933	0	1	1	27508073	115082	0.075	0.092	0.0835214	0.00433673	FALSE
rs1260326	rs1260326	alanine measurement	2022-04-27	35213538	115078 European		2p23.3	2	27508073		GCKR			ENSG00000084734	rs1260326-T	missense_variant	missense	0.396018	7e-41	40.1549	0.0559618	0.048-0.064 unit increase	Genome-wide genotyping array	(T/C)	T	0.2933	0	1	1	27508073	115078	0.048	0.064	0.0559618	0.00408163	FALSE
rs1260326	rs780094	body mass index, fasting blood insulin measurement	2012-08-15	22581228	Up 51750 European	Up to 33,823 European ancestry individuals	2p23.3	2	27518370	GCKR	GCKR			ENSG00000084734	rs780094-T	intron_variant		0.3988	3e-10	9.52288	0.0006511	-0.00059-0.00189 unit decrease	Genome-wide genotyping array	(T/C)	T	0.3017	10297	0.9386	0.8463	27518370	51750	-0.00059	0.00189	0.0006511	0.000632653	FALSE
rs1260326	rs1260326	acetate measurement	2022-04-27	35213538	115050 European		2p23.3	2	27508073		GCKR			ENSG00000084734	rs1260326-T	missense_variant	missense	0.396028	6e-13	12.2218	0.0305693	0.022-0.039 unit decrease	Genome-wide genotyping array	(T/C)	T	0.2933	0	1	1	27508073	115050	0.022	0.039	0.0305693	0.00433673	FALSE
rs1260326	rs1260326	familial hyperlipidemia	2022-06-06	34906840	17485 British 331737 British		2p23.3	2	27508073		GCKR			ENSG00000084734	rs1260326-T	missense_variant	missense	0.393515	4e-92	91.3979	0.228516	0.21-0.25 unit increase	Genome-wide genotyping array	(T/C)	T	0.2933	0	1	1	27508073	349222	0.21	0.25	0.228516	0.0102041	FALSE
rs1260326	rs4665972	Moderate albuminuria	2019-10-01	31511532	51861 European African American East Asian South Asian Hispanic 297093 European African American East Asian South Asian Hispanic		2p23.3	2	27375230	SNX17	SNX17			ENSG00000115234	rs4665972-T	intron_variant		NR	2e-10	9.69897	1.04592	1.03-1.06	Genome-wide genotyping array	(T/C)	T	0.2815	-132843	0.9087	0.7795	27375230	348954	0.0295588	0.0582689	0.0448999	0.00732401	FALSE
rs1260326	rs1260326	reticulocyte count	2020-09-18	32888494	408112 British		2p23.3	2	27508073	GCKR	GCKR			ENSG00000084734	rs1260326-C	missense_variant	missense	0.605475	7e-48	47.1549	0.0332502	0.029-0.038 unit decrease	Genome-wide genotyping array	(T/C)	C	0.2933	0	1	1	27508073	408112	0.029	0.038	0.0332502	0.00229592	FALSE
rs1260326	rs1260326	phospholipid measurement	2022-04-27	35213538	115006 European		2p23.3	2	27508073		GCKR			ENSG00000084734	rs1260326-T	missense_variant	missense	0.395992	2e-61	60.699	0.0652765	0.058-0.073 unit increase	Genome-wide genotyping array	(T/C)	T	0.2933	0	1	1	27508073	115006	0.058	0.073	0.0652765	0.00382653	FALSE
rs1260326	rs1260326	fatty acid measurement, linoleic acid measurement	2022-04-27	35213538	115006 European		2p23.3	2	27508073		GCKR			ENSG00000084734	rs1260326-T	missense_variant	missense	0.395992	2e-89	88.699	0.0815217	0.074-0.089 unit decrease	Genome-wide genotyping array	(T/C)	T	0.2933	0	1	1	27508073	115006	0.074	0.089	0.0815217	0.00382653	FALSE
rs1260326	rs1260326	low density lipoprotein cholesterol measurement, free cholesterol:total lipids ratio	2022-04-27	35213538	115082 European		2p23.3	2	27508073		GCKR			ENSG00000084734	rs1260326-T	missense_variant	missense	0.396018	2e-114	113.699	0.0913448	0.083-0.099 unit decrease	Genome-wide genotyping array	(T/C)	T	0.2933	0	1	1	27508073	115082	0.083	0.099	0.0913448	0.00408163	FALSE
rs1260326	rs1260326	chylomicron measurement, very low density lipoprotein cholesterol measurement, lipid measurement	2022-04-27	35213538	115082 European		2p23.3	2	27508073		GCKR			ENSG00000084734	rs1260326-T	missense_variant	missense	0.396018	4e-93	92.3979	0.0830804	0.075-0.091 unit increase	Genome-wide genotyping array	(T/C)	T	0.2933	0	1	1	27508073	115082	0.075	0.091	0.0830804	0.00408163	FALSE
rs1260326	rs1260326	macular telangiectasia type 2	2021-08-26	33654266	1067 European 3799 European		2p23.3	2	27508073	NR	GCKR			ENSG00000084734	rs1260326-C	missense_variant	missense	0.589	1e-07	7	0.742	0.66-0.83	Genome-wide genotyping array	(T/C)	C	0.2933	0	1	1	27508073	4866	-0.415515	-0.18633	-0.298406	0.0584658	FALSE
rs1260326	rs1260326	chylomicron measurement, very low density lipoprotein cholesterol measurement	2022-04-27	35213538	115082 European		2p23.3	2	27508073		GCKR			ENSG00000084734	rs1260326-T	missense_variant	missense	0.396018	3e-100	99.5229	0.0860614	0.078-0.094 unit increase	Genome-wide genotyping array	(T/C)	T	0.2933	0	1	1	27508073	115082	0.078	0.094	0.0860614	0.00408163	FALSE
rs1260326	rs1260326	HMG CoA reductase inhibitor use measurement	2021-12-14	34594039	73475 European 216910 European 33295 East Asian 145431 East Asian		2p23.3	2	27508073		GCKR			ENSG00000084734	rs1260326-C	missense_variant	missense	NR	1e-39	39	0.0642	0.055-0.074 unit decrease	Genome-wide genotyping array	(T/C)	C	0.2933	0	1	1	27508073	469111	0.055	0.074	0.0642	0.00484694	FALSE
rs1260326	rs780094	histidine measurement	2022-04-27	35213538	114897 European		2p23.3	2	27518370		GCKR			ENSG00000084734	rs780094-T	intron_variant		0.384884	3e-16	15.5229	0.0346741	0.026-0.043 unit decrease	Genome-wide genotyping array	(T/C)	T	0.3017	10297	0.9386	0.8463	27518370	114897	0.026	0.043	0.0346741	0.00433673	FALSE
rs1260326	rs1260326	pyruvate measurement	2022-04-27	35213538	114749 European		2p23.3	2	27508073		GCKR			ENSG00000084734	rs1260326-T	missense_variant	missense	0.395951	6e-19	18.2218	0.0376021	0.029-0.046 unit increase	Genome-wide genotyping array	(T/C)	T	0.2933	0	1	1	27508073	114749	0.029	0.046	0.0376021	0.00433673	FALSE
rs1260326	rs1260326	coffee consumption, cups of coffee per day measurement	2015-07-07	25288136	91462 European	30,062 European ancestry individuals, 7,964 African American individuals	2p23.3	2	27508073	GCKR, FNDC4	GCKR			ENSG00000084734	rs1260326-T	missense_variant	missense	0.41	7e-08	7.1549	0.04	0.020-0.060 unit decrease	Genome-wide genotyping array	(T/C)	T	0.2933	0	1	1	27508073	91462	0.02	0.06	0.04	0.0102041	FALSE
rs1260326	rs780094	red blood cell distribution width	2020-09-21	32888493	531774 European		2p23.3	2	27518370	NR	GCKR			ENSG00000084734	rs780094-T	intron_variant		0.388003	8e-37	36.0969	0.02445	0.021-0.028 SD unit decrease	Genome-wide genotyping array	(T/C)	T	0.3017	10297	0.9386	0.8463	27518370	531774	0.021	0.028	0.02445	0.00178571	FALSE
rs1260326	rs1260326	blood metabolite measurement	2014-12-10	24816252	Up 5591 European	Up to 1,767 European ancestry individuals	2p23.3	2	27508073	GCKR	GCKR			ENSG00000084734	rs1260326-T	missense_variant	missense	0.41	3e-148	147.523	0.041	0.037-0.045 unit increase	Genome-wide genotyping array	(T/C)	T	0.2933	0	1	1	27508073	5591	0.037	0.045	0.041	0.00204082	FALSE
rs1260326	rs1260326	type 2 diabetes mellitus	2020-09-14	32541925	148726 European 24646 African American 8616 Hispanic 46511 Asian 965732 European 31446 African American 11829 Hispanic 169776 Asian		2p23.3	2	27508073	NR	GCKR			ENSG00000084734	rs1260326-C	missense_variant	missense	0.5805	2e-57	56.699	0.0625	0.055-0.07 unit increase	Genome-wide genotyping array	(T/C)	C	0.2933	0	1	1	27508073	1407282	0.055	0.07	0.0625	0.00382653	FALSE
rs1260326	rs11127048	remnant cholesterol measurement	2022-04-27	35213538	115082 European		2p23.3	2	27529596		GCKR - C2orf16	ENSG00000084734	ENSG00000221843		rs11127048-G	intergenic_variant		0.385884	9e-20	19.0458	0.0389258	0.031-0.047 unit increase	Genome-wide genotyping array	(G/A)	G	0.3482	21523	0.9039	0.6347	27529596	115082	0.031	0.047	0.0389258	0.00408163	FALSE
rs1260326	rs1260326	lipid measurement, high density lipoprotein cholesterol measurement	2022-04-27	35213538	115082 European		2p23.3	2	27508073		GCKR			ENSG00000084734	rs1260326-T	missense_variant	missense	0.396018	2e-140	139.699	0.106016	0.098-0.114 unit increase	Genome-wide genotyping array	(T/C)	T	0.2933	0	1	1	27508073	115082	0.098	0.114	0.106016	0.00408163	FALSE
rs1260326	rs4665972	albuminuria	2018-11-19	30220432	382500 European		2p23.3	2	27375230	SNX17	SNX17			ENSG00000115234	rs4665972-T	intron_variant		0.393	7e-12	11.1549	0.01176	0.0084-0.0151 unit increase	Genome-wide genotyping array	(T/C)	T	0.2815	-132843	0.9087	0.7795	27375230	382500	0.0084	0.0151	0.01176	0.00170918	FALSE
rs1260326	rs1260326	granulocyte count	2017-08-30	27863252	169822 European		2p23.3	2	27508073	GCKR	GCKR			ENSG00000084734	rs1260326-C	missense_variant	missense	0.6052	7e-18	17.1549	0.0315078	0.024-0.039 unit decrease	Genome-wide genotyping array	(T/C)	C	0.2933	0	1	1	27508073	169822	0.024	0.039	0.0315078	0.00382653	FALSE
rs1260326	rs4665972	breast size	2012-08-20	22747683	16175 European		2p23.3	2	27375230	SLC4A1AP, GCKR	SNX17			ENSG00000115234	rs4665972-T	intron_variant		0.448	1e-06	6	0.08	0.047-0.113 cup size increase	Genome-wide genotyping array	(T/C)	T	0.2815	-132843	0.9087	0.7795	27375230	16175	0.047	0.113	0.08	0.0168367	FALSE
rs1260326	rs1260326	cholelithiasis	2021-12-14	34594039	26122 European 461431 European 9305 East Asian 168253 East Asian		2p23.3	2	27508073		GCKR			ENSG00000084734	rs1260326-C	missense_variant	missense	NR	1e-22	22	0.0819	0.065-0.098 unit increase	Genome-wide genotyping array	(T/C)	C	0.2933	0	1	1	27508073	665111	0.065	0.098	0.0819	0.00841837	FALSE
rs1260326	rs1260326	phosphatidylcholine measurement	2022-02-17	34503513	13814 British		2p23.3	2	27508073		GCKR			ENSG00000084734	rs1260326-T	missense_variant	missense	NR	8e-15	14.0969	0.0941884	0.07-0.118 unit decrease	Genome-wide genotyping array	(T/C)	T	0.2933	0	1	1	27508073	13814	0.07	0.118	0.0941884	0.0122449	FALSE
rs1260326	rs1260326	liver fat measurement, liver disease biomarker	2020-08-18	32247823	14440 European		2p23.3	2	27508073	GCKR	GCKR			ENSG00000084734	rs1260326-T	missense_variant	missense	0.39117	4e-08	7.39794	0.046	0.028-0.064 unit increase	Genome-wide genotyping array	(T/C)	T	0.2933	0	1	1	27508073	14440	0.028	0.064	0.046	0.00918367	FALSE
rs1260326	rs1260326	cholesterol:total lipids ratio, intermediate density lipoprotein measurement	2022-04-27	35213538	115082 European		2p23.3	2	27508073		GCKR			ENSG00000084734	rs1260326-T	missense_variant	missense	0.396018	9e-51	50.0458	0.0614012	0.053-0.069 unit decrease	Genome-wide genotyping array	(T/C)	T	0.2933	0	1	1	27508073	115082	0.053	0.069	0.0614012	0.00408163	FALSE
rs1260326	rs780093	nephrolithiasis	2020-02-11	31729369	6536 British 5587 Japanese 388508 British 28870 Japanese		2p23.3	2	27519736	GCKR	GCKR			ENSG00000084734	rs780093-T	intron_variant		0.38	1e-13	13	1.1	1.08-1.13	Genome-wide genotyping array	(T/C)	T	0.2915	11663	0.9448	0.8848	27519736	429501	0.076961	0.122218	0.0953102	0.011545	FALSE
rs1260326	rs1260326	cholesteryl ester measurement, chylomicron measurement, very low density lipoprotein cholesterol measurement	2022-04-27	35213538	115082 European		2p23.3	2	27508073		GCKR			ENSG00000084734	rs1260326-T	missense_variant	missense	0.396018	3e-106	105.523	0.0890692	0.081-0.097 unit increase	Genome-wide genotyping array	(T/C)	T	0.2933	0	1	1	27508073	115082	0.081	0.097	0.0890692	0.00408163	FALSE
rs1260326	rs1260326	chylomicron measurement, very low density lipoprotein cholesterol measurement, phospholipid measurement	2022-04-27	35213538	115082 European		2p23.3	2	27508073		GCKR			ENSG00000084734	rs1260326-T	missense_variant	missense	0.396018	3e-103	102.523	0.0871684	0.079-0.095 unit increase	Genome-wide genotyping array	(T/C)	T	0.2933	0	1	1	27508073	115082	0.079	0.095	0.0871684	0.00408163	FALSE
rs1260326	rs1260326	polyunsaturated fatty acid measurement	2022-04-27	35213538	115006 European		2p23.3	2	27508073		GCKR			ENSG00000084734	rs1260326-T	missense_variant	missense	0.395992	1e-78	78	0.0769268	0.069-0.085 unit increase	Genome-wide genotyping array	(T/C)	T	0.2933	0	1	1	27508073	115006	0.069	0.085	0.0769268	0.00408163	FALSE
rs1260326	rs1260326	lactate measurement	2022-04-27	35213538	114806 European		2p23.3	2	27508073		GCKR			ENSG00000084734	rs1260326-T	missense_variant	missense	0.396016	3e-12	11.5229	0.0294942	0.021-0.038 unit increase	Genome-wide genotyping array	(T/C)	T	0.2933	0	1	1	27508073	114806	0.021	0.038	0.0294942	0.00433673	FALSE
rs1260326	rs4665972	ceramide measurement	2022-07-05	35668104	4492 European		2p23.3	2	27375230		SNX17			ENSG00000115234	rs4665972-C	intron_variant		NR	4e-08	7.39794	0.124	0.079-0.169 unit increase	Genome-wide genotyping array	(T/C)	C	0.2815	-132843	0.9087	0.7795	27375230	4492	0.079	0.169	0.124	0.0229592	FALSE
rs1260326	rs1260326	omega-6 polyunsaturated fatty acid measurement	2022-04-27	35213538	115006 European		2p23.3	2	27508073		GCKR			ENSG00000084734	rs1260326-T	missense_variant	missense	0.395992	1e-55	55	0.064724	0.057-0.073 unit increase	Genome-wide genotyping array	(T/C)	T	0.2933	0	1	1	27508073	115006	0.057	0.073	0.064724	0.00408163	FALSE
rs1260326	rs1260326	chylomicron measurement, very low density lipoprotein cholesterol measurement, free cholesterol:total lipids ratio	2022-04-27	35213538	111638 European		2p23.3	2	27508073		GCKR			ENSG00000084734	rs1260326-T	missense_variant	missense	0.396639	4e-13	12.3979	0.0305836	0.022-0.039 unit decrease	Genome-wide genotyping array	(T/C)	T	0.2933	0	1	1	27508073	111638	0.022	0.039	0.0305836	0.00433673	FALSE
rs1260326	rs1260326	triglycerides:total lipids ratio, low density lipoprotein cholesterol measurement	2022-04-27	35213538	115082 European		2p23.3	2	27508073		GCKR			ENSG00000084734	rs1260326-T	missense_variant	missense	0.396018	3e-97	96.5229	0.0849433	0.077-0.093 unit increase	Genome-wide genotyping array	(T/C)	T	0.2933	0	1	1	27508073	115082	0.077	0.093	0.0849433	0.00408163	FALSE
rs1260326	rs1260326	cholesterol:total lipids ratio, high density lipoprotein cholesterol measurement	2022-04-27	35213538	115082 European		2p23.3	2	27508073		GCKR			ENSG00000084734	rs1260326-T	missense_variant	missense	0.396018	1e-44	44	0.0562519	0.048-0.064 unit decrease	Genome-wide genotyping array	(T/C)	T	0.2933	0	1	1	27508073	115082	0.048	0.064	0.0562519	0.00408163	FALSE
rs1260326	rs1260326	aging	2022-06-23	34427645	25460 Taiwanese	68,983 Taiwanese ancestry individuals	2p23.3	2	27508073		GCKR			ENSG00000084734	rs1260326-T	missense_variant	missense	0.494	3e-16	15.5229	0.174	0.13-0.22 unit decrease	Genome-wide genotyping array	(T/C)	T	0.2933	0	1	1	27508073	25460	0.13	0.22	0.174	0.0229592	FALSE
rs1260326	rs1260326	neutrophil count, basophil count	2017-08-30	27863252	170143 European		2p23.3	2	27508073	GCKR	GCKR			ENSG00000084734	rs1260326-C	missense_variant	missense	0.6053	5e-19	18.301	0.0325166	0.025-0.04 unit decrease	Genome-wide genotyping array	(T/C)	C	0.2933	0	1	1	27508073	170143	0.025	0.04	0.0325166	0.00382653	FALSE
rs1260326	rs4665972	urinary sodium to potassium ratio	2019-05-07	30910378	217996 European	108,942 European ancestry individuals	2p23.3	2	27375230	SNX17	SNX17			ENSG00000115234	rs4665972-C	intron_variant		0.6082	1e-17	17	0.026	0.020-0.032 unit decrease	Genome-wide genotyping array	(T/C)	C	0.2815	-132843	0.9087	0.7795	27375230	217996	0.02	0.032	0.026	0.00306122	FALSE
rs1260326	rs1260326	free cholesterol measurement, chylomicron measurement, very low density lipoprotein cholesterol measurement	2022-04-27	35213538	115082 European		2p23.3	2	27508073		GCKR			ENSG00000084734	rs1260326-T	missense_variant	missense	0.396018	3e-104	103.523	0.0879509	0.08-0.096 unit increase	Genome-wide genotyping array	(T/C)	T	0.2933	0	1	1	27508073	115082	0.08	0.096	0.0879509	0.00408163	FALSE
rs1260326	rs1260326	phosphatidylethanolamine measurement	2022-02-17	34503513	13814 British		2p23.3	2	27508073		GCKR			ENSG00000084734	rs1260326-T	missense_variant	missense	NR	1e-11	11	0.0710223	0.05-0.092 unit increase	Genome-wide genotyping array	(T/C)	T	0.2933	0	1	1	27508073	13814	0.05	0.092	0.0710223	0.0107143	FALSE
rs1260326	rs1260326	body height	2021-12-14	34594039	360388 European 165056 East Asian		2p23.3	2	27508073		GCKR			ENSG00000084734	rs1260326-C	missense_variant	missense	NR	7e-34	33.1549	0.0157	0.013-0.018 unit increase	Genome-wide genotyping array	(T/C)	C	0.2933	0	1	1	27508073	525444	0.013	0.018	0.0157	0.00127551	FALSE
rs1260326	rs1260326	glucose tolerance test	2021-06-10	34059833	63396 European		2p23.3	2	27508073	GCKR	GCKR			ENSG00000084734	rs1260326-T	missense_variant	missense	0.3957	6e-12	11.2218	0.0486	0.033-0.064 unit increase	Genome-wide genotyping array, Targeted genotyping array [Genome-wide genotyping array|Metabochip]	(T/C)	T	0.2933	0	1	1	27508073	63396	0.033	0.064	0.0486	0.00790816	FALSE
rs1260326	rs1260326	serum metabolite measurement	2021-07-09	33031748	3926 Hispanic/Latino		2p23.3	2	27508073	GCKR	GCKR			ENSG00000084734	rs1260326-T	missense_variant	missense	0.339531	5e-16	15.301	0.194	0.15-0.24 unit decrease	Genome-wide genotyping array	(T/C)	T	0.2933	0	1	1	27508073	3926	0.15	0.24	0.194	0.0229592	FALSE
rs1260326	rs6547692	mean corpuscular hemoglobin concentration	2020-09-18	32888494	408112 British		2p23.3	2	27512105	GCKR	GCKR			ENSG00000084734	rs6547692-G	intron_variant		0.55476	5e-10	9.30103	0.0163349	0.012-0.021 unit decrease	Genome-wide genotyping array	(G/A)	G	0.3726	4032	0.9642	0.6498	27512105	408112	0.012	0.021	0.0163349	0.00229592	FALSE
rs1260326	rs1260326	sphingomyelin measurement	2022-04-27	35213538	115006 European		2p23.3	2	27508073		GCKR			ENSG00000084734	rs1260326-T	missense_variant	missense	0.395992	3e-15	14.5229	0.031068	0.023-0.039 unit increase	Genome-wide genotyping array	(T/C)	T	0.2933	0	1	1	27508073	115006	0.023	0.039	0.031068	0.00408163	FALSE
rs1260326	rs11127048	total cholesterol measurement, very low density lipoprotein cholesterol measurement	2022-04-27	35213538	115082 European		2p23.3	2	27529596		GCKR - C2orf16	ENSG00000084734	ENSG00000221843		rs11127048-G	intergenic_variant		0.385884	1e-09	9	0.0261259	0.018-0.035 unit increase	Genome-wide genotyping array	(G/A)	G	0.3482	21523	0.9039	0.6347	27529596	115082	0.018	0.035	0.0261259	0.00433673	FALSE
rs1260326	rs1260326	triglycerides:total lipids ratio, high density lipoprotein cholesterol measurement	2022-04-27	35213538	115082 European		2p23.3	2	27508073		GCKR			ENSG00000084734	rs1260326-T	missense_variant	missense	0.396018	1e-74	74	0.0730859	0.065-0.081 unit increase	Genome-wide genotyping array	(T/C)	T	0.2933	0	1	1	27508073	115082	0.065	0.081	0.0730859	0.00408163	FALSE
rs1260326	rs780094	cystatin C measurement	2021-06-29	33462484	342399 European 6015 African 7338 South Asian		2p23.3	2	27518370	NR	GCKR			ENSG00000084734	rs780094-C	intron_variant		NR	2e-18	17.699	0.0214	0.017-0.026 unit increase	Genome-wide genotyping array	(T/C)	C	0.3017	10297	0.9386	0.8463	27518370	355752	0.017	0.026	0.0214	0.00229592	FALSE
rs1260326	rs1260326	linoleic acid measurement	2022-04-27	35213538	115006 European		2p23.3	2	27508073		GCKR			ENSG00000084734	rs1260326-T	missense_variant	missense	0.395992	8e-38	37.0969	0.0532357	0.045-0.061 unit increase	Genome-wide genotyping array	(T/C)	T	0.2933	0	1	1	27508073	115006	0.045	0.061	0.0532357	0.00408163	FALSE
rs1260326	rs1260326	insulin sensitivity measurement	2020-09-14	32556615	1126 AfroCaribbean 1380 European 830 MexicanAmerican 1192 Thai		2p23.3	2	27508073	GCKR	GCKR			ENSG00000084734	rs1260326-C	missense_variant	missense	NR	5e-12	11.301	0.200381	0.14-0.26 unit decrease	Genome-wide genotyping array	(T/C)	C	0.2933	0	1	1	27508073	4528	0.14	0.26	0.200381	0.0306122	FALSE
rs1260326	rs1260326	triglyceride measurement, phospholipid measurement	2022-04-27	35213538	115006 European		2p23.3	2	27508073		GCKR			ENSG00000084734	rs1260326-T	missense_variant	missense	0.395992	7e-85	84.1549	0.0763245	0.069-0.084 unit increase	Genome-wide genotyping array	(T/C)	T	0.2933	0	1	1	27508073	115006	0.069	0.084	0.0763245	0.00382653	FALSE
rs1260326	rs1260326	high density lipoprotein particle size measurement	2022-04-27	35213538	115082 European		2p23.3	2	27508073		GCKR			ENSG00000084734	rs1260326-T	missense_variant	missense	0.396018	4e-24	23.3979	0.0378301	0.031-0.045 unit decrease	Genome-wide genotyping array	(T/C)	T	0.2933	0	1	1	27508073	115082	0.031	0.045	0.0378301	0.00357143	FALSE
rs1260326	rs1260326	monocyte percentage of leukocytes	2020-09-18	32888494	408112 British		2p23.3	2	27508073	GCKR	GCKR			ENSG00000084734	rs1260326-C	missense_variant	missense	0.60558	3e-77	76.5229	0.042003	0.038-0.046 unit increase	Genome-wide genotyping array	(T/C)	C	0.2933	0	1	1	27508073	408112	0.038	0.046	0.042003	0.00204082	FALSE
rs1260326	rs1260326	fatty acid measurement	2022-04-27	35213538	115006 European		2p23.3	2	27508073		GCKR			ENSG00000084734	rs1260326-T	missense_variant	missense	0.395992	3e-157	156.523	0.111017	0.1-0.12 unit increase	Genome-wide genotyping array	(T/C)	T	0.2933	0	1	1	27508073	115006	0.1	0.12	0.111017	0.00510204	FALSE
rs1260326	rs780094	HbA1c measurement	2021-06-29	33462484	327177 European 4847 African 6895 South Asian		2p23.3	2	27518370	NR	GCKR			ENSG00000084734	rs780094-C	intron_variant		NR	1e-28	28	0.0279	0.023-0.033 unit increase	Genome-wide genotyping array	(T/C)	C	0.3017	10297	0.9386	0.8463	27518370	338919	0.023	0.033	0.0279	0.00255102	FALSE
rs1260326	rs1260326	choline measurement	2022-04-27	35213538	115006 European		2p23.3	2	27508073		GCKR			ENSG00000084734	rs1260326-T	missense_variant	missense	0.395992	9e-60	59.0458	0.0645994	0.057-0.072 unit increase	Genome-wide genotyping array	(T/C)	T	0.2933	0	1	1	27508073	115006	0.057	0.072	0.0645994	0.00382653	FALSE
rs1260326	rs1260326	leptin measurement	2020-10-02	32917775	56802 European African American AfroCaribbean East Asian Hispanic Latin American		2p23.3	2	27508073	GCKR	GCKR			ENSG00000084734	rs1260326-C	missense_variant	missense	0.624	2e-07	6.69897	0.046	0.028-0.064 unit increase	Exome genotyping array [Illumina HumanExome BeadChip]	(T/C)	C	0.2933	0	1	1	27508073	56802	0.028	0.064	0.046	0.00918367	FALSE
rs1260326	rs1260326	diacylglycerol 32.2 measurement	2022-02-17	34503513	13814 British		2p23.3	2	27508073		GCKR			ENSG00000084734	rs1260326-T	missense_variant	missense	NR	2e-13	12.699	0.0853598	0.063-0.108 unit increase	Genome-wide genotyping array	(T/C)	T	0.2933	0	1	1	27508073	13814	0.063	0.108	0.0853598	0.0114796	FALSE
rs1260326	rs1260326	low density lipoprotein particle size measurement	2022-04-27	35213538	115082 European		2p23.3	2	27508073		GCKR			ENSG00000084734	rs1260326-T	missense_variant	missense	0.396018	4e-21	20.3979	0.0387976	0.031-0.047 unit decrease	Genome-wide genotyping array	(T/C)	T	0.2933	0	1	1	27508073	115082	0.031	0.047	0.0387976	0.00408163	FALSE
rs1260326	rs11127048	vitamin D measurement	2020-07-08	32059762	443734 European		2p23.3	2	27529596	NR	GCKR - C2orf16	ENSG00000084734	ENSG00000221843		rs11127048-A	intergenic_variant		0.616569	6e-19	18.2218	0.018107	0.014-0.022 unit increase	Genome-wide genotyping array	(G/A)	A	0.3482	21523	0.9039	0.6347	27529596	443734	0.014	0.022	0.018107	0.00204082	FALSE
rs1260326	rs1260326	neutrophil percentage of leukocytes	2020-09-18	32888494	408112 British		2p23.3	2	27508073	GCKR	GCKR			ENSG00000084734	rs1260326-C	missense_variant	missense	0.605525	4e-18	17.3979	0.0195701	0.015-0.024 unit decrease	Genome-wide genotyping array	(T/C)	C	0.2933	0	1	1	27508073	408112	0.015	0.024	0.0195701	0.00229592	FALSE
rs1260326	rs1260326	non-alcoholic fatty liver disease	2021-12-16	34841290	8434 European 770180 European		2p23.3	2	27508073	GCKR	GCKR			ENSG00000084734	rs1260326-T	missense_variant	missense	NR	6e-06	5.22185	0.0755	0.043-0.108 unit increase	Genome-wide genotyping array	(T/C)	T	0.2933	0	1	1	27508073	778614	0.043	0.108	0.0755	0.0165816	FALSE
rs1260326	rs1260326	serum gamma-glutamyl transferase measurement	2021-12-14	34594039	344104 European 133471 East Asian		2p23.3	2	27508073		GCKR			ENSG00000084734	rs1260326-C	missense_variant	missense	NR	2e-191	190.699	0.0561	0.052-0.06 unit decrease	Genome-wide genotyping array	(T/C)	C	0.2933	0	1	1	27508073	477575	0.052	0.06	0.0561	0.00204082	FALSE
rs1260326	rs1260326	apolipoprotein B measurement	2020-07-21	32203549	439214 European		2p23.3	2	27508073	GCKR	GCKR			ENSG00000084734	rs1260326-T	missense_variant	missense	0.395476	3e-121	120.523	0.0495629	0.045-0.054 unit increase	Genome-wide genotyping array	(T/C)	T	0.2933	0	1	1	27508073	439214	0.045	0.054	0.0495629	0.00229592	FALSE
rs1260326	rs1260326	alcohol use disorder measurement, alcohol dependence	2019-07-29	30940813	34658 European American 167346 European American 17267 African American 39381 African American 3449 Latino American 10726 Latino American 164 East Asian American 1210 East Asian American 46 South Asian American 144 South Asian American		2p23.3	2	27508073	GCKR	GCKR			ENSG00000084734	rs1260326-C	missense_variant	missense	0.591	1e-16	16	1.0749	1.06-1.09	Genome-wide genotyping array	(T/C)	C	0.2933	0	1	1	27508073	274391	0.0582689	0.0861777	0.0722276	0.00711959	FALSE
rs1260326	rs1260326	gallstones	2017-03-10	27094239	8720 European 55152 European	6,489 European ancestry cases, 62,797 European ancestry controls, 1,499 African American cases, 9,145 African American controls, 1,056 Hispanic cases, 2,403 Hispanic controls	2p23.3	2	27508073	GCKR	GCKR			ENSG00000084734	rs1260326-C	missense_variant	missense	0.59	8e-08	7.09691	1.12	1.09‚Äì1.15	Genome-wide genotyping array	(T/C)	C	0.2933	0	1	1	27508073	63872	0.0861777	0.139762	0.113329	0.0136695	FALSE
rs1260326	rs1260326	appendicular lean mass	2020-11-04	33097823	450243 European		2p23.3	2	27508073	GCKR	GCKR			ENSG00000084734	rs1260326-T	missense_variant	missense	0.3955	6e-64	63.2218	0.0323	0.029-0.036 unit decrease	Genome-wide genotyping array	(T/C)	T	0.2933	0	1	1	27508073	450243	0.029	0.036	0.0323	0.00178571	FALSE
rs1260326	rs1260326	Drugs used in diabetes use measurement	2021-12-14	34594039	15272 European 290641 European 30515 East Asian 148211 East Asian		2p23.3	2	27508073		GCKR			ENSG00000084734	rs1260326-C	missense_variant	missense	NR	8e-19	18.0969	0.0673	0.052-0.082 unit increase	Genome-wide genotyping array	(T/C)	C	0.2933	0	1	1	27508073	484639	0.052	0.082	0.0673	0.00765306	FALSE
rs1260326	rs1260326	BMI-adjusted fasting blood glucose measurement	2022-03-01	34951656	52211 European African American AfroCaribbean Hispanic Latin American Asian Or Native American		2p23.3	2	27508073		GCKR			ENSG00000084734	rs1260326-T	missense_variant	missense	0.3479	8e-28	27.0969	0.076	0.062-0.09 unit decrease	Genome-wide genotyping array	(T/C)	T	0.2933	0	1	1	27508073	52211	0.062	0.09	0.076	0.00714286	FALSE
rs1260326	rs780093	Crohn's disease	2012-10-19	21102463	6333 European 15056 European	15,694 European ancestry cases, 14,026 European ancestry controls, 414 European ancestry trios	2p23.3	2	27519736	GCKR	GCKR			ENSG00000084734	rs780093-T	intron_variant		0.418	5e-11	10.301	1.15	1.10-1.21	Genome-wide genotyping array	(T/C)	T	0.2915	11663	0.9448	0.8848	27519736	21389	0.0953102	0.19062	0.139762	0.0243138	FALSE
rs1260326	rs1260326	alkaline phosphatase measurement	2021-12-14	34594039	344292 European 118886 East Asian		2p23.3	2	27508073		GCKR			ENSG00000084734	rs1260326-C	missense_variant	missense	NR	2e-99	98.699	0.043	0.039-0.047 unit decrease	Genome-wide genotyping array	(T/C)	C	0.2933	0	1	1	27508073	463178	0.039	0.047	0.043	0.00204082	FALSE
rs1260326	rs1260326	diacylglycerol 34:1 measurement	2022-02-17	34503513	13814 British		2p23.3	2	27508073		GCKR			ENSG00000084734	rs1260326-T	missense_variant	missense	NR	2e-10	9.69897	0.0690224	0.048-0.09 unit increase	Genome-wide genotyping array	(T/C)	T	0.2933	0	1	1	27508073	13814	0.048	0.09	0.0690224	0.0107143	FALSE
rs1260326	rs1260326	esterified cholesterol measurement	2022-04-27	35213538	115082 European		2p23.3	2	27508073		GCKR			ENSG00000084734	rs1260326-T	missense_variant	missense	0.396018	4e-16	15.3979	0.0331689	0.025-0.041 unit increase	Genome-wide genotyping array	(T/C)	T	0.2933	0	1	1	27508073	115082	0.025	0.041	0.0331689	0.00408163	FALSE
rs1260326	rs1260326	total cholesterol measurement, high density lipoprotein cholesterol measurement	2022-04-27	35213538	115082 European		2p23.3	2	27508073		GCKR			ENSG00000084734	rs1260326-T	missense_variant	missense	0.396018	3e-25	24.5229	0.0385761	0.031-0.046 unit decrease	Genome-wide genotyping array	(T/C)	T	0.2933	0	1	1	27508073	115082	0.031	0.046	0.0385761	0.00382653	FALSE
rs1260326	rs1260326	diacylglycerol 44:7 measurement	2022-02-17	34503513	13814 British		2p23.3	2	27508073		GCKR			ENSG00000084734	rs1260326-T	missense_variant	missense	NR	6e-18	17.2218	0.102061	0.079-0.125 unit decrease	Genome-wide genotyping array	(T/C)	T	0.2933	0	1	1	27508073	13814	0.079	0.125	0.102061	0.0117347	FALSE
rs1260326	rs1260326	cholesteryl ester measurement, very low density lipoprotein cholesterol measurement	2022-04-27	35213538	115082 European		2p23.3	2	27508073		GCKR			ENSG00000084734	rs1260326-T	missense_variant	missense	0.396018	1e-32	32	0.0501775	0.042-0.058 unit increase	Genome-wide genotyping array	(T/C)	T	0.2933	0	1	1	27508073	115082	0.042	0.058	0.0501775	0.00408163	FALSE
rs1260326	rs1260326	myeloid white cell count	2020-09-21	32888493	562243 European		2p23.3	2	27508073	NR	GCKR			ENSG00000084734	rs1260326-C	missense_variant	missense	0.601256	1e-68	68	0.032863	0.029-0.037 SD unit decrease	Genome-wide genotyping array	(T/C)	C	0.2933	0	1	1	27508073	562243	0.029	0.037	0.032863	0.00204082	FALSE
rs1260326	rs1260326	coffee consumption measurement, tea consumption measurement	2021-02-18	33287642	362316 European		2p23.3	2	27508073	GCKR, AC005077.12	GCKR			ENSG00000084734	rs1260326-T	missense_variant	missense	0.391852	4e-22	21.3979	0.02297	0.018-0.028 unit decrease	Genome-wide genotyping array	(T/C)	T	0.2933	0	1	1	27508073	362316	0.018	0.028	0.02297	0.00255102	FALSE
rs1260326	rs1260326	free cholesterol:total lipids ratio, high density lipoprotein cholesterol measurement	2022-04-27	35213538	115082 European		2p23.3	2	27508073		GCKR			ENSG00000084734	rs1260326-T	missense_variant	missense	0.396018	2e-42	41.699	0.0535059	0.046-0.061 unit decrease	Genome-wide genotyping array	(T/C)	T	0.2933	0	1	1	27508073	115082	0.046	0.061	0.0535059	0.00382653	FALSE
rs1260326	rs1260326	diacylglycerol 34:2 measurement	2022-02-17	34503513	13814 British		2p23.3	2	27508073		GCKR			ENSG00000084734	rs1260326-T	missense_variant	missense	NR	1e-10	10	0.0687245	0.048-0.09 unit increase	Genome-wide genotyping array	(T/C)	T	0.2933	0	1	1	27508073	13814	0.048	0.09	0.0687245	0.0107143	FALSE
rs1260326	rs1260326	very low density lipoprotein cholesterol measurement, phospholipids:total lipids ratio	2022-04-27	35213538	115082 European		2p23.3	2	27508073		GCKR			ENSG00000084734	rs1260326-T	missense_variant	missense	0.396018	6e-70	69.2218	0.0709788	0.063-0.079 unit decrease	Genome-wide genotyping array	(T/C)	T	0.2933	0	1	1	27508073	115082	0.063	0.079	0.0709788	0.00408163	FALSE
rs1260326	rs1260326	very low density lipoprotein particle size measurement	2022-04-27	35213538	115082 European		2p23.3	2	27508073		GCKR			ENSG00000084734	rs1260326-T	missense_variant	missense	0.396018	3e-100	99.5229	0.083605	0.076-0.091 unit increase	Genome-wide genotyping array	(T/C)	T	0.2933	0	1	1	27508073	115082	0.076	0.091	0.083605	0.00382653	FALSE
rs1260326	rs1260326	triglyceride measurement, high density lipoprotein cholesterol measurement	2022-04-27	35213538	115082 European		2p23.3	2	27508073		GCKR			ENSG00000084734	rs1260326-T	missense_variant	missense	0.396018	2e-48	47.699	0.0585941	0.051-0.066 unit increase	Genome-wide genotyping array	(T/C)	T	0.2933	0	1	1	27508073	115082	0.051	0.066	0.0585941	0.00382653	FALSE
rs1260326	rs1260326	neutrophil count	2020-09-21	32888493	519288 European		2p23.3	2	27508073	NR	GCKR			ENSG00000084734	rs1260326-C	missense_variant	missense	0.602032	7e-62	61.1549	0.032512	0.029-0.036 SD unit decrease	Genome-wide genotyping array	(T/C)	C	0.2933	0	1	1	27508073	519288	0.029	0.036	0.032512	0.00178571	FALSE
rs1260326	rs1260326	uric acid measurement	2021-12-14	34594039	343836 European 129405 East Asian		2p23.3	2	27508073		GCKR			ENSG00000084734	rs1260326-C	missense_variant	missense	NR	2e-136	135.699	0.0445	0.041-0.048 unit decrease	Genome-wide genotyping array	(T/C)	C	0.2933	0	1	1	27508073	473241	0.041	0.048	0.0445	0.00178571	FALSE
rs1260326	rs1260326	urolithiasis	2021-12-14	34594039	6223 European 482123 European 11699 East Asian 167027 East Asian		2p23.3	2	27508073		GCKR			ENSG00000084734	rs1260326-C	missense_variant	missense	NR	6e-17	16.2218	0.0965	0.074-0.119 unit decrease	Genome-wide genotyping array	(T/C)	C	0.2933	0	1	1	27508073	667072	0.074	0.119	0.0965	0.0114796	FALSE
rs1260326	rs1260326	reticulocyte measurement	2020-09-18	32888494	408112 British		2p23.3	2	27508073	GCKR	GCKR			ENSG00000084734	rs1260326-C	missense_variant	missense	0.605469	2e-61	60.699	0.0377881	0.033-0.042 unit decrease	Genome-wide genotyping array	(T/C)	C	0.2933	0	1	1	27508073	408112	0.033	0.042	0.0377881	0.00229592	FALSE
rs1260326	rs11127048	free cholesterol measurement, very low density lipoprotein cholesterol measurement	2022-04-27	35213538	115082 European		2p23.3	2	27529596		GCKR - C2orf16	ENSG00000084734	ENSG00000221843		rs11127048-G	intergenic_variant		0.385884	1e-17	17	0.0359763	0.028-0.044 unit increase	Genome-wide genotyping array	(G/A)	G	0.3482	21523	0.9039	0.6347	27529596	115082	0.028	0.044	0.0359763	0.00408163	FALSE
rs1260326	rs1260326	glucose measurement	2021-12-14	34594039	314916 European 133336 East Asian		2p23.3	2	27508073		GCKR			ENSG00000084734	rs1260326-C	missense_variant	missense	NR	8e-70	69.0969	0.0362	0.032-0.04 unit increase	Genome-wide genotyping array	(T/C)	C	0.2933	0	1	1	27508073	448252	0.032	0.04	0.0362	0.00204082	FALSE
rs1260326	rs780094	body mass index, fasting blood glucose measurement	2012-08-15	22581228	Up 58074 European	Up tp 38,422 European ancestry individuals	2p23.3	2	27518370	GCKR	GCKR			ENSG00000084734	rs780094-T	intron_variant		0.4008	4e-24	23.3979	0.001	-0.00034-0.00234 unit decrease	Genome-wide genotyping array	(T/C)	T	0.3017	10297	0.9386	0.8463	27518370	58074	-0.00034	0.00234	0.001	0.000683673	FALSE
rs1260326	rs1260326	lipoprotein-associated phospholipase A(2) measurement	2013-01-30	23118302	6851 European	13,664 European ancestry individuals	2p23.3	2	27508073	GCKR	GCKR			ENSG00000084734	rs1260326-T	missense_variant	missense	0.44	5e-06	5.30103	0.0053	-0.00215-0.01275 ng/ml decrease	Genome-wide genotyping array	(T/C)	T	0.2933	0	1	1	27508073	6851	-0.00215	0.01275	0.0053	0.00380102	FALSE
rs1260326	rs1260326	calcium measurement	2021-12-14	34594039	315153 European 83980 East Asian		2p23.3	2	27508073		GCKR			ENSG00000084734	rs1260326-C	missense_variant	missense	NR	1e-95	95	0.0464	0.042-0.051 unit decrease	Genome-wide genotyping array	(T/C)	C	0.2933	0	1	1	27508073	399133	0.042	0.051	0.0464	0.00229592	FALSE
rs1260326	rs1260326	resting heart rate	2017-03-27	27798624	127919 European 2478 Asian 1734 Black 684 Mixed 1436	130,795 European ancestry individuals	2p23.3	2	27508073	GCKR	GCKR			ENSG00000084734	rs1260326-C	missense_variant	missense	0.39	4e-16	15.3979	0.2746	0.21-0.34 unit decrease	Genome-wide genotyping array	(T/C)	C	0.2933	0	1	1	27508073	134251	0.21	0.34	0.2746	0.0331633	FALSE
rs1260326	rs1260326	blood metabolite measurement, protein measurement, amino acid measurement	2017-02-24	27005778	2118 Erasmus Rucphen (/ ) 22807 European		2p23.3	2	27508073	GCKR	GCKR			ENSG00000084734	rs1260326-C	missense_variant	missense	0.64	7e-26	25.1549	0.1	0.08-0.12 unit decrease	Genome-wide genotyping array	(T/C)	C	0.2933	0	1	1	27508073	24925	0.08	0.12	0.1	0.0102041	FALSE
rs1260326	rs1260326	diacylglycerol 34:3 measurement	2022-02-17	34503513	13814 British		2p23.3	2	27508073		GCKR			ENSG00000084734	rs1260326-T	missense_variant	missense	NR	3e-13	12.5229	0.0795827	0.058-0.101 unit increase	Genome-wide genotyping array	(T/C)	T	0.2933	0	1	1	27508073	13814	0.058	0.101	0.0795827	0.0109694	FALSE
rs1260326	rs1260326	triglyceride measurement, intermediate density lipoprotein measurement	2022-04-27	35213538	115082 European		2p23.3	2	27508073		GCKR			ENSG00000084734	rs1260326-T	missense_variant	missense	0.396018	2e-115	114.699	0.0939772	0.086-0.102 unit increase	Genome-wide genotyping array	(T/C)	T	0.2933	0	1	1	27508073	115082	0.086	0.102	0.0939772	0.00408163	FALSE
rs1260326	rs1260326	triglyceride measurement	2021-12-14	34594039	343992 European 111667 East Asian		2p23.3	2	27508073		GCKR			ENSG00000084734	rs1260326-C	missense_variant	missense	NR	0	514.523	0.0992	0.095-0.103 unit decrease	Genome-wide genotyping array	(T/C)	C	0.2933	0	1	1	27508073	455659	0.095	0.103	0.0992	0.00204082	FALSE
rs1260326	rs1260326	triglycerides:total lipids ratio, very low density lipoprotein cholesterol measurement	2022-04-27	35213538	115082 European		2p23.3	2	27508073		GCKR			ENSG00000084734	rs1260326-T	missense_variant	missense	0.396018	5e-75	74.301	0.0728815	0.065-0.081 unit increase	Genome-wide genotyping array	(T/C)	T	0.2933	0	1	1	27508073	115082	0.065	0.081	0.0728815	0.00408163	FALSE
rs1260326	rs1260326	triglycerides:total lipids ratio, intermediate density lipoprotein measurement	2022-04-27	35213538	115082 European		2p23.3	2	27508073		GCKR			ENSG00000084734	rs1260326-T	missense_variant	missense	0.396018	3e-82	81.5229	0.0777125	0.07-0.086 unit increase	Genome-wide genotyping array	(T/C)	T	0.2933	0	1	1	27508073	115082	0.07	0.086	0.0777125	0.00408163	FALSE
rs1260326	rs1260326	very low density lipoprotein cholesterol measurement, free cholesterol:total lipids ratio	2022-04-27	35213538	115082 European		2p23.3	2	27508073		GCKR			ENSG00000084734	rs1260326-T	missense_variant	missense	0.396018	2e-49	48.699	0.0619232	0.054-0.07 unit decrease	Genome-wide genotyping array	(T/C)	T	0.2933	0	1	1	27508073	115082	0.054	0.07	0.0619232	0.00408163	FALSE
rs1260326	rs1260326	neutrophil count, eosinophil count	2017-08-30	27863252	170384 European		2p23.3	2	27508073	GCKR	GCKR			ENSG00000084734	rs1260326-C	missense_variant	missense	0.6053	2e-18	17.699	0.032028	0.025-0.039 unit decrease	Genome-wide genotyping array	(T/C)	C	0.2933	0	1	1	27508073	170384	0.025	0.039	0.032028	0.00357143	FALSE
rs1260326	rs1260326	glycoprotein measurement	2022-04-27	35213538	115082 European		2p23.3	2	27508073		GCKR			ENSG00000084734	rs1260326-T	missense_variant	missense	0.396018	8e-130	129.097	0.101134	0.093-0.109 unit increase	Genome-wide genotyping array	(T/C)	T	0.2933	0	1	1	27508073	115082	0.093	0.109	0.101134	0.00408163	FALSE
rs1260326	rs1260326	very low density lipoprotein cholesterol measurement, lipid measurement	2022-04-27	35213538	115082 European		2p23.3	2	27508073		GCKR			ENSG00000084734	rs1260326-T	missense_variant	missense	0.396018	4e-99	98.3979	0.0878763	0.08-0.096 unit increase	Genome-wide genotyping array	(T/C)	T	0.2933	0	1	1	27508073	115082	0.08	0.096	0.0878763	0.00408163	FALSE
rs1260326	rs1260326	very low density lipoprotein cholesterol measurement, phospholipid measurement	2022-04-27	35213538	115082 European		2p23.3	2	27508073		GCKR			ENSG00000084734	rs1260326-T	missense_variant	missense	0.396018	5e-87	86.301	0.0822049	0.074-0.09 unit increase	Genome-wide genotyping array	(T/C)	T	0.2933	0	1	1	27508073	115082	0.074	0.09	0.0822049	0.00408163	FALSE
rs1260326	rs1260326	platelet crit	2020-09-18	32888494	408112 British		2p23.3	2	27508073	GCKR	GCKR			ENSG00000084734	rs1260326-C	missense_variant	missense	0.60514	2e-60	59.699	0.0377413	0.033-0.042 unit decrease	Genome-wide genotyping array	(T/C)	C	0.2933	0	1	1	27508073	408112	0.033	0.042	0.0377413	0.00229592	FALSE
rs1260326	rs1260326	omega-3 polyunsaturated fatty acid measurement	2022-04-27	35213538	115006 European		2p23.3	2	27508073		GCKR			ENSG00000084734	rs1260326-T	missense_variant	missense	0.395992	8e-94	93.0969	0.0830756	0.075-0.091 unit increase	Genome-wide genotyping array	(T/C)	T	0.2933	0	1	1	27508073	115006	0.075	0.091	0.0830756	0.00408163	FALSE
rs1260326	rs1260326	testosterone measurement	2020-12-14	32042192	425097 European		2p23.3	2	27508073	NR	GCKR			ENSG00000084734	rs1260326-C	missense_variant	missense	0.605726	4e-103	102.398	0.0281178	0.026-0.031 unit increase	Genome-wide genotyping array	(T/C)	C	0.2933	0	1	1	27508073	425097	0.026	0.031	0.0281178	0.00127551	FALSE
rs1260326	rs1260326	percent glycated albumin	2018-08-10	29844224	7647 European 2104 Black	1,304 European ancestry individuals, 608 Black individuals	2p23.3	2	27508073	GCKR	GCKR			ENSG00000084734	rs1260326-T	missense_variant	missense	0.41	2e-08	7.69897	0.01	0.0061-0.0139 unit decrease	Genome-wide genotyping array	(T/C)	T	0.2933	0	1	1	27508073	9751	0.0061	0.0139	0.01	0.0019898	FALSE
rs1260326	rs1260326	apolipoprotein A 1 measurement	2020-07-21	32203549	393193 European		2p23.3	2	27508073	GCKR	GCKR			ENSG00000084734	rs1260326-T	missense_variant	missense	0.395328	4e-38	37.3979	0.025843	0.022-0.03 unit increase	Genome-wide genotyping array	(T/C)	T	0.2933	0	1	1	27508073	393193	0.022	0.03	0.025843	0.00204082	FALSE
rs1260326	rs1260326	isoleucine measurement	2022-04-27	35213538	115079 European		2p23.3	2	27508073		GCKR			ENSG00000084734	rs1260326-T	missense_variant	missense	0.396019	2e-29	28.699	0.0467023	0.039-0.055 unit increase	Genome-wide genotyping array	(T/C)	T	0.2933	0	1	1	27508073	115079	0.039	0.055	0.0467023	0.00408163	FALSE
rs1260326	rs780093	palmitoleic acid measurement	2017-07-13	28298293	3521 Chinese European ( Wu 2013).		2p23.3	2	27519736	GCKR	GCKR			ENSG00000084734	rs780093-T	intron_variant		NR	4e-12	11.3979	0.019	0.013-0.025 unit increase	Genome-wide genotyping array	(T/C)	T	0.2915	11663	0.9448	0.8848	27519736	5534	0.013	0.025	0.019	0.00306122	FALSE
rs1260326	rs1260326	total blood protein measurement	2021-12-14	34594039	314921 European 133321 East Asian		2p23.3	2	27508073		GCKR			ENSG00000084734	rs1260326-C	missense_variant	missense	NR	9e-85	84.0458	0.0414	0.037-0.046 unit decrease	Genome-wide genotyping array	(T/C)	C	0.2933	0	1	1	27508073	448242	0.037	0.046	0.0414	0.00229592	FALSE
rs1260326	rs1260326	leucine measurement	2022-04-27	35213538	115078 European		2p23.3	2	27508073		GCKR			ENSG00000084734	rs1260326-T	missense_variant	missense	0.396023	7e-32	31.1549	0.0475855	0.04-0.056 unit increase	Genome-wide genotyping array	(T/C)	T	0.2933	0	1	1	27508073	115078	0.04	0.056	0.0475855	0.00408163	FALSE
rs1260326	rs1260326	chylomicron measurement, triglyceride measurement, very low density lipoprotein cholesterol measurement	2022-04-27	35213538	115082 European		2p23.3	2	27508073		GCKR			ENSG00000084734	rs1260326-T	missense_variant	missense	0.396018	8e-80	79.0969	0.0769642	0.069-0.085 unit increase	Genome-wide genotyping array	(T/C)	T	0.2933	0	1	1	27508073	115082	0.069	0.085	0.0769642	0.00408163	FALSE
rs1260326	rs1260326	lymphocyte count	2020-09-21	32888493	524923 European		2p23.3	2	27508073	NR	GCKR			ENSG00000084734	rs1260326-C	missense_variant	missense	0.602112	1e-35	35	0.02397	0.02-0.028 SD unit decrease	Genome-wide genotyping array	(T/C)	C	0.2933	0	1	1	27508073	524923	0.02	0.028	0.02397	0.00204082	FALSE
rs1260326	rs1260326	leukocyte count	2021-12-14	34594039	350470 European 154355 East Asian		2p23.3	2	27508073		GCKR			ENSG00000084734	rs1260326-C	missense_variant	missense	NR	4e-48	47.3979	0.0289	0.025-0.033 unit decrease	Genome-wide genotyping array	(T/C)	C	0.2933	0	1	1	27508073	504825	0.025	0.033	0.0289	0.00204082	FALSE
rs1260326	rs780094	bilirubin measurement	2021-06-29	33462484	291512 European 5007 African 6088 South Asian		2p23.3	2	27518370	NR	GCKR			ENSG00000084734	rs780094-C	intron_variant		NR	2e-11	10.699	0.0179	0.013-0.023 unit increase	Genome-wide genotyping array	(T/C)	C	0.3017	10297	0.9386	0.8463	27518370	302607	0.013	0.023	0.0179	0.00255102	FALSE
rs1260326	rs780094	erythrocyte count	2017-08-30	27863252	172952 European		2p23.3	2	27518370	GCKR	GCKR			ENSG00000084734	rs780094-C	intron_variant		0.6165	8e-09	8.09691	0.020971	0.014-0.028 unit increase	Genome-wide genotyping array	(T/C)	C	0.3017	10297	0.9386	0.8463	27518370	172952	0.014	0.028	0.020971	0.00357143	FALSE
rs1260326	rs1260326	lipid measurement, lipoprotein measurement	2022-04-27	35213538	115082 European		2p23.3	2	27508073		GCKR			ENSG00000084734	rs1260326-T	missense_variant	missense	0.396018	5e-72	71.301	0.0744082	0.066-0.083 unit increase	Genome-wide genotyping array	(T/C)	T	0.2933	0	1	1	27508073	115082	0.066	0.083	0.0744082	0.00433673	FALSE
rs1260326	rs1260326	chylomicron measurement, total cholesterol measurement, very low density lipoprotein cholesterol measurement	2022-04-27	35213538	115082 European		2p23.3	2	27508073		GCKR			ENSG00000084734	rs1260326-T	missense_variant	missense	0.396018	2e-107	106.699	0.0893474	0.081-0.097 unit increase	Genome-wide genotyping array	(T/C)	T	0.2933	0	1	1	27508073	115082	0.081	0.097	0.0893474	0.00408163	FALSE
rs1260326	rs1260326	ferritin measurement	2021-03-22	33536631	246139 European		2p23.3	2	27508073	GCKR	GCKR			ENSG00000084734	rs1260326-T	missense_variant	missense	0.368	1e-12	12	0.025	0.018-0.032 SD increase	Genome-wide genotyping array	(T/C)	T	0.2933	0	1	1	27508073	246139	0.018	0.032	0.025	0.00357143	FALSE
rs1260326	rs780094	Hypertriglyceridemia	2017-03-14	27599772	927 Saudi Arabian 3159 Saudi Arabian	317 Saudi Arabian ancestry cases, 1,098 Saudi Arabian ancestry controls	2p23.3	2	27518370	GCKR	GCKR			ENSG00000084734	rs780094-T	intron_variant		NR	2e-08	7.69897	1.22	1.01-1.48	Genome-wide genotyping array	(T/C)	T	0.3017	10297	0.9386	0.8463	27518370	4086	0.00995033	0.392042	0.198851	0.0974724	FALSE
rs1260326	rs1260326	cholesterol:total lipids ratio, low density lipoprotein cholesterol measurement	2022-04-27	35213538	115082 European		2p23.3	2	27508073		GCKR			ENSG00000084734	rs1260326-T	missense_variant	missense	0.396018	5e-08	7.30103	0.0230705	0.015-0.031 unit decrease	Genome-wide genotyping array	(T/C)	T	0.2933	0	1	1	27508073	115082	0.015	0.031	0.0230705	0.00408163	FALSE
rs1260326	rs11127048	coffee consumption measurement	2021-02-18	33287642	373522 European		2p23.3	2	27529596	GCKR	GCKR - C2orf16	ENSG00000084734	ENSG00000221843		rs11127048-G	intergenic_variant		0.381191	8e-17	16.0969	0.01997	0.015-0.025 unit decrease	Genome-wide genotyping array	(G/A)	G	0.3482	21523	0.9039	0.6347	27529596	373522	0.015	0.025	0.01997	0.00255102	FALSE
rs1260326	rs1260326	cholesteryl esters:total lipids ratio, intermediate density lipoprotein measurement	2022-04-27	35213538	115082 European		2p23.3	2	27508073		GCKR			ENSG00000084734	rs1260326-T	missense_variant	missense	0.396018	4e-35	34.3979	0.0508185	0.043-0.059 unit decrease	Genome-wide genotyping array	(T/C)	T	0.2933	0	1	1	27508073	115082	0.043	0.059	0.0508185	0.00408163	FALSE
rs1260326	rs780094	blood protein measurement	2021-06-29	33462484	313032 European 5573 African 6687 South Asian		2p23.3	2	27518370	NR	GCKR			ENSG00000084734	rs780094-C	intron_variant		NR	3e-58	57.5229	0.0413	0.036-0.046 unit decrease	Genome-wide genotyping array	(T/C)	C	0.3017	10297	0.9386	0.8463	27518370	325292	0.036	0.046	0.0413	0.00255102	FALSE
rs1260326	rs1260326	lipoprotein measurement	2022-04-27	35213538	115082 European		2p23.3	2	27508073		GCKR			ENSG00000084734	rs1260326-T	missense_variant	missense	0.396018	2e-47	46.699	0.0573987	0.05-0.065 unit increase	Genome-wide genotyping array	(T/C)	T	0.2933	0	1	1	27508073	115082	0.05	0.065	0.0573987	0.00382653	FALSE
rs1260326	rs1260326	gout	2021-09-08	33832965	7049 European 64424 European		2p23.3	2	27508073	GCKR	GCKR			ENSG00000084734	rs1260326-T	missense_variant	missense	0.39	3e-31	30.5229	1.26	1.21-1.31	Genome-wide genotyping array	(T/C)	T	0.2933	0	1	1	27508073	71473	0.19062	0.270027	0.231112	0.0202568	FALSE
rs1260326	rs1260326	very low density lipoprotein cholesterol measurement, cholesteryl esters:total lipids ratio	2022-04-27	35213538	115082 European		2p23.3	2	27508073		GCKR			ENSG00000084734	rs1260326-T	missense_variant	missense	0.396018	3e-106	105.523	0.0865383	0.079-0.094 unit decrease	Genome-wide genotyping array	(T/C)	T	0.2933	0	1	1	27508073	115082	0.079	0.094	0.0865383	0.00382653	FALSE
rs1260326	rs1260326	cholesteryl esters:total lipids ratio, high density lipoprotein cholesterol measurement	2022-04-27	35213538	115082 European		2p23.3	2	27508073		GCKR			ENSG00000084734	rs1260326-T	missense_variant	missense	0.396018	7e-74	73.1549	0.0729622	0.065-0.081 unit decrease	Genome-wide genotyping array	(T/C)	T	0.2933	0	1	1	27508073	115082	0.065	0.081	0.0729622	0.00408163	FALSE
rs1260326	rs1260326	free cholesterol:total lipids ratio, intermediate density lipoprotein measurement	2022-04-27	35213538	115082 European		2p23.3	2	27508073		GCKR			ENSG00000084734	rs1260326-T	missense_variant	missense	0.396018	2e-38	37.699	0.054334	0.046-0.063 unit decrease	Genome-wide genotyping array	(T/C)	T	0.2933	0	1	1	27508073	115082	0.046	0.063	0.054334	0.00433673	FALSE
rs1260326	rs780094	IGF-1 measurement	2021-06-29	33462484	340567 European 5974 African 7283 South Asian		2p23.3	2	27518370	NR	GCKR			ENSG00000084734	rs780094-C	intron_variant		NR	6e-136	135.222	0.061	0.056-0.066 unit increase	Genome-wide genotyping array	(T/C)	C	0.3017	10297	0.9386	0.8463	27518370	353824	0.056	0.066	0.061	0.00255102	FALSE
rs1260326	rs780094	HOMA-IR	2018-01-23	20081858	37037 European	62,264 European ancestry individuals	2p23.3	2	27518370	GCKR	GCKR			ENSG00000084734	rs780094-C	intron_variant		0.62	3e-24	23.5229	0.035	0.027-0.043 unit increase replication)	Genome-wide genotyping array	(T/C)	C	0.3017	10297	0.9386	0.8463	27518370	37037	0.027	0.043	0.035	0.00408163	FALSE
rs1260326	rs780094	body mass index	2019-11-04	30239722	374756 European		2p23.3	2	27518370		GCKR			ENSG00000084734	rs780094-T	intron_variant		0.3798	6e-09	8.22185	0.0096	0.0065-0.0127 unit decrease	Genome-wide genotyping array	(T/C)	T	0.3017	10297	0.9386	0.8463	27518370	374756	0.0065	0.0127	0.0096	0.00158163	FALSE
rs1260326	rs780094	fasting blood glucose measurement	2021-07-27	33402679	151188 European		2p23.3	2	27518370	GCKR	GCKR			ENSG00000084734	rs780094-C	intron_variant		0.609904	1e-49	49	0.030764	0.027-0.035 unit increase	Genome-wide genotyping array, Targeted genotyping array	(T/C)	C	0.3017	10297	0.9386	0.8463	27518370	151188	0.027	0.035	0.030764	0.00204082	FALSE
rs1260326	rs1260326	amino acid measurement	2022-04-27	35213538	115051 European		2p23.3	2	27508073		GCKR			ENSG00000084734	rs1260326-T	missense_variant	missense	0.396024	2e-36	35.699	0.0514666	0.043-0.059 unit increase	Genome-wide genotyping array	(T/C)	T	0.2933	0	1	1	27508073	115051	0.043	0.059	0.0514666	0.00408163	FALSE
rs1260326	rs1260326	phospholipids:total lipids ratio, high density lipoprotein cholesterol measurement	2022-04-27	35213538	115056 European		2p23.3	2	27508073		GCKR			ENSG00000084734	rs1260326-T	missense_variant	missense	0.396025	1e-47	47	0.056206	0.049-0.064 unit decrease	Genome-wide genotyping array	(T/C)	T	0.2933	0	1	1	27508073	115056	0.049	0.064	0.056206	0.00382653	FALSE
rs1260326	rs1260326	cholesteryl ester measurement, low density lipoprotein cholesterol measurement	2022-04-27	35213538	115082 European		2p23.3	2	27508073		GCKR			ENSG00000084734	rs1260326-T	missense_variant	missense	0.396018	6e-55	54.2218	0.0659301	0.058-0.074 unit increase	Genome-wide genotyping array	(T/C)	T	0.2933	0	1	1	27508073	115082	0.058	0.074	0.0659301	0.00408163	FALSE
rs1260326	rs1260326	lysophosphatidylethanolamine measurement	2022-02-17	34503513	13814 British		2p23.3	2	27508073		GCKR			ENSG00000084734	rs1260326-T	missense_variant	missense	NR	1e-13	13	0.0814369	0.06-0.103 unit increase	Genome-wide genotyping array	(T/C)	T	0.2933	0	1	1	27508073	13814	0.06	0.103	0.0814369	0.0109694	FALSE
rs1260326	rs1260326	alcohol consumption measurement	2019-03-28	30643251	1039210 European		2p23.3	2	27508073	NR	GCKR			ENSG00000084734	rs1260326-C	missense_variant	missense	0.601	3e-44	43.5229	0.0187927	0.016-0.021 unit increase	Genome-wide genotyping array	(T/C)	C	0.2933	0	1	1	27508073	1039210	0.016	0.021	0.0187927	0.00127551	FALSE
rs1260326	rs780094	fasting blood insulin measurement	2021-07-27	33402679	105056 European		2p23.3	2	27518370	GCKR	GCKR			ENSG00000084734	rs780094-C	intron_variant		0.606271	7e-15	14.1549	0.019402	0.015-0.024 unit increase	Genome-wide genotyping array, Targeted genotyping array	(T/C)	C	0.3017	10297	0.9386	0.8463	27518370	105056	0.015	0.024	0.019402	0.00229592	FALSE
rs1260326	rs780094	gondoic acid measurement	2017-07-13	28298293	3521 Chinese 12020 European		2p23.3	2	27518370	GCKR	GCKR			ENSG00000084734	rs780094-T	intron_variant		NR	3e-08	7.52288	0.002	-0.00192-0.00592 unit decrease	Genome-wide genotyping array	(T/C)	T	0.3017	10297	0.9386	0.8463	27518370	15541	-0.00192	0.00592	0.002	0.002	FALSE
rs1260326	rs1260326	very low density lipoprotein cholesterol measurement	2022-04-27	35213538	115082 European		2p23.3	2	27508073		GCKR			ENSG00000084734	rs1260326-T	missense_variant	missense	0.396018	4e-54	53.3979	0.0651475	0.057-0.073 unit increase	Genome-wide genotyping array	(T/C)	T	0.2933	0	1	1	27508073	115082	0.057	0.073	0.0651475	0.00408163	FALSE
rs1260326	rs1260326	C-reactive protein measurement	2022-05-06	35459240	575531 European		2p23.3	2	27508073		GCKR			ENSG00000084734	rs1260326-T	missense_variant	missense	NR	3e-303	302.523	0.076	0.072-0.08 unit increase	Genome-wide genotyping array	(T/C)	T	0.2933	0	1	1	27508073	575531	0.072	0.08	0.076	0.00204082	FALSE
rs1260326	rs4665972	mean corpuscular volume	2021-12-14	34594039	350473 European 129832 East Asian		2p23.3	2	27375230		SNX17			ENSG00000115234	rs4665972-C	intron_variant		NR	3e-11	10.5229	0.0137	0.0098-0.0176 unit increase	Genome-wide genotyping array	(T/C)	C	0.2815	-132843	0.9087	0.7795	27375230	480305	0.0098	0.0176	0.0137	0.0019898	FALSE
rs1260326	rs1260326	total cholesterol measurement	2021-12-14	34594039	344278 European 135808 East Asian		2p23.3	2	27508073		GCKR			ENSG00000084734	rs1260326-C	missense_variant	missense	NR	1e-98	98	0.0417	0.038-0.046 unit decrease	Genome-wide genotyping array	(T/C)	C	0.2933	0	1	1	27508073	480086	0.038	0.046	0.0417	0.00204082	FALSE
rs1260326	rs780094	puberty onset measurement	2020-12-10	32210231	205354 European		2p23.3	2	27518370		GCKR			ENSG00000084734	rs780094-T	intron_variant		NR	8e-10	9.09691	0.0202561	0.014-0.027 years increase	Genome-wide genotyping array	(T/C)	T	0.3017	10297	0.9386	0.8463	27518370	205354	0.014	0.027	0.0202561	0.00331633	FALSE
rs1260326	rs1260326	mean platelet volume	2020-09-21	32888493	460935 European		2p23.3	2	27508073	NR	GCKR			ENSG00000084734	rs1260326-T	missense_variant	missense	0.395676	5e-15	14.301	0.015312	0.011-0.019 SD unit decrease	Genome-wide genotyping array	(T/C)	T	0.2933	0	1	1	27508073	460935	0.011	0.019	0.015312	0.00204082	FALSE
rs1260326	rs1260326	BMI-adjusted fasting blood insulin measurement	2022-03-01	34951656	48395 European African American AfroCaribbean Hispanic Latin American Asian Or Native American		2p23.3	2	27508073		GCKR			ENSG00000084734	rs1260326-T	missense_variant	missense	0.35	3e-28	27.5229	0.0782	0.064-0.092 unit decrease	Genome-wide genotyping array	(T/C)	T	0.2933	0	1	1	27508073	48395	0.064	0.092	0.0782	0.00714286	FALSE
rs1260326	rs1260326	sodium measurement	2019-09-12	31409800	446237 European	7,612 African ancestry individuals, 10,095 South Asian ancestry individuals	2p23.3	2	27508073	GCKR	GCKR			ENSG00000084734	rs1260326-T	missense_variant	missense	0.395664	1e-20	20	0.0117743	0.0093-0.0142 unit increase	Genome-wide genotyping array	(T/C)	T	0.2933	0	1	1	27508073	446237	0.0093	0.0142	0.0117743	0.00125	FALSE
rs1260326	rs1260326	mean reticulocyte volume	2020-09-18	32888494	408112 British		2p23.3	2	27508073	GCKR	GCKR			ENSG00000084734	rs1260326-C	missense_variant	missense	0.605381	7e-33	32.1549	0.0273346	0.023-0.032 unit increase	Genome-wide genotyping array	(T/C)	C	0.2933	0	1	1	27508073	408112	0.023	0.032	0.0273346	0.00229592	FALSE
rs12614953	rs12614953	hematocrit	2021-12-14	34594039	350475 European 153015 East Asian		2p21	2	43194322		LINC02580 - ZFP36L2	ENSG00000230587	ENSG00000152518		rs12614953-C	intergenic_variant		NR	3e-21	20.5229	0.0165	0.013-0.02 unit decrease	Genome-wide genotyping array	(T/C)	C	0.4992	0	1	1	43194322	503490	0.013	0.02	0.0165	0.00178571	FALSE
rs12614953	rs12614953	erythrocyte count	2021-12-14	34594039	350475 European 153512 East Asian		2p21	2	43194322		LINC02580 - ZFP36L2	ENSG00000230587	ENSG00000152518		rs12614953-C	intergenic_variant		NR	2e-19	18.699	0.0163	0.013-0.02 unit decrease	Genome-wide genotyping array	(T/C)	C	0.4992	0	1	1	43194322	503987	0.013	0.02	0.0163	0.00178571	FALSE
rs12614953	rs4952673	birth weight, parental genotype effect measurement	2019-08-05	31043758	210267 European 19802	NR	2p21	2	43196731	ZFP36L2	LINC02580 - ZFP36L2	ENSG00000230587	ENSG00000152518		rs4952673-A	intergenic_variant		0.47418	2e-11	10.699	0.020476	0.014-0.026 unit increase	Genome-wide genotyping array	(G/A)	A	0.4509	2409	0.9549	0.7511	43196731	230069	0.014	0.026	0.020476	0.00306122	FALSE
rs12722725	rs12724682	appendicular lean mass	2020-11-04	33097823	450243 European		1p13.2	1	112713746	PPM1J	PPM1J			ENSG00000155367	rs12724682-C	intron_variant		0.1289	4e-13	12.3979	0.0203	0.015-0.026 unit increase	Genome-wide genotyping array	(G/C)	C	0.0483	-2313	0.9783	0.9529	112713746	450243	0.015	0.026	0.0203	0.00280612	FALSE
rs1275609	rs1275609	blood urea nitrogen measurement	2022-05-26	34272381	679531 European 173149		12q21.2	12	75877403		SNORA70 - RN7SL734P	ENSG00000207098	ENSG00000243420		rs1275609-G	intron_variant		0.3634	3e-11	10.5229	0.0036	0.0026-0.0046 unit increase	Genome-wide genotyping array	(G/A)	G	0.491	0	1	1	75877403	852680	0.0026	0.0046	0.0036	0.000510204	FALSE
rs12826808	rs2193172	urate measurement	2021-02-17	33356394	454183 European		12p12.3	12	15179408	NR	RERG			ENSG00000134533	rs2193172-C	intron_variant		0.2	1e-11	11	0.0157	0.011-0.02 unit decrease	Genome-wide genotyping array	(G/C)	C	0.3039	8962	1	0.986	15179408	454183	0.011	0.02	0.0157	0.00229592	FALSE
rs12826808	rs2193172	serum gamma-glutamyl transferase measurement	2021-12-14	34594039	344104 European 133471 East Asian		12p12.3	12	15179408		RERG			ENSG00000134533	rs2193172-C	intron_variant		NR	5e-12	11.301	0.0152	0.011-0.02 unit decrease	Genome-wide genotyping array	(G/C)	C	0.3039	8962	1	0.986	15179408	477575	0.011	0.02	0.0152	0.00229592	FALSE
rs12826808	rs12826808	blood urea nitrogen measurement	2022-05-26	34272381	679531 European 173149		12p12.3	12	15170446		RERG			ENSG00000134533	rs12826808-A	intron_variant		0.7665	1e-13	13	0.0044	0.0032-0.0056 unit increase	Genome-wide genotyping array	(A/T)	A	0.3069	0	1	1	15170446	852680	0.0032	0.0056	0.0044	0.000612245	FALSE
rs12894354	rs2273905	QT interval	2015-04-16	24952745	Up 70389 European 672 Orcadian	Up to 33,316 European ancestry individuals	14q32.31	14	102508662	ANKRD9	ANKRD9			ENSG00000156381	rs2273905-T	5_prime_UTR_variant		0.355	4e-11	10.3979	0.61	0.43-0.79 unit increase	Genome-wide genotyping array	(T/C)	T	0.2388	-12885	0.9824	0.963	102508662	71061	0.43	0.79	0.61	0.0918367	FALSE
rs12894354	rs1998422	mean corpuscular volume	2020-09-21	32888493	544127 European		14q32.31	14	102514656	NR	ANKRD9 - MIR4309	ENSG00000156381	ENSG00000266015		rs1998422-C	intergenic_variant		0.64957	2e-43	42.699	0.026988	0.023-0.031 SD unit increase	Genome-wide genotyping array	(G/C)	C	0.2376	-6891	0.9989	0.9934	102514656	544127	0.023	0.031	0.026988	0.00204082	FALSE
rs12894354	rs4900538	mean reticulocyte volume	2020-09-18	32888494	408112 British		14q32.31	14	102527728		ANKRD9 - MIR4309	ENSG00000156381	ENSG00000266015		rs4900538-C	intergenic_variant		0.645565	1e-15	15	0.0192807	0.015-0.024 unit increase	Genome-wide genotyping array	(T/C)	C	0.2684	6181	0.9199	0.7222	102527728	408112	0.015	0.024	0.0192807	0.00229592	FALSE
rs12894354	rs8011181	hemoglobin measurement	2020-09-21	32888493	563946 European		14q32.31	14	102482995	NR	TECPR2			ENSG00000196663	rs8011181-C	intron_variant		0.651583	8e-11	10.0969	0.013469	0.0094-0.0175 SD unit increase	Genome-wide genotyping array	(T/C)	C	0.2546	-38552	0.9629	0.8499	102482995	563946	0.0094	0.0175	0.013469	0.00206633	FALSE
rs12894354	rs942023	mean corpuscular hemoglobin	2021-12-14	34594039	350472 European 128028 East Asian		14q32.31	14	102505833		ANKRD9			ENSG00000156381	rs942023-C	3_prime_UTR_variant		NR	4e-36	35.3979	0.0269	0.023-0.031 unit increase	Genome-wide genotyping array	(T/C)	C	0.2464	-15714	0.9856	0.93	102505833	478500	0.023	0.031	0.0269	0.00204082	FALSE
rs12894354	rs1998422	mean corpuscular hemoglobin concentration	2020-09-21	32888493	486823 European		14q32.31	14	102514656	NR	ANKRD9 - MIR4309	ENSG00000156381	ENSG00000266015		rs1998422-C	intergenic_variant		0.644035	4e-46	45.3979	0.028765	0.025-0.033 SD unit increase	Genome-wide genotyping array	(G/C)	C	0.2376	-6891	0.9989	0.9934	102514656	486823	0.025	0.033	0.028765	0.00204082	FALSE
rs12907511	rs4887085	myocardial infarction	2021-12-14	34594039	20917 European 440906 European 14992 East Asian 146214 East Asian		15q25.1	15	78733341		CHRNB4 - ADAMTS7	ENSG00000117971	ENSG00000136378		rs4887085-C	intron_variant		NR	7e-16	15.1549	0.0762	0.058-0.095 unit decrease	Genome-wide genotyping array	(G/C)	C	0.491	27622	0.9245	0.8102	78733341	623029	0.058	0.095	0.0762	0.00943878	FALSE
rs12907511	rs11072799	angina pectoris	2021-12-14	34594039	17894 European 325132 European 18833 East Asian 146214 East Asian		15q25.1	15	78735472		CHRNB4 - ADAMTS7	ENSG00000117971	ENSG00000136378		rs11072799-T	non_coding_transcript_exon_variant		NR	7e-17	16.1549	0.0753	0.058-0.093 unit decrease	Genome-wide genotyping array	(G/T)	T	0.4896	29753	0.9301	0.8154	78735472	508073	0.058	0.093	0.0753	0.00892857	FALSE
rs12907511	rs12899940	Vasodilators used in cardiac diseases use measurement	2021-12-14	34594039	5546 European 237113 European 17050 East Asian 161676 East Asian		15q25.1	15	78709357		CHRNB4			ENSG00000117971	rs12899940-T	intron_variant		NR	9e-09	8.04576	0.0611	0.04-0.082 unit decrease	Genome-wide genotyping array	(C/T)	T	0.4852	3638	0.9029	0.755	78709357	421385	0.04	0.082	0.0611	0.0107143	FALSE
rs12935539	rs2219647	uric acid measurement	2021-12-14	34594039	343836 European 129405 East Asian		16q12.1	16	51699494		RN7SKP142 - LINC01571	ENSG00000223168	ENSG00000260057		rs2219647-A	intergenic_variant		NR	1e-15	15	0.0163	0.012-0.02 unit increase	Genome-wide genotyping array	(G/A)	A	0.2861	-21586	0.9078	0.7844	51699494	473241	0.012	0.02	0.0163	0.00204082	FALSE
rs12935539	rs2219647	urate measurement	2019-10-29	31578528	288649 European 125725 East Asian 33671 African American 9037 South Asian 608 Hispanic		16q12.1	16	51699494	LINC01571	RN7SKP142 - LINC01571	ENSG00000223168	ENSG00000260057		rs2219647-A	intergenic_variant		0.2662	5e-09	8.30103	0.0205	0.014-0.027 mg/dL increase	Genome-wide genotyping array	(G/A)	A	0.2861	-21586	0.9078	0.7844	51699494	457690	0.014	0.027	0.0205	0.00331633	FALSE
rs12935539	rs9932220	diastolic blood pressure	2018-11-29	30224653	757601 European		16q12.1	16	51724205	C16orf97	RN7SKP142 - LINC01571	ENSG00000223168	ENSG00000260057		rs9932220-G	intergenic_variant		0.7823	4e-14	13.3979	0.1591	0.12-0.2 mmHg increase	Genome-wide genotyping array	(G/A)	G	0.2851	3125	0.9727	0.9049	51724205	757601	0.12	0.2	0.1591	0.0204082	FALSE
rs12935539	rs9932220	heel bone mineral density	2018-09-20	28869591	76067 European 66420 European		16q12.1	16	51724205	LINC01571	RN7SKP142 - LINC01571	ENSG00000223168	ENSG00000260057		rs9932220-G	intergenic_variant		0.781238	4e-18	17.3979	0.0330394	0.025-0.041 unit decrease	Genome-wide genotyping array	(G/A)	G	0.2851	3125	0.9727	0.9049	51724205	142487	0.025	0.041	0.0330394	0.00408163	FALSE
rs12935539	rs9932625	blood urea nitrogen measurement	2022-05-26	34272381	679531 European 173149		16q12.1	16	51701835		RN7SKP142 - LINC01571	ENSG00000223168	ENSG00000260057		rs9932625-A	intergenic_variant		0.2468	5e-11	10.301	0.0038	0.0026-0.005 unit increase	Genome-wide genotyping array	(G/A)	A	0.2863	-19245	0.9098	0.7871	51701835	852680	0.0026	0.005	0.0038	0.000612245	FALSE
rs12950549	rs12942547	Crohn's disease	2016-07-24	26192919	5956 European 14927 European	14,594 European ancestry cases, 26,715 European ancestry controls, 151 Iranian ancestry cases, 342 Iranian ancestry controls, 184 Indian ancestry cases, 990 Indian ancestry controls, 1,690 East Asian ancestry cases, 3,719 East Asian ancestry controls	17q21.2	17	42375526	NR	STAT3			ENSG00000168610	rs12942547-A	intron_variant		0.58	1e-16	16	1.10876	1.08-1.13	Genome-wide genotyping array	(A/G)	A	0.4095	30950	0.992	0.8747	42375526	20883	0.076961	0.122218	0.103239	0.011545	FALSE
rs12950549	rs9897389	mosquito bite reaction itch intensity measurement, mosquito bite reaction size measurement	2017-10-09	28199695	41355 European 43369 European		17q21.2	17	42371707	STAT3	STAT3			ENSG00000168610	rs9897389-T	intron_variant		0.587	1e-07	7	0.0169758	0.011-0.023 unit decrease	Genome-wide genotyping array	(T/C)	T	0.4103	27131	0.992	0.8718	42371707	84724	0.011	0.023	0.0169758	0.00306122	FALSE
rs12950549	rs9891119	multiple sclerosis	2012-10-24	21833088	9772 European 16849 European	4,218 European ancestry cases, 7,296 European ancestry controls	17q21.2	17	42355962	STAT3	STAT3			ENSG00000168610	rs9891119-C	intron_variant		NR	2e-10	9.69897	1.11	1.09-1.12	Genome-wide genotyping array	(A/C)	C	0.3932	11386	0.9991	0.9499	42355962	26621	0.0861777	0.113329	0.10436	0.00692627	FALSE
rs12950549	rs4796647	mean corpuscular volume	2020-09-21	32888493	544127 European		17q21.2	17	42391974	NR	STAT3 - CAVIN1	ENSG00000168610	ENSG00000177469		rs4796647-A	intergenic_variant		0.648656	1e-28	28	0.021155	0.017-0.025 SD unit decrease	Genome-wide genotyping array	(G/A)	A	0.4744	47398	0.989	0.6681	42391974	544127	0.017	0.025	0.021155	0.00204082	FALSE
rs12950549	rs12942547	inflammatory bowel disease	2013-02-12	23128233	12924 European 21442 European	25,683 European ancestry cases, 17,015 European ancestry controls	17q21.2	17	42375526	STAT3, STAT5B, STAT5A	STAT3			ENSG00000168610	rs12942547-A	intron_variant		0.58	6e-22	21.2218	1.103	1.072-1.136	Genome-wide genotyping array	(A/G)	A	0.4095	30950	0.992	0.8747	42375526	34366	0.0695261	0.127513	0.0980337	0.0147927	FALSE
rs12950549	rs12949918	mosquito bite reaction itch intensity measurement	2017-10-09	28199695	84724 European		17q21.2	17	42374255	STAT3	STAT3			ENSG00000168610	rs12949918-T	intron_variant		0.588	8e-10	9.09691	0.0227693	0.015-0.03 unit decrease	Genome-wide genotyping array	(T/C)	T	0.3978	29679	0.9922	0.9189	42374255	84724	0.015	0.03	0.0227693	0.00382653	FALSE
rs13026220	rs13032786	monocyte percentage of leukocytes	2020-09-18	32888494	408112 British		2q23.1	2	148046103	MBD5	MBD5			ENSG00000204406	rs13032786-G	intron_variant		0.298468	4e-13	12.3979	0.0175334	0.013-0.022 unit increase	Genome-wide genotyping array	(C/G)	G	0.2887	217213	0.9745	0.9189	148046103	408112	0.013	0.022	0.0175334	0.00229592	FALSE
rs13026220	rs2307394	sex hormone-binding globulin measurement	2020-12-14	32042192	370125 European		2q23.1	2	147958859	NR	ORC4			ENSG00000115947	rs2307394-C	missense_variant	missense	0.302649	8e-12	11.0969	0.00670905	0.0047-0.0087 unit increase	Genome-wide genotyping array	(T/C)	C	0.3558	129969	0.9948	0.7515	147958859	370125	0.0047	0.0087	0.00670905	0.00102041	FALSE
rs13026220	rs2307394	uric acid measurement	2019-05-08	30993211	121745 Japanese at 88461 European		2q23.1	2	147958859	ORC4	ORC4			ENSG00000115947	rs2307394-T	missense_variant	missense	0.683	9e-10	9.04576	0.025	0.017-0.033 unit decrease	Genome-wide genotyping array	(T/C)	T	0.3558	129969	0.9948	0.7515	147958859	210206	0.017	0.033	0.025	0.00408163	FALSE
rs13026220	rs13032786	blood urea nitrogen measurement	2022-05-26	34272381	679531 European 173149		2q23.1	2	148046103		MBD5			ENSG00000204406	rs13032786-G	intron_variant		0.6814	3e-06	5.52288	0.0026	0.0016-0.0036 unit increase	Genome-wide genotyping array	(C/G)	G	0.2887	217213	0.9745	0.9189	148046103	852680	0.0016	0.0036	0.0026	0.000510204	FALSE
rs13026220	rs1598207	basophil count	2020-09-21	32888493	474001 European		2q23.1	2	148000301	NR	ORC4			ENSG00000115947	rs1598207-G	intron_variant		0.302655	1e-19	19	0.020189	0.016-0.025 SD unit increase	Genome-wide genotyping array	(A/G)	G	0.3572	171411	0.9968	0.7501	148000301	474001	0.016	0.025	0.020189	0.00229592	FALSE
rs13026220	rs12992412	atrial fibrillation	2018-08-13	29892015	55114 European 482295 European 8180 Japanese 28612 Japanese 1307 African American 7660 African American 845 Hispanic 4177 Hispanic		2q23.1	2	148035096	MBD5	MBD5			ENSG00000204406	rs12992412-T	intron_variant		0.38	2e-08	7.69897	1.04	1.03-1.06	Genome-wide genotyping array	(A/T)	T	0.3798	206206	0.9967	0.6806	148035096	588190	0.0295588	0.0582689	0.0392207	0.00732401	FALSE
rs13026220	rs13032786	monocyte count	2020-09-21	32888493	521594 European		2q23.1	2	148046103	NR	MBD5			ENSG00000204406	rs13032786-G	intron_variant		0.299909	2e-23	22.699	0.020299	0.016-0.024 SD unit increase	Genome-wide genotyping array	(C/G)	G	0.2887	217213	0.9745	0.9189	148046103	521594	0.016	0.024	0.020299	0.00204082	FALSE
rs13026220	rs2307394	diastolic blood pressure	2021-09-21	33230300	810865 European	354,096 European ancestry individuals	2q23.1	2	147958859		ORC4			ENSG00000115947	rs2307394-T	missense_variant	missense	0.6905	1e-10	10	0.100937	0.07-0.132 mmHg decrease	Genome-wide genotyping array	(T/C)	T	0.3558	129969	0.9948	0.7515	147958859	810865	0.07	0.132	0.100937	0.0158163	FALSE
rs13026220	rs2307394	urate measurement	2019-10-29	31578528	288649 European 125725 East Asian 33671 African American 9037 South Asian 608 Hispanic		2q23.1	2	147958859	ORC4	ORC4			ENSG00000115947	rs2307394-T	missense_variant	missense	0.6315	1e-09	9	0.0196	0.013-0.026 mg/dL decrease	Genome-wide genotyping array	(T/C)	T	0.3558	129969	0.9948	0.7515	147958859	457690	0.013	0.026	0.0196	0.00331633	FALSE
rs13059257	rs13059257	blood urea nitrogen measurement	2022-05-26	34272381	679531 European 173149		3q29	3	195908122		TNK2-AS1, TNK2			ENSG00000224614, ENSG00000061938	rs13059257-T	non_coding_transcript_exon_variant		0.0298	5e-10	9.30103	0.01	0.0069-0.0131 unit increase	Genome-wide genotyping array	(C/T)	T	0.0102	0	1	1	195908122	852680	0.0069	0.0131	0.01	0.00158163	FALSE
rs13081203	rs6762208	JT interval	2021-01-06	29874175	83884 European 9610 African American 1382 Hispanic 750 East Asian .		3q27.2	3	185613377	SENP2	SENP2			ENSG00000163904	rs6762208-A	missense_variant	missense	0.358	2e-07	6.69897	0.44	0.28-0.6 ms increase	Exome genotyping array	(C/A)	A	0.4269	8522	0.9992	0.9559	185613377	95626	0.28	0.6	0.44	0.0816327	FALSE
rs13081203	rs12374077	diastolic blood pressure	2017-07-01	28135244	140886 European	190,318 European ancestry individuals	3q27.2	3	185599886	SENP2	SENP2			ENSG00000163904	rs12374077-C	intron_variant		0.35	9e-09	8.04576	0.163	0.1-0.22 unit increase	Genome-wide genotyping array	(G/C)	C	0.4185	-4969	0.9992	0.9894	185599886	140886	0.1	0.22	0.163	0.0306122	FALSE
rs13081203	rs1816959	PR interval	2020-07-24	32439900	271570 European 8173 African American 12823 Hispanic/Latino		3q27.2	3	185633863	SENP2	SENP2 - IGF2BP2	ENSG00000163904	ENSG00000073792		rs1816959-A	intergenic_variant		0.663	2e-13	12.699	0.4945	0.36-0.63 ms increase	Genome-wide genotyping array	(A/G)	A	0.3822	29008	0.9749	0.8243	185633863	292566	0.36	0.63	0.4945	0.0688776	FALSE
rs13081203	rs6762208	QRS duration	2019-02-11	30012220	77898 European 7695 African American	up to 111,874 European ancestry individuals	3q27.2	3	185613377	SENP2	SENP2			ENSG00000163904	rs6762208-A	missense_variant	missense	0.343416	1e-11	11	0.230826	0.16-0.3 ms decrease	Exome genotyping array [Exome array]	(C/A)	A	0.4269	8522	0.9992	0.9559	185613377	85593	0.16	0.3	0.230826	0.0357143	FALSE
rs13081203	rs6762208	type 2 diabetes mellitus	2019-04-05	29632382	48286 European 250671 European 33126 African American East Asian Hispanic/Latino South Asian 120161 African American East Asian Hispanic/Latino South Asian		3q27.2	3	185613377	IGF2BP2	SENP2			ENSG00000163904	rs6762208-A	missense_variant	missense	0.367	2e-06	5.69897	1.03	1.01-1.04	Targeted genotyping array [Exome array]	(C/A)	A	0.4269	8522	0.9992	0.9559	185613377	452244	0.00995033	0.0392207	0.0295588	0.00746693	FALSE
rs13106227	rs4624677	aspartate aminotransferase measurement	2021-12-14	34594039	342990 European 150068 East Asian		4q21.1	4	76499253		SHROOM3			ENSG00000138771	rs4624677-C	intron_variant		NR	2e-14	13.699	0.0151	0.011-0.019 unit decrease	Genome-wide genotyping array	(T/C)	C	0.4517	1725	0.9869	0.9485	76499253	493058	0.011	0.019	0.0151	0.00204082	FALSE
rs13106227	rs12500824	cholelithiasis	2021-12-14	34594039	26122 European 461431 European 9305 East Asian 168253 East Asian		4q21.1	4	76495474		SHROOM3			ENSG00000138771	rs12500824-G	intron_variant		NR	5e-10	9.30103	0.0525	0.036-0.069 unit increase	Genome-wide genotyping array	(A/G)	G	0.4529	-2054	0.9984	0.9753	76495474	665111	0.036	0.069	0.0525	0.00841837	FALSE
rs13106227	rs12500824	coronary artery disease	2018-01-29	29212778	122733 424528		4q21.1	4	76495474	SHROOM3	SHROOM3			ENSG00000138771	rs12500824-A	intron_variant		0.3565	2e-10	9.69897	0.0336	0.023-0.044 unit increase	Genome-wide genotyping array	(A/G)	A	0.4529	-2054	0.9984	0.9753	76495474	547261	0.023	0.044	0.0336	0.00535714	FALSE
rs13106227	rs2068063	myocardial infarction	2021-03-22	33532862	14825 European 44000 European 2680 380970 European 123504 European 73242		4q21.1	4	76496050	SHROOM3	SHROOM3			ENSG00000138771	rs2068063-T	intron_variant		0.381334	9e-07	6.04576	1.04	1.02-1.05	Genome-wide genotyping array	(T/C)	T	0.4549	-1478	0.9984	0.9832	76496050	639221	0.0198026	0.0487902	0.0392207	0.00739478	FALSE
rs13106227	rs12500824	serum alanine aminotransferase measurement	2021-12-14	34594039	344136 European 150545 East Asian		4q21.1	4	76495474		SHROOM3			ENSG00000138771	rs12500824-G	intron_variant		NR	1e-25	25	0.0202	0.016-0.024 unit decrease	Genome-wide genotyping array	(A/G)	G	0.4529	-2054	0.9984	0.9753	76495474	494681	0.016	0.024	0.0202	0.00204082	FALSE
rs13108218	rs13108218	chylomicron measurement, very low density lipoprotein cholesterol measurement, lipid measurement	2022-04-27	35213538	115082 European		4p16.3	4	3442204		HGFAC			ENSG00000109758	rs13108218-A	intron_variant		0.384645	3e-11	10.5229	0.0273969	0.019-0.035 unit increase	Genome-wide genotyping array	(A/G)	A	0.4485	0	1	1	3442204	115082	0.019	0.035	0.0273969	0.00408163	FALSE
rs13108218	rs13108218	omega-6 polyunsaturated fatty acid measurement	2022-04-27	35213538	115006 European		4p16.3	4	3442204		HGFAC			ENSG00000109758	rs13108218-A	intron_variant		0.384592	4e-17	16.3979	0.035128	0.027-0.043 unit increase	Genome-wide genotyping array	(A/G)	A	0.4485	0	1	1	3442204	115006	0.027	0.043	0.035128	0.00408163	FALSE
rs13108218	rs13108218	very low density lipoprotein cholesterol measurement, phospholipid measurement	2022-04-27	35213538	115082 European		4p16.3	4	3442204		HGFAC			ENSG00000109758	rs13108218-A	intron_variant		0.384645	5e-15	14.301	0.0330339	0.025-0.041 unit increase	Genome-wide genotyping array	(A/G)	A	0.4485	0	1	1	3442204	115082	0.025	0.041	0.0330339	0.00408163	FALSE
rs13108218	rs13108218	cholesteryl ester measurement, very low density lipoprotein cholesterol measurement	2022-04-27	35213538	115082 European		4p16.3	4	3442204		HGFAC			ENSG00000109758	rs13108218-A	intron_variant		0.384645	2e-16	15.699	0.0346243	0.026-0.043 unit increase	Genome-wide genotyping array	(A/G)	A	0.4485	0	1	1	3442204	115082	0.026	0.043	0.0346243	0.00433673	FALSE
rs13108218	rs13108218	apolipoprotein B measurement	2020-07-21	32203549	439214 European		4p16.3	4	3442204	HGFAC	HGFAC			ENSG00000109758	rs13108218-A	intron_variant		0.38515	2e-26	25.699	0.0228809	0.019-0.027 unit increase	Genome-wide genotyping array	(A/G)	A	0.4485	0	1	1	3442204	439214	0.019	0.027	0.0228809	0.00204082	FALSE
rs13108218	rs13108218	low density lipoprotein cholesterol measurement, phospholipids:total lipids ratio	2022-04-27	35213538	115082 European		4p16.3	4	3442204		HGFAC			ENSG00000109758	rs13108218-A	intron_variant		0.384645	3e-18	17.5229	0.0372692	0.029-0.046 unit decrease	Genome-wide genotyping array	(A/G)	A	0.4485	0	1	1	3442204	115082	0.029	0.046	0.0372692	0.00433673	FALSE
rs13108218	rs13108218	very low density lipoprotein cholesterol measurement, phospholipids:total lipids ratio	2022-04-27	35213538	115071 European		4p16.3	4	3442204		HGFAC			ENSG00000109758	rs13108218-A	intron_variant		0.384634	6e-09	8.22185	0.0241345	0.016-0.032 unit increase	Genome-wide genotyping array	(A/G)	A	0.4485	0	1	1	3442204	115071	0.016	0.032	0.0241345	0.00408163	FALSE
rs13108218	rs13108218	chylomicron measurement, triglyceride measurement, very low density lipoprotein cholesterol measurement	2022-04-27	35213538	115082 European		4p16.3	4	3442204		HGFAC			ENSG00000109758	rs13108218-A	intron_variant		0.384645	2e-09	8.69897	0.0246844	0.017-0.033 unit increase	Genome-wide genotyping array	(A/G)	A	0.4485	0	1	1	3442204	115082	0.017	0.033	0.0246844	0.00408163	FALSE
rs13108218	rs13108218	sex hormone-binding globulin measurement	2020-12-14	32042192	370125 European		4p16.3	4	3442204	NR	HGFAC			ENSG00000109758	rs13108218-A	intron_variant		0.382812	9e-129	128.046	0.0228387	0.021-0.025 unit increase	Genome-wide genotyping array	(A/G)	A	0.4485	0	1	1	3442204	370125	0.021	0.025	0.0228387	0.00102041	FALSE
rs13108218	rs13108218	C-reactive protein measurement	2020-03-23	31900758	418642 British		4p16.3	4	3442204	NR	HGFAC			ENSG00000109758	rs13108218-A	intron_variant		0.381919	4e-10	9.39794	0.0130776	0.009-0.0172 unit decrease	Genome-wide genotyping array	(A/G)	A	0.4485	0	1	1	3442204	418642	0.009	0.0172	0.0130776	0.00209184	FALSE
rs13108218	rs13108218	total cholesterol measurement	2021-12-14	34594039	344278 European 135808 East Asian		4p16.3	4	3442204		HGFAC			ENSG00000109758	rs13108218-G	intron_variant		NR	8e-25	24.0969	0.0206	0.017-0.025 unit decrease	Genome-wide genotyping array	(A/G)	G	0.4485	0	1	1	3442204	480086	0.017	0.025	0.0206	0.00204082	FALSE
rs13108218	rs13108218	polyunsaturated fatty acid measurement	2022-04-27	35213538	115006 European		4p16.3	4	3442204		HGFAC			ENSG00000109758	rs13108218-A	intron_variant		0.384592	8e-17	16.0969	0.03457	0.026-0.043 unit increase	Genome-wide genotyping array	(A/G)	A	0.4485	0	1	1	3442204	115006	0.026	0.043	0.03457	0.00433673	FALSE
rs13108218	rs13108218	phospholipids:total lipids ratio, high density lipoprotein cholesterol measurement	2022-04-27	35213538	115056 European		4p16.3	4	3442204		HGFAC			ENSG00000109758	rs13108218-A	intron_variant		0.384637	1e-15	15	0.031498	0.024-0.039 unit decrease	Genome-wide genotyping array	(A/G)	A	0.4485	0	1	1	3442204	115056	0.024	0.039	0.031498	0.00382653	FALSE
rs13108218	rs13108218	apolipoprotein A 1 measurement	2020-07-21	32203549	393193 European		4p16.3	4	3442204	HGFAC	HGFAC			ENSG00000109758	rs13108218-A	intron_variant		0.385086	6e-11	10.2218	0.0132813	0.0093-0.0173 unit increase	Genome-wide genotyping array	(A/G)	A	0.4485	0	1	1	3442204	393193	0.0093	0.0173	0.0132813	0.00204082	FALSE
rs13108218	rs13108218	serum alanine aminotransferase measurement	2021-12-14	34594039	344136 European 150545 East Asian		4p16.3	4	3442204		HGFAC			ENSG00000109758	rs13108218-G	intron_variant		NR	1e-17	17	0.0165	0.013-0.02 unit decrease	Genome-wide genotyping array	(A/G)	G	0.4485	0	1	1	3442204	494681	0.013	0.02	0.0165	0.00178571	FALSE
rs13108218	rs13108218	high density lipoprotein particle size measurement	2022-04-27	35213538	115082 European		4p16.3	4	3442204		HGFAC			ENSG00000109758	rs13108218-A	intron_variant		0.384645	2e-11	10.699	0.0254296	0.018-0.033 unit decrease	Genome-wide genotyping array	(A/G)	A	0.4485	0	1	1	3442204	115082	0.018	0.033	0.0254296	0.00382653	FALSE
rs13108218	rs13108218	familial hyperlipidemia	2022-06-06	34906840	5153 British 344069 British		4p16.3	4	3442204		HGFAC			ENSG00000109758	rs13108218-A	intron_variant		0.381824	6e-07	6.22185	0.102951	0.063-0.143 unit increase	Genome-wide genotyping array	(A/G)	A	0.4485	0	1	1	3442204	349222	0.063	0.143	0.102951	0.0204082	FALSE
rs13108218	rs13108218	triglyceride measurement, high density lipoprotein cholesterol measurement	2022-04-27	35213538	115082 European		4p16.3	4	3442204		HGFAC			ENSG00000109758	rs13108218-A	intron_variant		0.384645	1e-11	11	0.0283857	0.02-0.037 unit increase	Genome-wide genotyping array	(A/G)	A	0.4485	0	1	1	3442204	115082	0.02	0.037	0.0283857	0.00433673	FALSE
rs13108218	rs13108218	triglyceride measurement, phospholipid measurement	2022-04-27	35213538	115006 European		4p16.3	4	3442204		HGFAC			ENSG00000109758	rs13108218-A	intron_variant		0.384592	1e-13	13	0.0293474	0.022-0.037 unit increase	Genome-wide genotyping array	(A/G)	A	0.4485	0	1	1	3442204	115006	0.022	0.037	0.0293474	0.00382653	FALSE
rs13108218	rs13108218	fatty acid measurement	2022-04-27	35213538	115006 European		4p16.3	4	3442204		HGFAC			ENSG00000109758	rs13108218-A	intron_variant		0.384592	9e-14	13.0458	0.0305164	0.022-0.039 unit increase	Genome-wide genotyping array	(A/G)	A	0.4485	0	1	1	3442204	115006	0.022	0.039	0.0305164	0.00433673	FALSE
rs13108218	rs13108218	phospholipid measurement, high density lipoprotein cholesterol measurement	2022-04-27	35213538	115082 European		4p16.3	4	3442204		HGFAC			ENSG00000109758	rs13108218-A	intron_variant		0.384645	1e-12	12	0.0273891	0.02-0.035 unit decrease	Genome-wide genotyping array	(A/G)	A	0.4485	0	1	1	3442204	115082	0.02	0.035	0.0273891	0.00382653	FALSE
rs13108218	rs13108218	glycoprotein measurement	2022-04-27	35213538	115082 European		4p16.3	4	3442204		HGFAC			ENSG00000109758	rs13108218-A	intron_variant		0.384645	5e-20	19.301	0.0387648	0.03-0.047 unit increase	Genome-wide genotyping array	(A/G)	A	0.4485	0	1	1	3442204	115082	0.03	0.047	0.0387648	0.00433673	FALSE
rs13108218	rs13108218	free cholesterol measurement, very low density lipoprotein cholesterol measurement	2022-04-27	35213538	115082 European		4p16.3	4	3442204		HGFAC			ENSG00000109758	rs13108218-A	intron_variant		0.384645	6e-19	18.2218	0.0366775	0.029-0.045 unit increase	Genome-wide genotyping array	(A/G)	A	0.4485	0	1	1	3442204	115082	0.029	0.045	0.0366775	0.00408163	FALSE
rs13108218	rs13108218	high density lipoprotein cholesterol measurement	2022-04-27	35213538	115082 European		4p16.3	4	3442204		HGFAC			ENSG00000109758	rs13108218-A	intron_variant		0.384645	1e-20	20	0.0399268	0.032-0.048 unit increase	Genome-wide genotyping array	(A/G)	A	0.4485	0	1	1	3442204	115082	0.032	0.048	0.0399268	0.00408163	FALSE
rs13108218	rs13108218	platelet crit	2020-09-18	32888494	408112 British		4p16.3	4	3442204	HGFAC	HGFAC			ENSG00000109758	rs13108218-G	intron_variant		0.615709	8e-15	14.0969	0.0181731	0.014-0.023 unit decrease	Genome-wide genotyping array	(A/G)	G	0.4485	0	1	1	3442204	408112	0.014	0.023	0.0181731	0.00229592	FALSE
rs13108218	rs13108218	cholesteryl ester measurement, chylomicron measurement, very low density lipoprotein cholesterol measurement	2022-04-27	35213538	115082 European		4p16.3	4	3442204		HGFAC			ENSG00000109758	rs13108218-A	intron_variant		0.384645	1e-12	12	0.029435	0.021-0.038 unit increase	Genome-wide genotyping array	(A/G)	A	0.4485	0	1	1	3442204	115082	0.021	0.038	0.029435	0.00433673	FALSE
rs13108218	rs13108218	cholesteryl ester measurement, high density lipoprotein cholesterol measurement	2022-04-27	35213538	115082 European		4p16.3	4	3442204		HGFAC			ENSG00000109758	rs13108218-A	intron_variant		0.384645	2e-16	15.699	0.0351305	0.027-0.044 unit increase	Genome-wide genotyping array	(A/G)	A	0.4485	0	1	1	3442204	115082	0.027	0.044	0.0351305	0.00433673	FALSE
rs13108218	rs13108218	low density lipoprotein cholesterol measurement, lipid measurement	2022-04-27	35213538	115082 European		4p16.3	4	3442204		HGFAC			ENSG00000109758	rs13108218-A	intron_variant		0.384645	2e-13	12.699	0.0314943	0.023-0.04 unit increase	Genome-wide genotyping array	(A/G)	A	0.4485	0	1	1	3442204	115082	0.023	0.04	0.0314943	0.00433673	FALSE
rs13108218	rs13108218	serum albumin measurement	2021-12-14	34594039	315268 European 120539 East Asian		4p16.3	4	3442204		HGFAC			ENSG00000109758	rs13108218-G	intron_variant		NR	3e-84	83.5229	0.0412	0.037-0.045 unit decrease	Genome-wide genotyping array	(A/G)	G	0.4485	0	1	1	3442204	435807	0.037	0.045	0.0412	0.00204082	FALSE
rs13108218	rs13108218	calcium measurement	2021-12-14	34594039	315153 European 83980 East Asian		4p16.3	4	3442204		HGFAC			ENSG00000109758	rs13108218-G	intron_variant		NR	2e-67	66.699	0.0393	0.035-0.044 unit decrease	Genome-wide genotyping array	(A/G)	G	0.4485	0	1	1	3442204	399133	0.035	0.044	0.0393	0.00229592	FALSE
rs13108218	rs13108218	free cholesterol measurement, chylomicron measurement, very low density lipoprotein cholesterol measurement	2022-04-27	35213538	115082 European		4p16.3	4	3442204		HGFAC			ENSG00000109758	rs13108218-A	intron_variant		0.384645	3e-14	13.5229	0.0311763	0.023-0.039 unit increase	Genome-wide genotyping array	(A/G)	A	0.4485	0	1	1	3442204	115082	0.023	0.039	0.0311763	0.00408163	FALSE
rs13108218	rs13108218	triglycerides:total lipids ratio, very low density lipoprotein cholesterol measurement	2022-04-27	35213538	115082 European		4p16.3	4	3442204		HGFAC			ENSG00000109758	rs13108218-A	intron_variant		0.384645	4e-13	12.3979	0.0293246	0.021-0.037 unit increase	Genome-wide genotyping array	(A/G)	A	0.4485	0	1	1	3442204	115082	0.021	0.037	0.0293246	0.00408163	FALSE
rs13108218	rs13108218	very low density lipoprotein cholesterol measurement, cholesterol:total lipids ratio	2022-04-27	35213538	115082 European		4p16.3	4	3442204		HGFAC			ENSG00000109758	rs13108218-A	intron_variant		0.384645	1e-10	10	0.0259139	0.018-0.034 unit decrease	Genome-wide genotyping array	(A/G)	A	0.4485	0	1	1	3442204	115082	0.018	0.034	0.0259139	0.00408163	FALSE
rs13108218	rs13108218	triglyceride measurement	2021-12-14	34594039	343992 European 111667 East Asian		4p16.3	4	3442204		HGFAC			ENSG00000109758	rs13108218-G	intron_variant		NR	4e-53	52.3979	0.0318	0.028-0.036 unit decrease	Genome-wide genotyping array	(A/G)	G	0.4485	0	1	1	3442204	455659	0.028	0.036	0.0318	0.00204082	FALSE
rs13108218	rs13108218	triglycerides:total lipids ratio, high density lipoprotein cholesterol measurement	2022-04-27	35213538	115056 European		4p16.3	4	3442204		HGFAC			ENSG00000109758	rs13108218-A	intron_variant		0.384637	5e-20	19.301	0.0367559	0.029-0.045 unit increase	Genome-wide genotyping array	(A/G)	A	0.4485	0	1	1	3442204	115056	0.029	0.045	0.0367559	0.00408163	FALSE
rs13108218	rs13108218	total blood protein measurement	2021-12-14	34594039	314921 European 133321 East Asian		4p16.3	4	3442204		HGFAC			ENSG00000109758	rs13108218-G	intron_variant		NR	7e-50	49.1549	0.0319	0.028-0.036 unit decrease	Genome-wide genotyping array	(A/G)	G	0.4485	0	1	1	3442204	448242	0.028	0.036	0.0319	0.00204082	FALSE
rs13108218	rs13108218	linoleic acid measurement	2022-04-27	35213538	115006 European		4p16.3	4	3442204		HGFAC			ENSG00000109758	rs13108218-A	intron_variant		0.384592	1e-14	14	0.0324352	0.024-0.041 unit increase	Genome-wide genotyping array	(A/G)	A	0.4485	0	1	1	3442204	115006	0.024	0.041	0.0324352	0.00433673	FALSE
rs13108218	rs13108218	very low density lipoprotein cholesterol measurement	2022-04-27	35213538	115082 European		4p16.3	4	3442204		HGFAC			ENSG00000109758	rs13108218-A	intron_variant		0.384645	2e-17	16.699	0.0347752	0.027-0.043 unit increase	Genome-wide genotyping array	(A/G)	A	0.4485	0	1	1	3442204	115082	0.027	0.043	0.0347752	0.00408163	FALSE
rs13108218	rs13108218	chylomicron measurement, very low density lipoprotein cholesterol measurement	2022-04-27	35213538	115082 European		4p16.3	4	3442204		HGFAC			ENSG00000109758	rs13108218-A	intron_variant		0.384645	8e-13	12.0969	0.0294061	0.021-0.037 unit increase	Genome-wide genotyping array	(A/G)	A	0.4485	0	1	1	3442204	115082	0.021	0.037	0.0294061	0.00408163	FALSE
rs13108218	rs13108218	chylomicron measurement, total cholesterol measurement, very low density lipoprotein cholesterol measurement	2022-04-27	35213538	115082 European		4p16.3	4	3442204		HGFAC			ENSG00000109758	rs13108218-A	intron_variant		0.384645	1e-13	13	0.0305252	0.022-0.039 unit increase	Genome-wide genotyping array	(A/G)	A	0.4485	0	1	1	3442204	115082	0.022	0.039	0.0305252	0.00433673	FALSE
rs13108218	rs13108218	low density lipoprotein cholesterol measurement, free cholesterol:total lipids ratio	2022-04-27	35213538	115082 European		4p16.3	4	3442204		HGFAC			ENSG00000109758	rs13108218-A	intron_variant		0.384645	4e-11	10.3979	0.0269589	0.019-0.035 unit decrease	Genome-wide genotyping array	(A/G)	A	0.4485	0	1	1	3442204	115082	0.019	0.035	0.0269589	0.00408163	FALSE
rs13108218	rs13108218	low density lipoprotein cholesterol measurement, cholesteryl esters:total lipids ratio	2022-04-27	35213538	115082 European		4p16.3	4	3442204		HGFAC			ENSG00000109758	rs13108218-A	intron_variant		0.384645	1e-15	15	0.0341345	0.026-0.043 unit increase	Genome-wide genotyping array	(A/G)	A	0.4485	0	1	1	3442204	115082	0.026	0.043	0.0341345	0.00433673	FALSE
rs13108218	rs13108218	testosterone measurement	2020-12-14	32042192	382988 European		4p16.3	4	3442204	NR	HGFAC			ENSG00000109758	rs13108218-G	intron_variant		0.617072	2e-17	16.699	0.0176657	0.014-0.022 unit increase	Genome-wide genotyping array	(A/G)	G	0.4485	0	1	1	3442204	382988	0.014	0.022	0.0176657	0.00204082	FALSE
rs13108218	rs13108218	triglyceride measurement, low density lipoprotein cholesterol measurement	2022-04-27	35213538	115082 European		4p16.3	4	3442204		HGFAC			ENSG00000109758	rs13108218-A	intron_variant		0.384645	1e-18	18	0.0365417	0.028-0.045 unit increase	Genome-wide genotyping array	(A/G)	A	0.4485	0	1	1	3442204	115082	0.028	0.045	0.0365417	0.00433673	FALSE
rs13108218	rs13108218	very low density lipoprotein particle size measurement	2022-04-27	35213538	115082 European		4p16.3	4	3442204		HGFAC			ENSG00000109758	rs13108218-A	intron_variant		0.384645	6e-22	21.2218	0.0384075	0.031-0.046 unit increase	Genome-wide genotyping array	(A/G)	A	0.4485	0	1	1	3442204	115082	0.031	0.046	0.0384075	0.00382653	FALSE
rs13108218	rs13108218	triglyceride measurement, very low density lipoprotein cholesterol measurement	2022-04-27	35213538	115082 European		4p16.3	4	3442204		HGFAC			ENSG00000109758	rs13108218-A	intron_variant		0.384645	9e-13	12.0458	0.0297479	0.022-0.038 unit increase	Genome-wide genotyping array	(A/G)	A	0.4485	0	1	1	3442204	115082	0.022	0.038	0.0297479	0.00408163	FALSE
rs13108218	rs13108218	free cholesterol measurement, high density lipoprotein cholesterol measurement	2022-04-27	35213538	115082 European		4p16.3	4	3442204		HGFAC			ENSG00000109758	rs13108218-A	intron_variant		0.384645	1e-15	15	0.0334438	0.025-0.042 unit increase	Genome-wide genotyping array	(A/G)	A	0.4485	0	1	1	3442204	115082	0.025	0.042	0.0334438	0.00433673	FALSE
rs13108218	rs13108218	free cholesterol:total lipids ratio, high density lipoprotein cholesterol measurement	2022-04-27	35213538	115082 European		4p16.3	4	3442204		HGFAC			ENSG00000109758	rs13108218-A	intron_variant		0.384645	2e-12	11.699	0.0280917	0.02-0.036 unit decrease	Genome-wide genotyping array	(A/G)	A	0.4485	0	1	1	3442204	115082	0.02	0.036	0.0280917	0.00408163	FALSE
rs13108218	rs13108218	chylomicron measurement, very low density lipoprotein cholesterol measurement, phospholipid measurement	2022-04-27	35213538	115082 European		4p16.3	4	3442204		HGFAC			ENSG00000109758	rs13108218-A	intron_variant		0.384645	5e-13	12.301	0.029601	0.022-0.038 unit increase	Genome-wide genotyping array	(A/G)	A	0.4485	0	1	1	3442204	115082	0.022	0.038	0.029601	0.00408163	FALSE
rs13108218	rs13108218	HMG CoA reductase inhibitor use measurement	2021-12-14	34594039	73475 European 216910 European 33295 East Asian 145431 East Asian		4p16.3	4	3442204		HGFAC			ENSG00000109758	rs13108218-G	intron_variant		NR	5e-17	16.301	0.0416	0.032-0.051 unit decrease	Genome-wide genotyping array	(A/G)	G	0.4485	0	1	1	3442204	469111	0.032	0.051	0.0416	0.00484694	FALSE
rs13108218	rs13108218	lipid measurement, lipoprotein measurement	2022-04-27	35213538	115082 European		4p16.3	4	3442204		HGFAC			ENSG00000109758	rs13108218-A	intron_variant		0.384645	3e-11	10.5229	0.0279818	0.02-0.036 unit increase	Genome-wide genotyping array	(A/G)	A	0.4485	0	1	1	3442204	115082	0.02	0.036	0.0279818	0.00408163	FALSE
rs13108218	rs13108218	total cholesterol measurement, high density lipoprotein cholesterol measurement	2022-04-27	35213538	115082 European		4p16.3	4	3442204		HGFAC			ENSG00000109758	rs13108218-A	intron_variant		0.384645	3e-17	16.5229	0.0361144	0.028-0.044 unit increase	Genome-wide genotyping array	(A/G)	A	0.4485	0	1	1	3442204	115082	0.028	0.044	0.0361144	0.00408163	FALSE
rs13108218	rs13108218	aspartate aminotransferase measurement	2021-12-14	34594039	342990 European 150068 East Asian		4p16.3	4	3442204		HGFAC			ENSG00000109758	rs13108218-G	intron_variant		NR	2e-11	10.699	0.0131	0.0092-0.017 unit decrease	Genome-wide genotyping array	(A/G)	G	0.4485	0	1	1	3442204	493058	0.0092	0.017	0.0131	0.0019898	FALSE
rs13108218	rs13108218	lipid measurement, high density lipoprotein cholesterol measurement	2022-04-27	35213538	115082 European		4p16.3	4	3442204		HGFAC			ENSG00000109758	rs13108218-A	intron_variant		0.384645	3e-11	10.5229	0.0256029	0.018-0.033 unit decrease	Genome-wide genotyping array	(A/G)	A	0.4485	0	1	1	3442204	115082	0.018	0.033	0.0256029	0.00382653	FALSE
rs13108218	rs13108218	low density lipoprotein cholesterol measurement, phospholipid measurement	2022-04-27	35213538	115082 European		4p16.3	4	3442204		HGFAC			ENSG00000109758	rs13108218-A	intron_variant		0.384645	9e-13	12.0458	0.0305696	0.022-0.039 unit increase	Genome-wide genotyping array	(A/G)	A	0.4485	0	1	1	3442204	115082	0.022	0.039	0.0305696	0.00433673	FALSE
rs13108218	rs13108218	total cholesterol measurement, low density lipoprotein cholesterol measurement	2022-04-27	35213538	115082 European		4p16.3	4	3442204		HGFAC			ENSG00000109758	rs13108218-A	intron_variant		0.384645	1e-12	12	0.0305423	0.022-0.039 unit increase	Genome-wide genotyping array	(A/G)	A	0.4485	0	1	1	3442204	115082	0.022	0.039	0.0305423	0.00433673	FALSE
rs13108218	rs13108218	very low density lipoprotein cholesterol measurement, lipid measurement	2022-04-27	35213538	115082 European		4p16.3	4	3442204		HGFAC			ENSG00000109758	rs13108218-A	intron_variant		0.384645	2e-16	15.699	0.0336918	0.026-0.042 unit increase	Genome-wide genotyping array	(A/G)	A	0.4485	0	1	1	3442204	115082	0.026	0.042	0.0336918	0.00408163	FALSE
rs13108218	rs13108218	serum gamma-glutamyl transferase measurement	2021-12-14	34594039	344104 European 133471 East Asian		4p16.3	4	3442204		HGFAC			ENSG00000109758	rs13108218-G	intron_variant		NR	4e-40	39.3979	0.0255	0.022-0.029 unit decrease	Genome-wide genotyping array	(A/G)	G	0.4485	0	1	1	3442204	477575	0.022	0.029	0.0255	0.00178571	FALSE
rs13108218	rs13108218	very low density lipoprotein cholesterol measurement, cholesteryl esters:total lipids ratio	2022-04-27	35213538	115082 European		4p16.3	4	3442204		HGFAC			ENSG00000109758	rs13108218-A	intron_variant		0.384645	4e-11	10.3979	0.0263689	0.019-0.034 unit decrease	Genome-wide genotyping array	(A/G)	A	0.4485	0	1	1	3442204	115082	0.019	0.034	0.0263689	0.00382653	FALSE
rs13108218	rs13108218	low density lipoprotein cholesterol measurement	2020-07-21	32203549	440546 European		4p16.3	4	3442204	HGFAC	HGFAC			ENSG00000109758	rs13108218-A	intron_variant		0.385133	2e-16	15.699	0.0177573	0.014-0.022 unit increase	Genome-wide genotyping array	(A/G)	A	0.4485	0	1	1	3442204	440546	0.014	0.022	0.0177573	0.00204082	FALSE
rs13108218	rs13108218	total cholesterol measurement, very low density lipoprotein cholesterol measurement	2022-04-27	35213538	115082 European		4p16.3	4	3442204		HGFAC			ENSG00000109758	rs13108218-A	intron_variant		0.384645	8e-16	15.0969	0.0335772	0.025-0.042 unit increase	Genome-wide genotyping array	(A/G)	A	0.4485	0	1	1	3442204	115082	0.025	0.042	0.0335772	0.00433673	FALSE
rs13108218	rs13108218	chylomicron measurement, very low density lipoprotein cholesterol measurement, phospholipids:total lipids ratio	2022-04-27	35213538	111638 European		4p16.3	4	3442204		HGFAC			ENSG00000109758	rs13108218-A	intron_variant		0.384853	2e-08	7.69897	0.0239198	0.016-0.032 unit increase	Genome-wide genotyping array	(A/G)	A	0.4485	0	1	1	3442204	111638	0.016	0.032	0.0239198	0.00408163	FALSE
rs13108218	rs13108218	cholesteryl ester measurement, low density lipoprotein cholesterol measurement	2022-04-27	35213538	115082 European		4p16.3	4	3442204		HGFAC			ENSG00000109758	rs13108218-A	intron_variant		0.384645	9e-13	12.0458	0.0305611	0.022-0.039 unit increase	Genome-wide genotyping array	(A/G)	A	0.4485	0	1	1	3442204	115082	0.022	0.039	0.0305611	0.00433673	FALSE
rs13140982	rs13140982	blood urea nitrogen measurement	2022-05-26	34272381	679531 European 173149		4q22.1	4	89357128		GPRIN3 - SNCA	ENSG00000185477	ENSG00000145335		rs13140982-G	intergenic_variant		0.3435	7e-06	5.1549	0.0025	0.0013-0.0037 unit increase	Genome-wide genotyping array	(A/G)	G	0.4826	0	1	1	89357128	852680	0.0013	0.0037	0.0025	0.000612245	FALSE
rs13157326	rs972762	hemoglobin measurement	2020-09-18	32888494	408112 British		5p13.2	5	34507403						rs972762-G	intergenic_variant		0.466159	3e-16	15.5229	0.0184122	0.014-0.023 unit decrease	Genome-wide genotyping array	(T/G)	G	0.371	3231	0.9991	0.9479	34507403	408112	0.014	0.023	0.0184122	0.00229592	FALSE
rs13157326	rs13157326	blood urea nitrogen measurement	2022-05-26	34272381	679531 European 173149		5p13.2	5	34504172		C1QTNF3-AMACR - RAI14	ENSG00000273294	ENSG00000039560		rs13157326-A	intergenic_variant		0.451	4e-21	20.3979	0.0046	0.0036-0.0056 unit increase	Genome-wide genotyping array	(G/A)	A	0.359	0	1	1	34504172	852680	0.0036	0.0056	0.0046	0.000510204	FALSE
rs13157326	rs6880621	erythrocyte count	2017-08-30	27863252	172952 European		5p13.2	5	34504277	intergenic	C1QTNF3-AMACR - RAI14	ENSG00000273294	ENSG00000039560		rs6880621-A	intergenic_variant		0.5302	4e-09	8.39794	0.0213361	0.014-0.028 unit increase	Genome-wide genotyping array	(G/A)	A	0.4179	105	1	0.7801	34504277	172952	0.014	0.028	0.0213361	0.00357143	FALSE
rs13157326	rs11747360	hematocrit	2020-09-21	32888493	562259 European		5p13.2	5	34506738	NR					rs11747360-A	intergenic_variant		0.467389	1e-23	23	0.01866	0.015-0.022 SD unit decrease	Genome-wide genotyping array	(G/A)	A	0.3662	2566	0.9991	0.9677	34506738	562259	0.015	0.022	0.01866	0.00178571	FALSE
rs1321917	rs1407243	PR interval	2020-07-24	32439900	271570 European 8173 African American 12823 Hispanic/Latino		9q33.1	9	116552572	ASTN2	ASTN2, ASTN2-AS1			ENSG00000148219, ENSG00000229105	rs1407243-C	intron_variant		0.6	9e-09	8.04576	0.37	0.25-0.49 ms increase	Genome-wide genotyping array	(C/T)	C	0.4611	-10078	0.9976	0.9936	116552572	292566	0.25	0.49	0.37	0.0612245	FALSE
rs1321917	rs13283416	BMI-adjusted waist-hip ratio	2021-08-24	34021172	219872 British		9q33.1	9	116539328	ASTN2, RP11-264C15.2	ASTN2-AS1, ASTN2			ENSG00000229105, ENSG00000148219	rs13283416-G	intron_variant		NR	2e-08	7.69897	0.0160305	0.01-0.022 unit decrease	Genome-wide genotyping array	(T/G)	G	0.4724	-23322	0.863	0.7127	116539328	219872	0.01	0.022	0.0160305	0.00306122	FALSE
rs1321917	rs13283416	osteoarthritis, hip	2019-01-21	30374069	17151 European 596639 European		9q33.1	9	116539328	ASTN2	ASTN2-AS1, ASTN2			ENSG00000229105, ENSG00000148219	rs13283416-G	intron_variant		NR	5e-14	13.301	1.1	1.07-1.12	Genome-wide genotyping array	(T/G)	G	0.4724	-23322	0.863	0.7127	116539328	613790	0.0676586	0.113329	0.0953102	0.0116505	FALSE
rs1321917	rs1321917	total hip arthroplasty, osteoarthritis	2021-11-01	34450027	23021 European 296016 European		9q33.1	9	116562650		ASTN2			ENSG00000148219	rs1321917-C	intron_variant		0.4088	1e-18	18	1.10296	1.079226304-1.127221325	Genome-wide genotyping array	(G/C)	C	0.4615	0	1	1	116562650	319037	0.0762444	0.119756	0.0979999	0.0110998	FALSE
rs13245051	rs12705894	body height	2021-01-26	32376654	453169 European		7q31.1	7	113711197	PPP1R3A					rs12705894-G	intergenic_variant		0.447911	2e-08	7.69897	0.00780083	0.0051-0.0105 unit increase	Genome-wide genotyping array	(G/A)	G	0.2328	-11547	0.9954	0.8585	113711197	453169	0.0051	0.0105	0.00780083	0.00137755	FALSE
rs132639	rs132653	alkaline phosphatase measurement	2021-06-29	33462484	342535 European 6019 African 7337 South Asian		22q12.3	22	36160775	NR	APOL3			ENSG00000128284	rs132653-T	missense_variant		NR	3e-20	19.5229	0.0284	0.022-0.034 unit increase	Genome-wide genotyping array	(G/T)	T	0.2153	12925	0.8606	0.6864	36160775	355891	0.022	0.034	0.0284	0.00306122	FALSE
rs132639	rs132653	serum alanine aminotransferase measurement	2021-06-29	33462484	342387 European 6017 African 7325 South Asian		22q12.3	22	36160775	NR	APOL3			ENSG00000128284	rs132653-T	missense_variant		NR	2e-36	35.699	0.0388	0.033-0.045 unit increase	Genome-wide genotyping array	(G/T)	T	0.2153	12925	0.8606	0.6864	36160775	355729	0.033	0.045	0.0388	0.00306122	FALSE
rs132639	rs132653	aspartate aminotransferase to alanine aminotransferase ratio	2021-06-29	33462484	341165 European 5981 African 7309 South Asian		22q12.3	22	36160775	NR	APOL3			ENSG00000128284	rs132653-T	missense_variant		NR	1e-28	28	0.0343	0.028-0.04 unit decrease	Genome-wide genotyping array	(G/T)	T	0.2153	12925	0.8606	0.6864	36160775	354455	0.028	0.04	0.0343	0.00306122	FALSE
rs132639	rs132653	aspartate aminotransferase measurement	2021-06-29	33462484	341246 European 5982 African 7313 South Asian		22q12.3	22	36160775	NR	APOL3			ENSG00000128284	rs132653-T	missense_variant		NR	4e-14	13.3979	0.0233	0.017-0.029 unit increase	Genome-wide genotyping array	(G/T)	T	0.2153	12925	0.8606	0.6864	36160775	354541	0.017	0.029	0.0233	0.00306122	FALSE
rs13283416	rs13283416	BMI-adjusted waist-hip ratio	2021-08-24	34021172	219872 British		9q33.1	9	116539328	ASTN2, RP11-264C15.2	ASTN2-AS1, ASTN2			ENSG00000229105, ENSG00000148219	rs13283416-G	intron_variant		NR	2e-08	7.69897	0.0160305	0.01-0.022 unit decrease	Genome-wide genotyping array	(T/G)	G	0.4724	0	1	1	116539328	219872	0.01	0.022	0.0160305	0.00306122	FALSE
rs13283416	rs1407243	PR interval	2020-07-24	32439900	271570 European 8173 African American 12823 Hispanic/Latino		9q33.1	9	116552572	ASTN2	ASTN2, ASTN2-AS1			ENSG00000148219, ENSG00000229105	rs1407243-C	intron_variant		0.6	9e-09	8.04576	0.37	0.25-0.49 ms increase	Genome-wide genotyping array	(C/T)	C	0.4611	13244	0.8662	0.7167	116552572	292566	0.25	0.49	0.37	0.0612245	FALSE
rs13283416	rs1321917	total hip arthroplasty, osteoarthritis	2021-11-01	34450027	23021 European 296016 European		9q33.1	9	116562650		ASTN2			ENSG00000148219	rs1321917-C	intron_variant		0.4088	1e-18	18	1.10296	1.079226304-1.127221325	Genome-wide genotyping array	(G/C)	C	0.4615	23322	0.863	0.7127	116562650	319037	0.0762444	0.119756	0.0979999	0.0110998	FALSE
rs13283416	rs13283416	osteoarthritis, hip	2019-01-21	30374069	17151 European 596639 European		9q33.1	9	116539328	ASTN2	ASTN2-AS1, ASTN2			ENSG00000229105, ENSG00000148219	rs13283416-G	intron_variant		NR	5e-14	13.301	1.1	1.07-1.12	Genome-wide genotyping array	(T/G)	G	0.4724	0	1	1	116539328	613790	0.0676586	0.113329	0.0953102	0.0116505	FALSE
rs13329952	rs13329952	Calcium channel blocker use measurement	2019-06-21	31015401	31904 European 172474 European		16p12.3	16	20355185	UMOD	UMOD			ENSG00000169344	rs13329952-C	intron_variant		0.192068	4e-08	7.39794	0.0559421	0.036-0.076 unit decrease	Genome-wide genotyping array	(T/C)	C	0.2492	0	1	1	20355185	204378	0.036	0.076	0.0559421	0.0102041	FALSE
rs13329952	rs13329952	urate measurement	2021-02-17	33356394	454183 European		16p12.3	16	20355185	NR	UMOD			ENSG00000169344	rs13329952-T	intron_variant		0.81	3e-11	10.5229	0.0156	0.011-0.02 unit increase	Genome-wide genotyping array	(T/C)	T	0.2492	0	1	1	20355185	454183	0.011	0.02	0.0156	0.00229592	FALSE
rs13329952	rs13333226	hypertension	2010-12-16	21082022	1621 1699	19,845 extreme cases, 16,541 controls	16p12.3	16	20354332	UMOD	UMOD			ENSG00000169344	rs13333226-A	intron_variant		0.81	4e-11	10.3979	1.15	1.10-1.19	Genome-wide genotyping array	(A/G)	A	0.2398	-853	0.8281	0.6518	20354332	3320	0.0953102	0.173953	0.139762	0.020062	FALSE
rs13417750	rs12105304	uric acid measurement	2021-12-14	34594039	343836 European 129405 East Asian		2p24.2	2	18495956		KCNS3 - RDH14	ENSG00000170745	ENSG00000240857		rs12105304-G	intron_variant		NR	8e-22	21.0969	0.0206	0.016-0.025 unit increase	Genome-wide genotyping array	(A/G)	G	0.1671	-4143	0.9937	0.6267	18495956	473241	0.016	0.025	0.0206	0.00229592	FALSE
rs13417750	rs12105304	urate measurement	2021-02-17	33356394	454183 European		2p24.2	2	18495956	NR	KCNS3 - RDH14	ENSG00000170745	ENSG00000240857		rs12105304-A	intron_variant		0.68	2e-25	24.699	0.0202	0.016-0.024 unit decrease	Genome-wide genotyping array	(A/G)	A	0.1671	-4143	0.9937	0.6267	18495956	454183	0.016	0.024	0.0202	0.00204082	FALSE
rs1407040	rs1407040	diastolic blood pressure	2021-12-14	34594039	145515 East Asian		20q13.32	20	58897119		GNAS			ENSG00000087460	rs1407040-T	intron_variant		0.726128	8e-10	9.09691	0.0239136	0.016-0.032 unit decrease	Genome-wide genotyping array	(C/T)	T	0.2482	0	1	1	58897119	145515	0.016	0.032	0.0239136	0.00408163	FALSE
rs1407040	rs6026584	renal system measurement, blood urea nitrogen measurement	2012-09-18	22797727	39717 East Asian	17,461 East Asian ancestry individuals	20q13.32	20	58894018	GNAS	GNAS			ENSG00000087460	rs6026584-T	non_coding_transcript_exon_variant		0.32	9e-09	8.04576	0.0052	0.0034-0.0070 mg/dl increase	Genome-wide genotyping array	(T/C)	T	0.2536	-3101	0.986	0.9447	58894018	39717	0.0034	0.007	0.0052	0.000918367	FALSE
rs1407040	rs1407040	urate measurement	2019-10-29	31578528	288649 European 125725 East Asian 33671 African American 9037 South Asian 608 Hispanic		20q13.32	20	58897119	GNAS	GNAS			ENSG00000087460	rs1407040-T	intron_variant		0.6851	6e-14	13.2218	0.0248	0.018-0.031 mg/dL decrease	Genome-wide genotyping array	(C/T)	T	0.2482	0	1	1	58897119	457690	0.018	0.031	0.0248	0.00331633	FALSE
rs1407040	rs6026579	Calcium channel blocker use measurement	2021-12-14	34594039	49327 East Asian 129399 East Asian		20q13.32	20	58888938		GNAS			ENSG00000087460	rs6026579-T	5_prime_UTR_variant		0.723729	6e-09	8.22185	0.0532361	0.035-0.071 unit decrease	Genome-wide genotyping array	(C/T)	T	0.3005	-8181	0.9149	0.6432	58888938	178726	0.035	0.071	0.0532361	0.00918367	FALSE
rs1407040	rs13831	colorectal cancer	2019-04-09	30529582	22775 East Asian 47731 East Asian		20q13.32	20	58900136	GNAS	GNAS			ENSG00000087460	rs13831-G	3_prime_UTR_variant		0.684	2e-08	7.69897	1.08	1.05-1.11	Genome-wide genotyping array, Exome genotyping array	(A/G)	G	0.2027	3017	0.9397	0.6799	58900136	70506	0.0487902	0.10436	0.076961	0.014176	FALSE
rs1407040	rs1407040	blood urea nitrogen measurement	2022-05-26	34272381	679531 European 173149		20q13.32	20	58897119		GNAS			ENSG00000087460	rs1407040-C	intron_variant		0.6654	1e-08	8	0.0029	0.0019-0.0039 unit increase	Genome-wide genotyping array	(C/T)	C	0.2482	0	1	1	58897119	852680	0.0019	0.0039	0.0029	0.000510204	FALSE
rs1407040	rs1407040	cystatin C measurement	2021-06-29	33462484	342399 European 6015 African 7338 South Asian		20q13.32	20	58897119	NR	GNAS			ENSG00000087460	rs1407040-T	intron_variant		NR	2e-11	10.699	0.0168	0.012-0.022 unit decrease	Genome-wide genotyping array	(C/T)	T	0.2482	0	1	1	58897119	355752	0.012	0.022	0.0168	0.00255102	FALSE
rs1407040	rs2057291	BMI-adjusted waist circumference	2016-11-18	26785701	44609 East Asian	up to 24,146 East Asian individuals, up to 229,290 individuals	20q13.32	20	58896988	GNAS	GNAS			ENSG00000087460	rs2057291-G	intron_variant		0.733	4e-08	7.39794	0.025	0.015-0.035 unit increase	Genome-wide genotyping array	(A/G)	G	0.2468	-131	1	0.9925	58896988	44609	0.015	0.035	0.025	0.00510204	FALSE
rs148635648	rs73118830	uric acid measurement	2021-12-14	34594039	343836 European 129405 East Asian		7p12.1	7	50697251		GRB10			ENSG00000106070	rs73118830-C	intron_variant		NR	4e-09	8.39794	0.0196	0.013-0.026 unit decrease	Genome-wide genotyping array	(T/C)	C	0.0641	13698	0.9966	0.8679	50697251	473241	0.013	0.026	0.0196	0.00331633	FALSE
rs148635648	rs17449280	eosinophil count	2020-09-18	32888494	408112 British		7p12.1	7	50666721	GRB10	GRB10			ENSG00000106070	rs17449280-A	intron_variant		0.089022	9e-15	14.0458	0.0301986	0.023-0.038 unit decrease	Genome-wide genotyping array	(G/A)	A	0.0643	-16832	0.9732	0.8303	50666721	408112	0.023	0.038	0.0301986	0.00382653	FALSE
rs148635648	rs148635648	blood urea nitrogen measurement	2022-05-26	34272381	679531 European 173149		7p12.1	7	50683553		GRB10			ENSG00000106070	rs148635648-G	intron_variant		0.9148	3e-07	6.52288	0.0045	0.0027-0.0063 unit increase	Genome-wide genotyping array	(A/G)	G	0.0727	0	1	1	50683553	852680	0.0027	0.0063	0.0045	0.000918367	FALSE
rs148635648	rs17548938	basophil count, eosinophil count	2017-08-30	27863252	171771 European		7p12.1	7	50739728	GRB10	GRB10			ENSG00000106070	rs17548938-A	intron_variant		0.0861	2e-09	8.69897	0.0382324	0.026-0.051 unit decrease	Genome-wide genotyping array	(G/A)	A	0.0795	56175	0.8627	0.6757	50739728	171771	0.026	0.051	0.0382324	0.00637755	FALSE
rs148635648	rs17450294	mean reticulocyte volume	2020-09-18	32888494	408112 British		7p12.1	7	50695762	GRB10	GRB10			ENSG00000106070	rs17450294-C	intron_variant		0.085742	1e-11	11	0.0270668	0.019-0.035 unit increase	Genome-wide genotyping array	(T/C)	C	0.0641	12209	0.9966	0.8679	50695762	408112	0.019	0.035	0.0270668	0.00408163	FALSE
rs1511299	rs34464850	cortical surface area measurement	2020-07-21	32193296	33992 European	14,727 European ancestry individuals, 2,943 individuals	3q23	3	142002920	NR	TFDP2			ENSG00000114126	rs34464850-C	intron_variant		0.1536	2e-18	17.699	956.84	742.14-1171.54 unit increase	Genome-wide genotyping array	(G/C)	C	0.1204	5690	1	0.6715	142002920	33992	742.14	1171.54	956.84	109.541	FALSE
rs1511299	rs7644383	mean reticulocyte volume	2020-09-18	32888494	408112 British		3q23	3	142025109	TFDP2	TFDP2			ENSG00000114126	rs7644383-T	intron_variant		0.731067	2e-25	24.699	0.0265439	0.022-0.032 unit increase	Genome-wide genotyping array	(C/T)	T	0.1653	27879	0.9229	0.8278	142025109	408112	0.022	0.032	0.0265439	0.00255102	FALSE
rs1511299	rs1511299	uric acid measurement	2021-12-14	34594039	343836 European 129405 East Asian		3q23	3	141997230		TFDP2			ENSG00000114126	rs1511299-C	intron_variant		NR	4e-26	25.3979	0.0211	0.017-0.025 unit decrease	Genome-wide genotyping array	(T/C)	C	0.1693	0	1	1	141997230	473241	0.017	0.025	0.0211	0.00204082	FALSE
rs151245	rs151245	blood urea nitrogen measurement	2022-05-26	34272381	679531 European 173149		18q11.2	18	26869085		AQP4-AS1			ENSG00000260372	rs151245-T	intron_variant		0.6102	3e-10	9.52288	0.0031	0.0021-0.0041 unit increase	Genome-wide genotyping array	(G/T)	T	0.4964	0	1	1	26869085	852680	0.0021	0.0041	0.0031	0.000510204	FALSE
rs151245	rs151245	serum urea measurement	2021-06-29	33462484	342286 European 6015 African 7336 South Asian		18q11.2	18	26869085	NR	AQP4-AS1			ENSG00000260372	rs151245-T	intron_variant		NR	3e-13	12.5229	0.0179	0.013-0.023 unit increase	Genome-wide genotyping array	(G/T)	T	0.4964	0	1	1	26869085	355637	0.013	0.023	0.0179	0.00255102	FALSE
rs151245	rs151245	cystatin C measurement	2021-06-29	33462484	342399 European 6015 African 7338 South Asian		18q11.2	18	26869085	NR	AQP4-AS1			ENSG00000260372	rs151245-T	intron_variant		NR	6e-14	13.2218	0.0183	0.014-0.023 unit increase	Genome-wide genotyping array	(G/T)	T	0.4964	0	1	1	26869085	355752	0.014	0.023	0.0183	0.00229592	FALSE
rs1541939	rs13328868	uric acid measurement	2021-12-14	34594039	343836 European 129405 East Asian		11p15.4	11	5555385		OR52H2P - OR52B5P	ENSG00000248553	ENSG00000231049		rs13328868-G	intron_variant		NR	7e-09	8.1549	0.0135	0.009-0.018 unit increase	Genome-wide genotyping array	(A/G)	G	0.4551	-1819	0.9264	0.8304	5555385	473241	0.009	0.018	0.0135	0.00229592	FALSE
rs154656	rs56397046	calcium measurement	2021-12-14	34594039	315153 European 83980 East Asian		16q24.3	16	89653547		CHMP1A			ENSG00000131165	rs56397046-T	intron_variant		NR	4e-16	15.3979	0.0213	0.016-0.026 unit decrease	Genome-wide genotyping array	(C/T)	T	0.1627	11952	0.9737	0.7083	89653547	399133	0.016	0.026	0.0213	0.00255102	FALSE
rs154656	rs258321	cigarettes per day measurement	2019-03-28	30643251	377334 European		16q24.3	16	89690065	NR	CDK10			ENSG00000185324	rs258321-G	non_coding_transcript_exon_variant		0.429	2e-10	9.69897	0.0157962	0.011-0.021 unit increase	Genome-wide genotyping array	(A/G)	G	0.2045	48470	0.8683	0.7448	89690065	377334	0.011	0.021	0.0157962	0.00255102	FALSE
rs154656	rs2437957	Agents acting on the renin-angiotensin system use measurement	2021-12-14	34594039	62752 European 174778 European 45820 East Asian 132906 East Asian		16q24.3	16	89649240		CHMP1A			ENSG00000131165	rs2437957-A	non_coding_transcript_exon_variant		NR	6e-15	14.2218	0.0479	0.036-0.06 unit decrease	Genome-wide genotyping array	(G/A)	A	0.1905	7645	0.9894	0.8854	89649240	416256	0.036	0.06	0.0479	0.00612245	FALSE
rs154656	rs467357	Calcium channel blocker use measurement	2021-12-14	34594039	31904 European 172474 European 49327 East Asian 129399 East Asian		16q24.3	16	89650989		CHMP1A			ENSG00000131165	rs467357-G	intron_variant		NR	2e-16	15.699	0.0648	0.049-0.08 unit decrease	Genome-wide genotyping array	(A/G)	G	0.1903	9394	0.9907	0.8866	89650989	383104	0.049	0.08	0.0648	0.00790816	FALSE
rs154656	rs258317	Beta blocking agent use measurement	2021-12-14	34594039	31700 European 192324 European 20367 East Asian 158359 East Asian		16q24.3	16	89665830		SPATA33			ENSG00000167523	rs258317-T	intron_variant		NR	2e-11	10.699	0.055	0.039-0.071 unit decrease	Genome-wide genotyping array	(C/T)	T	0.2316	24235	0.9144	0.7217	89665830	402750	0.039	0.071	0.055	0.00816327	FALSE
rs154656	rs447735	hemoglobin measurement	2017-08-30	27863252	172925 European		16q24.3	16	89667941	SPATA33	SPATA33			ENSG00000167523	rs447735-C	intron_variant		0.4186	1e-09	9	0.0219411	0.015-0.029 unit increase	Genome-wide genotyping array	(T/C)	C	0.2015	26346	0.8976	0.7813	89667941	172925	0.015	0.029	0.0219411	0.00357143	FALSE
rs154656	rs154657	homocysteine measurement	2014-01-31	23824729	44147 European		16q24.3	16	89641688	DPEP1	CHMP1A			ENSG00000131165	rs154657-A	intron_variant		0.47	2e-43	42.699	0.0963	0.083-0.11 unit increase	Genome-wide genotyping array	(G/A)	A	0.1999	93	0.9975	0.9553	89641688	44147	0.083	0.11	0.0963	0.00688776	FALSE
rs154656	rs465507	sugar consumption measurement	2019-09-25	31005972	174424 European		16q24.3	16	89694084	CDK10	CDK10			ENSG00000185324	rs465507-C	non_coding_transcript_exon_variant		0.63	9e-06	5.04576	0.76	0.43-1.09 g/day increase	Genome-wide genotyping array	(C/G)	C	0.152	52489	0.9437	0.6133	89694084	174424	0.43	1.09	0.76	0.168367	FALSE
rs154656	rs447735	alkaline phosphatase measurement	2021-12-14	34594039	344292 European 118886 East Asian		16q24.3	16	89667941		SPATA33			ENSG00000167523	rs447735-C	intron_variant		NR	4e-12	11.3979	0.0162	0.012-0.021 unit increase	Genome-wide genotyping array	(T/C)	C	0.2015	26346	0.8976	0.7813	89667941	463178	0.012	0.021	0.0162	0.00229592	FALSE
rs154656	rs2437957	Diuretic use measurement	2021-12-14	34594039	34453 European 194633 European 22356 East Asian 156370 East Asian		16q24.3	16	89649240		CHMP1A			ENSG00000131165	rs2437957-A	non_coding_transcript_exon_variant		NR	8e-10	9.09691	0.0492	0.034-0.065 unit decrease	Genome-wide genotyping array	(G/A)	A	0.1905	7645	0.9894	0.8854	89649240	407812	0.034	0.065	0.0492	0.00790816	FALSE
rs1548945	rs2712169	appendicular lean mass	2020-02-07	31761296	181862 European		2q35	2	216806626	NR	FABP5P14 - TNP1	ENSG00000234588	ENSG00000118245		rs2712169-A	intron_variant		0.581138	4e-12	11.3979	0.0470572	0.034-0.061 unit increase	Genome-wide genotyping array	(G/A)	A	0.4894	5561	0.961	0.8587	216806626	181862	0.034	0.061	0.0470572	0.00688776	FALSE
rs162005	rs162004	blood urea nitrogen measurement	2021-12-14	34594039	344052 European 148767 East Asian		18q11.2	18	26867972		AQP4-AS1			ENSG00000260372	rs162004-G	non_coding_transcript_exon_variant		NR	4e-14	13.3979	0.0152	0.011-0.019 unit increase	Genome-wide genotyping array	(C/G)	G	0.3317	150	0.9963	0.6337	26867972	492819	0.011	0.019	0.0152	0.00204082	FALSE
rs166775	rs203273	low density lipoprotein cholesterol measurement	2020-08-19	32493714	431167 European		4p14	4	40416653	NR	RNU7-74P - RBM47	ENSG00000239010	ENSG00000163694		rs203273-C	intergenic_variant		0.343941	5e-12	11.301	0.0139005	0.01-0.0178 unit decrease	Genome-wide genotyping array	(C/T)	C	0.4822	-1767	0.9616	0.625	40416653	431167	0.01	0.0178	0.0139005	0.0019898	FALSE
rs16827879	rs62197345	aspartate aminotransferase measurement	2021-12-14	34594039	342990 European 150068 East Asian		2q37.1	2	231261985		ARMC9			ENSG00000135931	rs62197345-A	intron_variant		NR	2e-08	7.69897	0.0126	0.0083-0.0169 unit increase	Genome-wide genotyping array	(C/A)	A	0.2388	34397	0.9024	0.6565	231261985	493058	0.0083	0.0169	0.0126	0.00219388	FALSE
rs16874052	rs16874060	red blood cell density measurement	2020-09-21	32888493	545203 European		4p15.2	4	23736242	NR	ERVH-1 - PPARGC1A	ENSG00000251292	ENSG00000109819		rs16874060-G	intron_variant		0.047346	8e-21	20.0969	0.04073	0.032-0.049 SD unit increase	Genome-wide genotyping array	(A/G)	G	0.0737	1342	1	0.9942	23736242	545203	0.032	0.049	0.04073	0.00433673	FALSE
rs16874052	rs73260458	cystatin C measurement	2021-06-29	33462484	342399 European 6015 African 7338 South Asian		4p15.2	4	23744797	NR	ERVH-1 - PPARGC1A	ENSG00000251292	ENSG00000109819		rs73260458-T	intron_variant		NR	8e-10	9.09691	0.0337	0.023-0.044 unit decrease	Genome-wide genotyping array	(C/T)	T	0.0735	9897	0.9736	0.9396	23744797	355752	0.023	0.044	0.0337	0.00535714	FALSE
rs16874052	rs16874060	erythrocyte count	2020-09-18	32888494	408112 British		4p15.2	4	23736242	RP11-380P13.1	ERVH-1 - PPARGC1A	ENSG00000251292	ENSG00000109819		rs16874060-G	intron_variant		0.047265	2e-19	18.699	0.0467127	0.037-0.057 unit increase	Genome-wide genotyping array	(A/G)	G	0.0737	1342	1	0.9942	23736242	408112	0.037	0.057	0.0467127	0.00510204	FALSE
rs16874052	rs16874052	blood urea nitrogen measurement	2022-05-26	34272381	679531 European 173149		4p15.2	4	23734900		ERVH-1 - PPARGC1A	ENSG00000251292	ENSG00000109819		rs16874052-A	intron_variant		0.9516	2e-08	7.69897	0.0064	0.0042-0.0086 unit increase	Genome-wide genotyping array	(A/G)	A	0.0741	0	1	1	23734900	852680	0.0042	0.0086	0.0064	0.00112245	FALSE
rs16874052	rs16874052	hematocrit	2020-09-21	32888493	562259 European		4p15.2	4	23734900	NR	ERVH-1 - PPARGC1A	ENSG00000251292	ENSG00000109819		rs16874052-G	intron_variant		0.047297	4e-24	23.3979	0.044102	0.036-0.053 SD unit increase	Genome-wide genotyping array	(A/G)	G	0.0741	0	1	1	23734900	562259	0.036	0.053	0.044102	0.00433673	FALSE
rs16874052	rs73260456	hemoglobin measurement	2020-09-21	32888493	563946 European		4p15.2	4	23742215	NR	ERVH-1 - PPARGC1A	ENSG00000251292	ENSG00000109819		rs73260456-A	intron_variant		0.047643	2e-22	21.699	0.042163	0.034-0.051 SD unit increase	Genome-wide genotyping array	(G/A)	A	0.0757	7315	0.9942	0.9658	23742215	563946	0.034	0.051	0.042163	0.00433673	FALSE
rs16930370	rs16930370	neutrophil count	2020-09-21	32888493	519288 European		12p13.32	12	3278531	NR	TSPAN9			ENSG00000011105	rs16930370-C	synonymous_variant	synonymous	0.17337	2e-13	12.699	0.018955	0.014-0.024 SD unit increase	Genome-wide genotyping array	(T/C)	C	0.1727	0	1	1	3278531	519288	0.014	0.024	0.018955	0.00255102	FALSE
rs16942751	rs16942751	erythrocyte count	2021-12-14	34594039	350475 European 153512 East Asian		18q11.2	18	26813249		AQP4-AS1			ENSG00000260372	rs16942751-A	intron_variant		NR	9e-09	8.04576	0.0145	0.0096-0.0194 unit decrease	Genome-wide genotyping array	(C/A)	A	0.1422	0	1	1	26813249	503987	0.0096	0.0194	0.0145	0.0025	FALSE
rs16942751	rs16942751	uric acid measurement	2021-12-14	34594039	343836 European 129405 East Asian		18q11.2	18	26813249		AQP4-AS1			ENSG00000260372	rs16942751-A	intron_variant		NR	3e-11	10.5229	0.0176	0.012-0.023 unit increase	Genome-wide genotyping array	(C/A)	A	0.1422	0	1	1	26813249	473241	0.012	0.023	0.0176	0.00280612	FALSE
rs16942751	rs16942713	blood urea nitrogen measurement	2019-07-05	31152163	416178 European		18q11.2	18	26806571	AQP4	AQP4-AS1			ENSG00000260372	rs16942713-T	intron_variant		0.2054	5e-11	10.301	0.0067	0.0047-0.0087 unit increase	Genome-wide genotyping array	(G/T)	T	0.143	-6678	0.9558	0.9075	26806571	416178	0.0047	0.0087	0.0067	0.00102041	FALSE
rs16942751	rs16942751	hemoglobin measurement	2021-12-14	34594039	350474 European 152447 East Asian		18q11.2	18	26813249		AQP4-AS1			ENSG00000260372	rs16942751-A	intron_variant		NR	4e-09	8.39794	0.0141	0.0094-0.0188 unit decrease	Genome-wide genotyping array	(C/A)	A	0.1422	0	1	1	26813249	502921	0.0094	0.0188	0.0141	0.00239796	FALSE
rs16942751	rs16942751	hematocrit	2021-12-14	34594039	350475 European 153015 East Asian		18q11.2	18	26813249		AQP4-AS1			ENSG00000260372	rs16942751-A	intron_variant		NR	4e-09	8.39794	0.0145	0.0096-0.0194 unit decrease	Genome-wide genotyping array	(C/A)	A	0.1422	0	1	1	26813249	503490	0.0096	0.0194	0.0145	0.0025	FALSE
rs17001943	rs10483205	breast size	2018-11-30	29855537	5609 Japanese		22q13.1	22	40487595	NR	MRTFA			ENSG00000196588	rs10483205-T	intron_variant		0.29089	2e-07	6.69897	0.1527	0.095-0.21 unit decrease	Genome-wide genotyping array	(C/T)	T	0.0982	20986	0.9955	0.9298	40487595	5609	0.095	0.21	0.1527	0.0293367	FALSE
rs17001943	rs6001930	estrogen-receptor negative breast cancer	2017-12-19	29058716	14135 European 58126 European	7,333 European ancestry cases, 42,468 European ancestry controls	22q13.1	22	40480230	NR	MRTFA			ENSG00000196588	rs6001930-C	intron_variant		0.1	2e-11	10.699	1.14	1.08-1.19 Oncoarray)	Genome-wide genotyping array	(T/C)	C	0.1414	13621	0.9396	0.6226	40480230	72261	0.076961	0.173953	0.131028	0.0247429	FALSE
rs17001943	rs6001930	breast carcinoma	2021-12-20	32139696	24206 East Asian 24775 East Asian 122977 European 105974 European	10,829 East Asian ancestry cases, 10,996 East Asian ancestry controls, 5,958 Asian ancestry cases, 5,684 Asian ancestry controls	22q13.1	22	40480230		MRTFA			ENSG00000196588	rs6001930-T	intron_variant		NR	5e-34	33.301	0.9	0.89-0.92	Genome-wide genotyping array	(T/C)	T	0.1414	13621	0.9396	0.6226	40480230	277932	-0.116534	-0.0833816	-0.105361	0.0084572	FALSE
rs17046036	rs2271329	PR interval	2020-07-24	32439900	271570 European		2p16.2	2	54655244	SPTBN1	SPTBN1			ENSG00000115306	rs2271329-G	intron_variant		0.7994	3e-12	11.5229	0.5804	0.42-0.74 ms increase	Genome-wide genotyping array	(G/A)	G	0.1376	26927	0.94	0.7255	54655244	271570	0.42	0.74	0.5804	0.0816327	FALSE
rs17046036	rs2271329	heel bone mineral density	2019-01-28	30598549	426824 British		2p16.2	2	54655244	SPTBN1	SPTBN1			ENSG00000115306	rs2271329-G	intron_variant		0.808592	1e-13	13	0.0182739	0.013-0.023 unit decrease	Genome-wide genotyping array	(G/A)	G	0.1376	26927	0.94	0.7255	54655244	426824	0.013	0.023	0.0182739	0.00255102	FALSE
rs17050272	rs17050272	urate measurement	2019-10-29	31578528	288649 European 125725 East Asian 33671 African American 9037 South Asian 608 Hispanic		2q14.2	2	120548864	LINC01101	LINC01101 - Y_RNA	ENSG00000280409	ENSG00000200361		rs17050272-A	upstream_gene_variant		0.4301	1e-17	17	0.0276	0.021-0.034 mg/dL increase	Genome-wide genotyping array	(G/A)	A	0.3093	0	1	1	120548864	457690	0.021	0.034	0.0276	0.00331633	FALSE
rs17050272	rs17050272	blood protein measurement	2022-02-15	35078996	5364 Icelic		2q14.2	2	120548864		LINC01101 - Y_RNA	ENSG00000280409	ENSG00000200361		rs17050272-A	upstream_gene_variant		0.4112	7e-81	80.1549	0.338303	0.3-0.37 unit increase	Genome-wide genotyping array	(G/A)	A	0.3093	0	1	1	120548864	5364	0.3	0.37	0.338303	0.0178571	FALSE
rs17050272	rs17050272	blood urea nitrogen measurement	2022-05-26	34272381	679531 European 173149		2q14.2	2	120548864		LINC01101 - Y_RNA	ENSG00000280409	ENSG00000200361		rs17050272-A	upstream_gene_variant		0.4181	3e-17	16.5229	0.0042	0.0032-0.0052 unit increase	Genome-wide genotyping array	(G/A)	A	0.3093	0	1	1	120548864	852680	0.0032	0.0052	0.0042	0.000510204	FALSE
rs17050272	rs6706968	alkaline phosphatase measurement	2021-12-14	34594039	344292 European 118886 East Asian		2q14.2	2	120552693		LINC01101 - Y_RNA	ENSG00000280409	ENSG00000200361		rs6706968-C	non_coding_transcript_exon_variant		NR	1e-14	14	0.0157	0.012-0.02 unit increase	Genome-wide genotyping array	(A/C)	C	0.3407	3829	0.9628	0.8035	120552693	463178	0.012	0.02	0.0157	0.00204082	FALSE
rs17050272	rs17050272	low density lipoprotein cholesterol measurement	2020-07-21	32203549	440546 European		2q14.2	2	120548864	LINC01101	LINC01101 - Y_RNA	ENSG00000280409	ENSG00000200361		rs17050272-G	upstream_gene_variant		0.590728	3e-22	21.5229	0.0205207	0.016-0.025 unit increase	Genome-wide genotyping array	(G/A)	G	0.3093	0	1	1	120548864	440546	0.016	0.025	0.0205207	0.00229592	FALSE
rs17050272	rs17050272	apolipoprotein B measurement	2020-07-21	32203549	439214 European		2q14.2	2	120548864	LINC01101	LINC01101 - Y_RNA	ENSG00000280409	ENSG00000200361		rs17050272-G	upstream_gene_variant		0.590744	5e-31	30.301	0.0243835	0.02-0.029 unit increase	Genome-wide genotyping array	(G/A)	G	0.3093	0	1	1	120548864	439214	0.02	0.029	0.0243835	0.00229592	FALSE
rs17050272	rs17050272	C-reactive protein measurement	2022-05-06	35459240	575531 European		2q14.2	2	120548864		LINC01101 - Y_RNA	ENSG00000280409	ENSG00000200361		rs17050272-A	upstream_gene_variant		NR	4e-08	7.39794	0.0112	0.0073-0.0151 unit increase	Genome-wide genotyping array	(G/A)	A	0.3093	0	1	1	120548864	575531	0.0073	0.0151	0.0112	0.0019898	FALSE
rs17050272	rs17050272	uric acid measurement	2021-12-14	34594039	343836 European 129405 East Asian		2q14.2	2	120548864		LINC01101 - Y_RNA	ENSG00000280409	ENSG00000200361		rs17050272-A	upstream_gene_variant		NR	2e-34	33.699	0.0218	0.018-0.025 unit increase	Genome-wide genotyping array	(G/A)	A	0.3093	0	1	1	120548864	473241	0.018	0.025	0.0218	0.00178571	FALSE
rs17050272	rs17050272	sex hormone-binding globulin measurement	2020-12-14	32042192	180726 European		2q14.2	2	120548864	NR	LINC01101 - Y_RNA	ENSG00000280409	ENSG00000200361		rs17050272-A	upstream_gene_variant		0.409842	7e-08	7.1549	0.00611368	0.0037-0.0086 unit increase	Genome-wide genotyping array	(G/A)	A	0.3093	0	1	1	120548864	180726	0.0037	0.0086	0.00611368	0.00125	FALSE
rs17050272	rs17050272	serum gamma-glutamyl transferase measurement	2021-12-14	34594039	344104 European 133471 East Asian		2q14.2	2	120548864		LINC01101 - Y_RNA	ENSG00000280409	ENSG00000200361		rs17050272-A	upstream_gene_variant		NR	8e-22	21.0969	0.0181	0.014-0.022 unit increase	Genome-wide genotyping array	(G/A)	A	0.3093	0	1	1	120548864	477575	0.014	0.022	0.0181	0.00204082	FALSE
rs17050272	rs17050272	total cholesterol measurement	2021-12-14	34594039	344278 European 135808 East Asian		2q14.2	2	120548864		LINC01101 - Y_RNA	ENSG00000280409	ENSG00000200361		rs17050272-A	upstream_gene_variant		NR	7e-16	15.1549	0.0158	0.012-0.02 unit decrease	Genome-wide genotyping array	(G/A)	A	0.3093	0	1	1	120548864	480086	0.012	0.02	0.0158	0.00204082	FALSE
rs1713842	rs1713842	blood urea nitrogen measurement	2022-05-26	34272381	679531 European 173149		3q25.2	3	154068454		ARHGEF26-AS1, ARHGEF26-AS1			ENSG00000243069, ENSG00000281157	rs1713842-T	intron_variant		0.1387	1e-07	7	0.0037	0.0023-0.0051 unit increase	Genome-wide genotyping array	(T/A)	T	0.0913	0	1	1	154068454	852680	0.0023	0.0051	0.0037	0.000714286	FALSE
rs1719934	rs1719985	uric acid measurement	2021-12-14	34594039	343836 European 129405 East Asian		18p11.31	18	5598555		EPB41L3			ENSG00000082397	rs1719985-T	intron_variant		NR	2e-10	9.69897	0.0118	0.0083-0.0153 unit decrease	Genome-wide genotyping array	(C/T)	T	0.3407	13396	0.9484	0.7437	5598555	473241	0.0083	0.0153	0.0118	0.00178571	FALSE
rs17216707	rs17216707	fibroblast growth factor 23 measurement	2018-11-05	30217807	16624 European	4,443 African ancestry individuals	20q13.2	20	54115823	BCAS1, CYP24A1	BCAS1 - CYP24A1	ENSG00000064787	ENSG00000019186		rs17216707-T	intergenic_variant		0.7997	3e-24	23.5229	0.0542	0.044-0.064 unit increase	Genome-wide genotyping array	(T/C)	T	0.154	0	1	1	54115823	16624	0.044	0.064	0.0542	0.00510204	FALSE
rs17216707	rs17216707	calcium measurement	2021-12-14	34594039	315153 European 83980 East Asian		20q13.2	20	54115823		BCAS1 - CYP24A1	ENSG00000064787	ENSG00000019186		rs17216707-C	intergenic_variant		NR	4e-82	81.3979	0.0581	0.052-0.064 unit decrease	Genome-wide genotyping array	(T/C)	C	0.154	0	1	1	54115823	399133	0.052	0.064	0.0581	0.00306122	FALSE
rs17216707	rs17216707	vitamin D measurement	2020-10-28	32242144	417580 European		20q13.2	20	54115823		BCAS1 - CYP24A1	ENSG00000064787	ENSG00000019186		rs17216707-T	intergenic_variant		0.817316	6e-48	47.2218	0.038	0.032-0.044 unit decrease	Genome-wide genotyping array	(T/C)	T	0.154	0	1	1	54115823	417580	0.032	0.044	0.038	0.00306122	FALSE
rs17216707	rs17216707	blood urea nitrogen measurement	2022-05-26	34272381	679531 European 173149		20q13.2	20	54115823		BCAS1 - CYP24A1	ENSG00000064787	ENSG00000019186		rs17216707-T	intergenic_variant		0.8174	8e-23	22.0969	0.0065	0.0051-0.0079 unit increase	Genome-wide genotyping array	(T/C)	T	0.154	0	1	1	54115823	852680	0.0051	0.0079	0.0065	0.000714286	FALSE
rs17216707	rs17216707	nephrolithiasis	2020-02-11	31729369	6536 British 5587 Japanese 388508 British 28870 Japanese		20q13.2	20	54115823	CYP24A1	BCAS1 - CYP24A1	ENSG00000064787	ENSG00000019186		rs17216707-T	intergenic_variant		0.81	8e-18	17.0969	1.19	1.14-1.23	Genome-wide genotyping array	(T/C)	T	0.154	0	1	1	54115823	429501	0.131028	0.207014	0.173953	0.0193842	FALSE
rs17420882	rs17420882	blood urea nitrogen measurement	2022-05-26	34272381	679531 European 173149		1p21.2	1	100353172		CDC14A			ENSG00000079335	rs17420882-G	intron_variant		0.7127	2e-07	6.69897	0.0028	0.0018-0.0038 unit increase	Genome-wide genotyping array	(T/G)	G	0.2312	0	1	1	100353172	852680	0.0018	0.0038	0.0028	0.000510204	FALSE
rs1757915	rs1757915	blood urea nitrogen measurement	2022-05-26	34272381	679531 European 173149		1p32.2	1	56150137		LINC01755 - RPSAP20	ENSG00000233079	ENSG00000229871		rs1757915-G	intron_variant		0.3428	7e-06	5.1549	0.0024	0.0014-0.0034 unit increase	Genome-wide genotyping array	(G/A)	G	0.3369	0	1	1	56150137	852680	0.0014	0.0034	0.0024	0.000510204	FALSE
rs1757915	rs1230003	reticulocyte count	2020-09-18	32888494	408112 British		1p32.2	1	56149159	RP1-158P9.1	NA - RPSAP20		ENSG00000229871		rs1230003-G	intron_variant		0.37439	1e-65	65	0.0392715	0.035-0.044 unit increase	Genome-wide genotyping array	(T/G)	G	0.3946	-978	0.999	0.7779	56149159	408112	0.035	0.044	0.0392715	0.00229592	FALSE
rs1757915	rs1230005	red blood cell density measurement	2020-09-21	32888493	545203 European		1p32.2	1	56147306	NR	LINC01755 - RPSAP20	ENSG00000233079	ENSG00000229871		rs1230005-A	intron_variant		0.375148	1e-10	10	0.012155	0.0084-0.0159 SD unit increase	Genome-wide genotyping array	(G/A)	A	0.4495	-2831	0.9989	0.6208	56147306	545203	0.0084	0.0159	0.012155	0.00191327	FALSE
rs1757915	rs1230003	reticulocyte measurement	2020-09-18	32888494	408112 British		1p32.2	1	56149159	RP1-158P9.1	NA - RPSAP20		ENSG00000229871		rs1230003-G	intron_variant		0.374391	6e-59	58.2218	0.0371751	0.033-0.042 unit increase	Genome-wide genotyping array	(T/G)	G	0.3946	-978	0.999	0.7779	56149159	408112	0.033	0.042	0.0371751	0.00229592	FALSE
rs1758206	rs2738787	C-reactive protein measurement	2021-06-29	33462484	341805 European 6006 African 7316 South Asian		20q13.33	20	63697022	NR	RTEL1-TNFRSF6B, TNFRSF6B			ENSG00000026036, ENSG00000243509	rs2738787-G	synonymous_variant	synonymous	NR	4e-16	15.3979	0.0357	0.027-0.044 unit increase	Genome-wide genotyping array	(A/G)	G	0.0345	-7959	0.9939	0.7053	63697022	355127	0.027	0.044	0.0357	0.00433673	FALSE
rs1758206	rs2738787	aspartate aminotransferase measurement	2021-06-29	33462484	341246 European 5982 African 7313 South Asian		20q13.33	20	63697022	NR	RTEL1-TNFRSF6B, TNFRSF6B			ENSG00000026036, ENSG00000243509	rs2738787-G	synonymous_variant	synonymous	NR	9e-11	10.0458	0.0284	0.02-0.037 unit increase	Genome-wide genotyping array	(A/G)	G	0.0345	-7959	0.9939	0.7053	63697022	354541	0.02	0.037	0.0284	0.00433673	FALSE
rs1758206	rs2738787	IGF-1 measurement	2021-06-29	33462484	340567 European 5974 African 7283 South Asian		20q13.33	20	63697022	NR	RTEL1-TNFRSF6B, TNFRSF6B			ENSG00000026036, ENSG00000243509	rs2738787-G	synonymous_variant	synonymous	NR	2e-15	14.699	0.0349	0.026-0.044 unit decrease	Genome-wide genotyping array	(A/G)	G	0.0345	-7959	0.9939	0.7053	63697022	353824	0.026	0.044	0.0349	0.00459184	FALSE
rs1758206	rs2738787	serum gamma-glutamyl transferase measurement	2021-06-29	33462484	342339 European 6015 African 7336 South Asian		20q13.33	20	63697022	NR	RTEL1-TNFRSF6B, TNFRSF6B			ENSG00000026036, ENSG00000243509	rs2738787-G	synonymous_variant	synonymous	NR	3e-11	10.5229	0.0291	0.02-0.038 unit increase	Genome-wide genotyping array	(A/G)	G	0.0345	-7959	0.9939	0.7053	63697022	355690	0.02	0.038	0.0291	0.00459184	FALSE
rs1763632	rs698891	heel bone mineral density	2019-01-28	30598549	426824 British		1p36.13	1	15948274	ZBTB17	ZBTB17			ENSG00000116809	rs698891-C	intron_variant		0.894679	5e-24	23.301	0.0305809	0.025-0.037 unit decrease	Genome-wide genotyping array	(C/T)	C	0.1661	-37369	0.9777	0.6432	15948274	426824	0.025	0.037	0.0305809	0.00306122	FALSE
rs17713396	rs17714252	retinal vasculature measurement	2022-03-15	34743558	38932 British		2p25.3	2	285471		ALKAL2			ENSG00000189292	rs17714252-A	intron_variant		0.34453	2e-07	6.69897	0.036975	0.023-0.051 unit decrease	Genome-wide genotyping array	(G/A)	A	0.2835	58270	0.9821	0.8768	285471	38932	0.023	0.051	0.036975	0.00714286	FALSE
rs17713396	rs62114506	serum gamma-glutamyl transferase measurement	2021-12-14	34594039	344104 European 133471 East Asian		2p25.3	2	242793		SH3YL1			ENSG00000035115	rs62114506-C	splice_region_variant		NR	3e-14	13.5229	0.0166	0.012-0.021 unit increase	Genome-wide genotyping array	(G/C)	C	0.219	15592	0.995	0.7719	242793	477575	0.012	0.021	0.0166	0.00229592	FALSE
rs17713396	rs59937473	smoking status measurement	2019-03-28	30643251	1359002 European		2p25.3	2	271797	NR	ACP1			ENSG00000143727	rs59937473-A	intron_variant		0.349	2e-07	6.69897	0.00590285	0.0037-0.0081 unit decrease	Genome-wide genotyping array	(G/A)	A	0.2843	44596	0.9884	0.8846	271797	1359002	0.0037	0.0081	0.00590285	0.00112245	FALSE
rs17713396	rs17713396	blood urea nitrogen measurement	2022-05-26	34272381	679531 European 173149		2p25.3	2	227201		SH3YL1			ENSG00000035115	rs17713396-T	intron_variant		0.3317	3e-21	20.5229	0.0048	0.0038-0.0058 unit increase	Genome-wide genotyping array	(C/T)	T	0.2646	0	1	1	227201	852680	0.0038	0.0058	0.0048	0.000510204	FALSE
rs17713396	rs60843830	risk-taking behaviour	2019-03-18	30643258	557923 European		2p25.3	2	286756	LOC101927262	ALKAL2			ENSG00000189292	rs60843830-C	intron_variant		0.6638	7e-10	9.1549	0.0126526	0.0086-0.0167 unit increase	Genome-wide genotyping array	(C/G)	C	0.2718	59555	0.915	0.8071	286756	557923	0.0086	0.0167	0.0126526	0.00206633	FALSE
rs17713396	rs7595075	BMI-adjusted waist circumference	2021-08-24	34021172	186825 British		2p25.3	2	264019	SH3YL1	SH3YL1			ENSG00000035115	rs7595075-A	5_prime_UTR_variant		NR	2e-09	8.69897	0.0193466	0.013-0.026 unit increase	Genome-wide genotyping array	(C/A)	A	0.2644	36818	0.9908	0.9806	264019	186825	0.013	0.026	0.0193466	0.00331633	FALSE
rs17713396	rs11553746	low molecular weight phosphotyrosine protein phosphatase measurement	2022-04-11	28240269	997 European	338 Greater Middle Eastern (Middle Eastern, North African or Persian), South Asian ancestry, Asian ancestry individuals	2p25.3	2	272203		ACP1			ENSG00000143727	rs11553746-T	missense_variant	missense	NR	1e-257	257	1.237	1.19-1.29 unit increase	Genome-wide genotyping array	(C/T)	T	0.2434	45002	0.9877	0.8725	272203	997	1.19	1.29	1.237	0.0255102	FALSE
rs17713396	rs7595075	high density lipoprotein cholesterol measurement	2020-07-21	32203549	403943 European		2p25.3	2	264019	SH3YL1	SH3YL1			ENSG00000035115	rs7595075-C	5_prime_UTR_variant		0.653208	6e-13	12.2218	0.0144373	0.011-0.018 unit decrease	Genome-wide genotyping array	(C/A)	C	0.2644	36818	0.9908	0.9806	264019	403943	0.011	0.018	0.0144373	0.00178571	FALSE
rs17713396	rs79716074	blood protein measurement	2018-07-05	29875488	3301 European		2p25.3	2	277003	ACP1	ACP1			ENSG00000143727	rs79716074-G	missense_variant		0.337	0	1095	1.16	1.12-1.2 unit increase	Genome-wide genotyping array	(A/G)	G	0.2642	49802	0.9856	0.9694	277003	3301	1.12	1.2	1.16	0.0204082	FALSE
rs17713396	rs79716074	platelet crit	2020-09-18	32888494	408112 British		2p25.3	2	277003	ACP1	ACP1			ENSG00000143727	rs79716074-G	missense_variant		0.351345	1e-09	9	0.014278	0.0097-0.0189 unit increase	Genome-wide genotyping array	(A/G)	G	0.2642	49802	0.9856	0.9694	277003	408112	0.0097	0.0189	0.014278	0.00234694	FALSE
rs17713396	rs62114506	apolipoprotein A 1 measurement	2020-07-21	32203549	393193 European		2p25.3	2	242793	SH3YL1	SH3YL1			ENSG00000035115	rs62114506-G	splice_region_variant		0.737908	3e-10	9.52288	0.0140515	0.0097-0.0184 unit decrease	Genome-wide genotyping array	(G/C)	G	0.219	15592	0.995	0.7719	242793	393193	0.0097	0.0184	0.0140515	0.00221939	FALSE
rs17713396	rs11553746	large artery stroke	2019-06-26	28265093	2286 European 376 South Asian 8884 European 978 South Asian		2p25.3	2	272203	ACP1	ACP1			ENSG00000143727	rs11553746-T	missense_variant	missense	0.35	4e-06	5.39794	1.14	1.07‚Äì1.21	Exome genotyping array [Exome array]	(C/T)	T	0.2434	45002	0.9877	0.8725	272203	12524	0.0676586	0.19062	0.131028	0.0313678	FALSE
rs17713396	rs79154857	pulse pressure measurement	2021-12-14	34594039	360863 European 145445 East Asian		2p25.3	2	293688		ALKAL2 - LINC01865	ENSG00000189292	ENSG00000233684		rs79154857-C	intron_variant		NR	5e-08	7.30103	0.0123	0.008-0.0166 unit increase	Genome-wide genotyping array	(T/C)	C	0.2366	66487	0.9472	0.773	293688	506308	0.008	0.0166	0.0123	0.00219388	FALSE
rs1772976	rs11242779	P wave terminal force measurement	2017-09-29	28794112	33955 European 6778 African		6p25.2	6	2507667	C6orf195	GMDS-DT			ENSG00000250903	rs11242779-C	intron_variant		0.49	2e-08	7.69897	71	45.52-96.48 ms x uV decrease	Genome-wide genotyping array	(T/C)	C	0.3606	4566	0.9898	0.6591	2507667	40733	45.52	96.48	71	13	FALSE
rs1772976	rs9503212	red blood cell distribution width	2020-09-21	32888493	531774 European		6p25.2	6	2501301	NR	GMDS-DT			ENSG00000250903	rs9503212-A	intron_variant		0.476198	3e-11	10.5229	0.012642	0.0089-0.0164 SD unit increase	Genome-wide genotyping array	(A/G)	A	0.4692	-1800	1	0.9484	2501301	531774	0.0089	0.0164	0.012642	0.00191327	FALSE
rs1772976	rs1772976	reticulocyte measurement	2020-09-18	32888494	408112 British		6p25.2	6	2503101		GMDS-DT			ENSG00000250903	rs1772976-T	intron_variant		0.516383	4e-18	17.3979	0.0193732	0.015-0.024 unit decrease	Genome-wide genotyping array	(C/T)	T	0.4561	0	1	1	2503101	408112	0.015	0.024	0.0193732	0.00229592	FALSE
rs1772976	rs3966800	heel bone mineral density	2019-01-28	30598549	426824 British		6p25.2	6	2492879	GMDS-AS1	GMDS-DT			ENSG00000250903	rs3966800-A	intron_variant		0.509842	1e-33	33	0.0221801	0.019-0.026 unit increase	Genome-wide genotyping array	(A/T)	A	0.3592	-10222	0.9775	0.6389	2492879	426824	0.019	0.026	0.0221801	0.00178571	FALSE
rs1783827	rs17455626	cup-to-disc ratio measurement	2022-07-25	34077760	89579 European		11q12.1	11	57777012		CTNND1			ENSG00000198561	rs17455626-T	intron_variant		NR	3e-11	10.5229	0.0313	0.021-0.041 unit decrease	Genome-wide genotyping array	(T/C)	T	0.271	134946	0.872	0.6604	57777012	89579	0.021	0.041	0.0313	0.00510204	FALSE
rs1783827	rs1647396	household income	2020-01-29	31844048	505541 British		11q12.1	11	57633710	AP000662.4	SERPING1 - MIR130A	ENSG00000149131	ENSG00000208009		rs1647396-A	intergenic_variant		0.4646	4e-08	7.39794	0.011149	0.0072-0.0151 unit decrease	Genome-wide genotyping array	(G/A)	A	0.263	-8355	0.8601	0.6692	57633710	505541	0.0072	0.0151	0.011149	0.00201531	FALSE
rs1783827	rs7479922	electrocardiography	2020-11-30	32916098	63706 European		11q12.1	11	57702716	ZDHHC5, MED19, TMX2, TMX2-CTNND1	ZDHHC5 - MED19	ENSG00000156599	ENSG00000156603		rs7479922-A	intergenic_variant		0.447926	3e-08	7.52288	0.031274	0.02-0.042 unit decrease	Genome-wide genotyping array	(A/G)	A	0.2736	60650	0.8874	0.6749	57702716	63706	0.02	0.042	0.031274	0.00561224	FALSE
rs1800574	rs1800574	urate measurement	2019-10-29	31578528	288649 European 125725 East Asian 33671 African American 9037 South Asian 608 Hispanic		12q24.31	12	120979061	HNF1A	HNF1A-AS1, HNF1A			ENSG00000241388, ENSG00000135100	rs1800574-T	missense_variant	missense	0.033	3e-14	13.5229	0.0846	0.063-0.106 mg/dL decrease	Genome-wide genotyping array	(C/T)	T	0.02	0	1	1	120979061	457690	0.063	0.106	0.0846	0.0109694	FALSE
rs1800574	rs1800574	blood phosphate measurement	2021-06-29	33462484	312888 European 5568 African 6685 South Asian		12q24.31	12	120979061	NR	HNF1A-AS1, HNF1A			ENSG00000241388, ENSG00000135100	rs1800574-T	missense_variant	missense	NR	1e-13	13	0.0543	0.04-0.069 unit decrease	Genome-wide genotyping array	(C/T)	T	0.02	0	1	1	120979061	325141	0.04	0.069	0.0543	0.00739796	FALSE
rs1800574	rs1800574	sex hormone-binding globulin measurement	2021-06-29	33462484	310323 European 5523 African 6638 South Asian		12q24.31	12	120979061	NR	HNF1A-AS1, HNF1A			ENSG00000241388, ENSG00000135100	rs1800574-T	missense_variant	missense	NR	2e-15	14.699	0.0585	0.044-0.073 unit decrease	Genome-wide genotyping array	(C/T)	T	0.02	0	1	1	120979061	322484	0.044	0.073	0.0585	0.00739796	FALSE
rs1800574	rs1800574	IGF-1 measurement	2021-06-29	33462484	340567 European 5974 African 7283 South Asian		12q24.31	12	120979061	NR	HNF1A-AS1, HNF1A			ENSG00000241388, ENSG00000135100	rs1800574-T	missense_variant	missense	NR	5e-94	93.301	0.1445	0.13-0.16 unit increase	Genome-wide genotyping array	(C/T)	T	0.02	0	1	1	120979061	353824	0.13	0.16	0.1445	0.00765306	FALSE
rs1800574	rs1800574	serum gamma-glutamyl transferase measurement	2021-06-29	33462484	342339 European 6015 African 7336 South Asian		12q24.31	12	120979061	NR	HNF1A-AS1, HNF1A			ENSG00000241388, ENSG00000135100	rs1800574-T	missense_variant	missense	NR	2e-10	9.69897	0.0444	0.031-0.058 unit increase	Genome-wide genotyping array	(C/T)	T	0.02	0	1	1	120979061	355690	0.031	0.058	0.0444	0.00688776	FALSE
rs1800574	rs80019595	birth weight	2019-08-05	31043758	298142 European 6635 African American 1449 Fiino 420 Turkish 365 Moroccan 395 Surinamese 1052 AfroCaribbean 612 Hispanic 1180 Thai 840 Chinese 10133	NR	12q24.31	12	120979503	HNF1A	HNF1A, HNF1A-AS1			ENSG00000135100, ENSG00000241388	rs80019595-T	intron_variant		0.027448	2e-08	7.69897	0.04497	0.029-0.061 unit increase	Genome-wide genotyping array	(C/T)	T	0.0198	442	0.9485	0.8904	120979503	321223	0.029	0.061	0.04497	0.00816327	FALSE
rs1800574	rs1800574	type 2 diabetes mellitus	2020-01-08	30297969	74124 European 824006 European		12q24.31	12	120979061	HNF1A	HNF1A-AS1, HNF1A			ENSG00000241388, ENSG00000135100	rs1800574-T	missense_variant	missense	0.0296	2e-12	11.699	1.14	1.10-1.19	Genome-wide genotyping array	(C/T)	T	0.02	0	1	1	120979061	898130	0.0953102	0.173953	0.131028	0.020062	FALSE
rs1801251	rs13003675	myocardial infarction	2021-03-22	33532862	14825 European 44000 European 2680 380970 European 123504 European 73242		2q37.1	2	232719399	GIGYF2	GIGYF2			ENSG00000204120	rs13003675-T	intron_variant		0.358242	3e-07	6.52288	1.04	1.02-1.06	Genome-wide genotyping array	(C/T)	T	0.3596	-49351	0.9983	0.9948	232719399	639221	0.0198026	0.0582689	0.0392207	0.00981283	FALSE
rs1801251	rs12694917	cognitive function measurement	2018-11-12	30038396	402382 European		2q37.1	2	232842901	Intergenic	GIGYF2			ENSG00000204120	rs12694917-T	intron_variant		0.6401	9e-13	12.0458	0.017	0.012-0.022 unit increase	Genome-wide genotyping array	(C/T)	T	0.3948	74151	0.9927	0.8499	232842901	402382	0.012	0.022	0.017	0.00255102	FALSE
rs1801251	rs6755070	BMI-adjusted hip circumference	2021-08-24	34021172	219872 British		2q37.1	2	232720589	GIGYF2	GIGYF2			ENSG00000204120	rs6755070-T	intron_variant		NR	1e-12	12	0.0210844	0.015-0.027 unit decrease	Genome-wide genotyping array	(G/T)	T	0.3492	-48161	0.9714	0.9002	232720589	219872	0.015	0.027	0.0210844	0.00306122	FALSE
rs1801251	rs4458205	coronary artery disease	2020-09-03	32469254	15302 Japanese 76014 European East Asian 36140 Japanese 264785 European East Asian		2q37.1	2	232692936	EFHD1, GIGYF2	EFHD1 - GIGYF2	ENSG00000115468	ENSG00000204120		rs4458205-T	intergenic_variant		0.35	4e-08	7.39794	1.05	1.03-1.07	Genome-wide genotyping array	(C/T)	T	0.3558	-75814	0.9825	0.9478	232692936	392241	0.0295588	0.0676586	0.0487902	0.00971935	FALSE
rs1801251	rs6755070	appendicular lean mass	2020-11-04	33097823	450243 European		2q37.1	2	232720589	GIGYF2	GIGYF2			ENSG00000204120	rs6755070-T	intron_variant		0.3501	2e-23	22.699	0.0198	0.016-0.024 unit decrease	Genome-wide genotyping array	(G/T)	T	0.3492	-48161	0.9714	0.9002	232720589	450243	0.016	0.024	0.0198	0.00204082	FALSE
rs1851285	rs1949651	urate measurement	2019-10-29	31578528	288649 European 125725 East Asian 33671 African American 9037 South Asian 608 Hispanic		2q34	2	212252904	ERBB4	ERBB4			ENSG00000178568	rs1949651-T	intron_variant		0.5187	3e-11	10.5229	0.0214	0.015-0.028 mg/dL increase	Genome-wide genotyping array	(C/T)	T	0.4467	-7657	0.9958	0.9113	212252904	457690	0.015	0.028	0.0214	0.00331633	FALSE
rs1857859	rs1857859	blood urea nitrogen measurement	2022-05-26	34272381	679531 European 173149		6q16.3	6	100446711		SIM1			ENSG00000112246	rs1857859-G	intron_variant		0.2979	1e-06	6	0.0025	0.0015-0.0035 unit increase	Genome-wide genotyping array	(G/A)	G	0.2748	0	1	1	100446711	852680	0.0015	0.0035	0.0025	0.000510204	FALSE
rs1857859	rs767933	body mass index	2021-12-14	34594039	359983 European 163835 East Asian		6q16.3	6	100440532		SIM1			ENSG00000112246	rs767933-C	intron_variant		NR	3e-08	7.52288	0.011	0.0071-0.0149 unit decrease	Genome-wide genotyping array	(G/C)	C	0.3231	-6179	0.9989	0.7921	100440532	523818	0.0071	0.0149	0.011	0.0019898	FALSE
rs1857859	rs767933	hematocrit	2021-12-14	34594039	350475 European 153015 East Asian		6q16.3	6	100440532		SIM1			ENSG00000112246	rs767933-C	intron_variant		NR	2e-08	7.69897	0.0098	0.0065-0.0131 unit increase	Genome-wide genotyping array	(G/C)	C	0.3231	-6179	0.9989	0.7921	100440532	503490	0.0065	0.0131	0.0098	0.00168367	FALSE
rs1858800	rs1858800	calcium measurement	2021-12-14	34594039	315153 European 83980 East Asian		16q22.3	16	72990377		ZFHX3			ENSG00000140836	rs1858800-T	intron_variant		NR	3e-28	27.5229	0.0266	0.022-0.031 unit increase	Genome-wide genotyping array	(C/T)	T	0.2288	0	1	1	72990377	399133	0.022	0.031	0.0266	0.00229592	FALSE
rs1858800	rs1858800	attention deficit hyperactivity disorder	2020-07-22	32279069	10617 European 16537 European		16q22.3	16	72990377	NR	ZFHX3			ENSG00000140836	rs1858800-T	intron_variant		0.35	1e-06	6	1.12	1.07-1.17	Genome-wide genotyping array	(C/T)	T	0.2288	0	1	1	72990377	27154	0.0676586	0.157004	0.113329	0.0227921	FALSE
rs187355703	rs187355703	uric acid measurement	2021-12-14	34594039	343836 European 129405 East Asian		2q31.1	2	176128855		HOXD-AS2			ENSG00000237380	rs187355703-G	intron_variant		NR	1e-18	18	0.0563	0.044-0.069 unit increase	Genome-wide genotyping array	(C/G)	G	0.0064	0	1	1	176128855	473241	0.044	0.069	0.0563	0.00637755	FALSE
rs187355703	rs187355703	cystatin C measurement	2021-06-29	33462484	342399 European 6015 African 7338 South Asian		2q31.1	2	176128855	NR	HOXD-AS2			ENSG00000237380	rs187355703-G	intron_variant		NR	1e-25	25	0.0841	0.068-0.1 unit increase	Genome-wide genotyping array	(C/G)	G	0.0064	0	1	1	176128855	355752	0.068	0.1	0.0841	0.00816327	FALSE
rs187355703	rs187355703	serum urea measurement	2021-06-29	33462484	342286 European 6015 African 7336 South Asian		2q31.1	2	176128855	NR	HOXD-AS2			ENSG00000237380	rs187355703-G	intron_variant		NR	9e-21	20.0458	0.0752	0.06-0.091 unit increase	Genome-wide genotyping array	(C/G)	G	0.0064	0	1	1	176128855	355637	0.06	0.091	0.0752	0.00790816	FALSE
rs187355703	rs187355703	urate measurement	2021-06-29	33462484	342087 European 6011 African 7328 South Asian		2q31.1	2	176128855	NR	HOXD-AS2			ENSG00000237380	rs187355703-G	intron_variant		NR	5e-20	19.301	0.0738	0.058-0.09 unit increase	Genome-wide genotyping array	(C/G)	G	0.0064	0	1	1	176128855	355426	0.058	0.09	0.0738	0.00816327	FALSE
rs187355703	rs187355703	blood urea nitrogen measurement	2022-05-26	34272381	679531 European 173149		2q31.1	2	176128855		HOXD-AS2			ENSG00000237380	rs187355703-G	intron_variant		0.9732	1e-19	19	0.0155	0.012-0.019 unit increase	Genome-wide genotyping array	(C/G)	G	0.0064	0	1	1	176128855	852680	0.012	0.019	0.0155	0.00178571	FALSE
rs1887252	rs1887251	serum urea measurement	2021-06-29	33462484	342286 European 6015 African 7336 South Asian		1p31.1	1	82492162	NR					rs1887251-C	intron_variant		NR	6e-12	11.2218	0.0171	0.012-0.022 unit increase	Genome-wide genotyping array	(T/C)	C	0.344	-26	1	0.9816	82492162	355637	0.012	0.022	0.0171	0.00255102	FALSE
rs1887252	rs10874312	urate measurement	2021-02-17	33356394	454183 European		1p31.1	1	82478888	NR					rs10874312-A	intron_variant		0.66	3e-09	8.52288	0.0113	0.0075-0.0151 unit increase	Genome-wide genotyping array	(G/A)	A	0.3498	-13300	0.9541	0.904	82478888	454183	0.0075	0.0151	0.0113	0.00193878	FALSE
rs1887252	rs1887252	blood urea nitrogen measurement	2022-05-26	34272381	679531 European 173149		1p31.1	1	82492188		ADGRL2 - LINC01362	ENSG00000117114	ENSG00000230817		rs1887252-C	intron_variant		0.6239	1e-18	18	0.0044	0.0034-0.0054 unit increase	Genome-wide genotyping array	(G/C)	C	0.3482	0	1	1	82492188	852680	0.0034	0.0054	0.0044	0.000510204	FALSE
rs1887252	rs11163481	uric acid measurement	2021-12-14	34594039	343836 European 129405 East Asian		1p31.1	1	82471750		ADGRL2 - LINC01362	ENSG00000117114	ENSG00000230817		rs11163481-T	intron_variant		NR	1e-11	11	0.0125	0.009-0.016 unit increase	Genome-wide genotyping array	(G/T)	T	0.3383	-20438	0.9411	0.8473	82471750	473241	0.009	0.016	0.0125	0.00178571	FALSE
rs1913641	rs2941488	red blood cell density measurement	2020-09-21	32888493	545203 European		8q21.13	8	75568272	NR	HNF4G - NA	ENSG00000164749			rs2941488-A	intergenic_variant		0.475103	5e-12	11.301	0.012802	0.0092-0.0164 SD unit decrease	Genome-wide genotyping array	(T/A)	A	0.4964	-2732	0.9906	0.8628	75568272	545203	0.0092	0.0164	0.012802	0.00183673	FALSE
rs1913641	rs2941484	uric acid measurement	2021-12-14	34594039	343836 European 129405 East Asian		8q21.13	8	75566533		HNF4G			ENSG00000164749	rs2941484-T	3_prime_UTR_variant		NR	1e-71	71	0.0318	0.028-0.035 unit increase	Genome-wide genotyping array	(C/T)	T	0.4862	-4471	0.9669	0.7892	75566533	473241	0.028	0.035	0.0318	0.00178571	FALSE
rs1913641	rs2941488	hematocrit	2020-09-21	32888493	562259 European		8q21.13	8	75568272	NR	HNF4G - NA	ENSG00000164749			rs2941488-A	intergenic_variant		0.474797	1e-16	16	0.015315	0.012-0.019 SD unit decrease	Genome-wide genotyping array	(T/A)	A	0.4964	-2732	0.9906	0.8628	75568272	562259	0.012	0.019	0.015315	0.00178571	FALSE
rs1913641	rs2941471	pancreatic carcinoma	2018-04-06	29422604	9040 European 12496 European	up to 2,737 cases, up to 4,752 controls	8q21.13	8	75558169	HNF4G	HNF4G			ENSG00000164749	rs2941471-A	intron_variant		0.57	7e-10	9.1549	1.1236	1.08-1.18	Genome-wide genotyping array	(G/A)	A	0.4111	-12835	0.8787	0.6044	75558169	21536	0.076961	0.165514	0.116534	0.0225902	FALSE
rs1913641	rs2941487	urate measurement	2019-10-29	31578528	288649 European 125725 East Asian 33671 African American 9037 South Asian 608 Hispanic		8q21.13	8	75568115	HNF4G	HNF4G - NA	ENSG00000164749			rs2941487-T	intergenic_variant		0.5288	6e-44	43.2218	0.0425	0.036-0.049 mg/dL decrease	Genome-wide genotyping array	(T/C)	T	0.4926	-2889	0.9957	0.8585	75568115	457690	0.036	0.049	0.0425	0.00331633	FALSE
rs1913641	rs2977944	erythrocyte count	2021-12-14	34594039	350475 European 153512 East Asian		8q21.13	8	75562484		HNF4G			ENSG00000164749	rs2977944-A	intron_variant		NR	7e-10	9.1549	0.0105	0.0072-0.0138 unit decrease	Genome-wide genotyping array	(G/A)	A	0.4974	-8520	0.9642	0.8207	75562484	503987	0.0072	0.0138	0.0105	0.00168367	FALSE
rs2001945	rs2954021	HMG CoA reductase inhibitor use measurement	2021-12-14	34594039	73475 European 216910 European 33295 East Asian 145431 East Asian		8q24.13	8	125469835		TRIB1 - LINC00861	ENSG00000173334	ENSG00000245164		rs2954021-G	intron_variant		NR	4e-88	87.3979	0.0953	0.086-0.105 unit decrease	Genome-wide genotyping array	(A/G)	G	0.4521	4099	0.9963	0.7755	125469835	469111	0.086	0.105	0.0953	0.00484694	FALSE
rs2001945	rs2954021	triglyceride measurement	2021-12-14	34594039	343992 European 111667 East Asian		8q24.13	8	125469835		TRIB1 - LINC00861	ENSG00000173334	ENSG00000245164		rs2954021-G	intron_variant		NR	0	376.523	0.0833	0.079-0.087 unit decrease	Genome-wide genotyping array	(A/G)	G	0.4521	4099	0.9963	0.7755	125469835	455659	0.079	0.087	0.0833	0.00204082	FALSE
rs2001945	rs2001945	smoking behavior, BMI-adjusted waist-hip ratio	2017-08-10	28443625	95362 European 62085 European 5829 European 10500 African American/AfroCaribbean 2706 African American/AfroCaribbean 1030 Indian Asian 7648 Indian Asian 1793 Fiino 2944 Hispanic/Latino 1764 Hispanic/Latino	21,496 European ancestry women, 24,385 European ancestry men, 118,364 European ancestry individuals, 2,326 African American/Afro-Caribbean ancestry women, 855 African American/Afro-Caribbean ancestry men	8q24.13	8	125465736	TRIB1	TRIB1 - NA	ENSG00000173334			rs2001945-G	regulatory_region_variant		0.484	1e-09	9	0.022	0.014-0.03 unit increase	Genome-wide genotyping array	(G/C)	G	0.392	0	1	1	125465736	191661	0.014	0.03	0.022	0.00408163	FALSE
rs2001945	rs2001846	low density lipoprotein cholesterol measurement	2018-11-26	30275531	215551 European 57332 African American 24743 Hispanic	Up to 319,677 individuals	8q24.13	8	125466208	intergenic	TRIB1 - LINC00861	ENSG00000173334	ENSG00000245164		rs2001846-T	upstream_gene_variant		0.4479	3e-82	81.5229	0.0539	0.048-0.059 mg dl-1 increase	Genome-wide genotyping array	(T/C)	T	0.3684	472	0.9982	0.9016	125466208	297626	0.048	0.059	0.0539	0.00280612	FALSE
rs2001945	rs2954021	myocardial infarction	2021-03-22	33532862	14825 European 44000 European 2680 380970 European 123504 European 73242		8q24.13	8	125469835	TRIB1	TRIB1 - LINC00861	ENSG00000173334	ENSG00000245164		rs2954021-A	intron_variant		0.50042	3e-13	12.5229	1.06	1.04-1.07	Genome-wide genotyping array	(A/G)	A	0.4521	4099	0.9963	0.7755	125469835	639221	0.0392207	0.0676586	0.0582689	0.00725458	FALSE
rs2001945	rs2954021	serum alanine aminotransferase measurement	2021-12-14	34594039	344136 European 150545 East Asian		8q24.13	8	125469835		TRIB1 - LINC00861	ENSG00000173334	ENSG00000245164		rs2954021-G	intron_variant		NR	2e-91	90.699	0.0378	0.034-0.042 unit decrease	Genome-wide genotyping array	(A/G)	G	0.4521	4099	0.9963	0.7755	125469835	494681	0.034	0.042	0.0378	0.00204082	FALSE
rs2001945	rs2954021	total cholesterol measurement	2021-12-14	34594039	344278 European 135808 East Asian		8q24.13	8	125469835		TRIB1 - LINC00861	ENSG00000173334	ENSG00000245164		rs2954021-G	intron_variant		NR	2e-127	126.699	0.0467	0.043-0.05 unit decrease	Genome-wide genotyping array	(A/G)	G	0.4521	4099	0.9963	0.7755	125469835	480086	0.043	0.05	0.0467	0.00178571	FALSE
rs2001945	rs2001945	BMI-adjusted waist-hip ratio	2017-08-10	28443625	75379 European 45811 European 4856 European 8799 African American/AfroCaribbean 1803 African American/AfroCaribbean 1020 Indian Asian 6691 Indian Asian 1526 Fiino 2469 Hispanic/Latino 1318 Hispanic/Latino	16,011 European ancestry women, 17,912 European ancestry men, 105,218 European ancestry individuals, 2,073 African American/Afro-Caribbean ancestry women, 647 African American/Afro-Caribbean ancestry men	8q24.13	8	125465736	TRIB1	TRIB1 - NA	ENSG00000173334			rs2001945-G	regulatory_region_variant		0.46	6e-07	6.22185	0.014	0.0081-0.0199 unit increase	Genome-wide genotyping array	(G/C)	G	0.392	0	1	1	125465736	149672	0.0081	0.0199	0.014	0.0030102	FALSE
rs2001945	rs2954021	alkaline phosphatase measurement	2021-12-14	34594039	118886 East Asian		8q24.13	8	125469835		TRIB1 - LINC00861	ENSG00000173334	ENSG00000245164		rs2954021-G	intron_variant		0.547118	5e-20	19.301	0.0354834	0.028-0.043 unit decrease	Genome-wide genotyping array	(A/G)	G	0.4521	4099	0.9963	0.7755	125469835	118886	0.028	0.043	0.0354834	0.00382653	FALSE
rs2001945	rs6982502	coronary artery disease	2018-01-29	29212778	122733 424528		8q24.13	8	125467120	intergenic	TRIB1 - LINC00861	ENSG00000173334	ENSG00000245164		rs6982502-T	intron_variant		0.5298	8e-23	22.0969	0.0498	0.04-0.06 unit decrease	Genome-wide genotyping array	(C/T)	T	0.3684	1384	0.9973	0.9	125467120	547261	0.04	0.06	0.0498	0.00510204	FALSE
rs2001945	rs2954021	body mass index	2019-11-05	30239722	806834 European		8q24.13	8	125469835		TRIB1 - LINC00861	ENSG00000173334	ENSG00000245164		rs2954021-A	intron_variant		0.5089	2e-10	9.69897	0.0107	0.0074-0.014 unit decrease	Genome-wide genotyping array	(A/G)	A	0.4521	4099	0.9963	0.7755	125469835	806834	0.0074	0.014	0.0107	0.00168367	FALSE
rs2001945	rs2954021	neutrophil percentage of leukocytes	2017-08-30	27863252	171542 European		8q24.13	8	125469835	RP11-136O12.2	TRIB1 - LINC00861	ENSG00000173334	ENSG00000245164		rs2954021-G	intron_variant		0.5053	2e-12	11.699	0.0251377	0.018-0.032 unit increase	Genome-wide genotyping array	(A/G)	G	0.4521	4099	0.9963	0.7755	125469835	171542	0.018	0.032	0.0251377	0.00357143	FALSE
rs2001945	rs2954021	cholelithiasis	2021-12-14	34594039	26122 European 461431 European 9305 East Asian 168253 East Asian		8q24.13	8	125469835		TRIB1 - LINC00861	ENSG00000173334	ENSG00000245164		rs2954021-G	intron_variant		NR	3e-08	7.52288	0.0453	0.029-0.061 unit increase	Genome-wide genotyping array	(A/G)	G	0.4521	4099	0.9963	0.7755	125469835	665111	0.029	0.061	0.0453	0.00816327	FALSE
rs2001945	rs2954021	neutrophil count	2021-12-14	34594039	349856 European 82810 East Asian		8q24.13	8	125469835		TRIB1 - LINC00861	ENSG00000173334	ENSG00000245164		rs2954021-G	intron_variant		NR	3e-20	19.5229	0.0195	0.015-0.024 unit increase	Genome-wide genotyping array	(A/G)	G	0.4521	4099	0.9963	0.7755	125469835	432666	0.015	0.024	0.0195	0.00229592	FALSE
rs2001945	rs2954021	mean reticulocyte volume	2020-09-18	32888494	408112 British		8q24.13	8	125469835	RP11-136O12.2	TRIB1 - LINC00861	ENSG00000173334	ENSG00000245164		rs2954021-G	intron_variant		0.5052	6e-34	33.2218	0.0271424	0.023-0.032 unit increase	Genome-wide genotyping array	(A/G)	G	0.4521	4099	0.9963	0.7755	125469835	408112	0.023	0.032	0.0271424	0.00229592	FALSE
rs2001945	rs2954021	total blood protein measurement	2021-12-14	34594039	314921 European 133321 East Asian		8q24.13	8	125469835		TRIB1 - LINC00861	ENSG00000173334	ENSG00000245164		rs2954021-G	intron_variant		NR	3e-09	8.52288	0.0124	0.0083-0.0165 unit decrease	Genome-wide genotyping array	(A/G)	G	0.4521	4099	0.9963	0.7755	125469835	448242	0.0083	0.0165	0.0124	0.00209184	FALSE
rs2001945	rs2954017	low density lipoprotein cholesterol measurement, phospholipids:total lipids ratio	2022-04-27	35213538	115082 European		8q24.13	8	125464631		TRIB1 - LINC00861	ENSG00000173334	ENSG00000245164		rs2954017-T	TF_binding_site_variant		0.47896	3e-15	14.5229	0.03255	0.024-0.041 unit decrease	Genome-wide genotyping array	(T/C)	T	0.3924	-1105	0.9983	0.995	125464631	115082	0.024	0.041	0.03255	0.00433673	FALSE
rs2001945	rs2954021	macular telangiectasia type 2	2021-08-26	33654266	1067 European 3799 European		8q24.13	8	125469835	NR	TRIB1 - LINC00861	ENSG00000173334	ENSG00000245164		rs2954021-G	intron_variant		0.519	3e-07	6.52288	0.75	0.67-0.84	Genome-wide genotyping array	(A/G)	G	0.4521	4099	0.9963	0.7755	125469835	4866	-0.400478	-0.174353	-0.287682	0.0576847	FALSE
rs2001945	rs2954021	red blood cell distribution width	2020-09-21	32888493	531774 European		8q24.13	8	125469835	NR	TRIB1 - LINC00861	ENSG00000173334	ENSG00000245164		rs2954021-A	intron_variant		0.495648	1e-108	108	0.041564	0.038-0.045 SD unit decrease	Genome-wide genotyping array	(A/G)	A	0.4521	4099	0.9963	0.7755	125469835	531774	0.038	0.045	0.041564	0.00178571	FALSE
rs2001945	rs2954021	lymphocyte percentage of leukocytes	2017-08-30	27863252	171748 European		8q24.13	8	125469835	RP11-136O12.2	TRIB1 - LINC00861	ENSG00000173334	ENSG00000245164		rs2954021-G	intron_variant		0.5053	9e-15	14.0458	0.027565	0.021-0.035 unit decrease	Genome-wide genotyping array	(A/G)	G	0.4521	4099	0.9963	0.7755	125469835	171748	0.021	0.035	0.027565	0.00357143	FALSE
rs2001945	rs2954021	aspartate aminotransferase measurement	2021-12-14	34594039	150068 East Asian		8q24.13	8	125469835		TRIB1 - LINC00861	ENSG00000173334	ENSG00000245164		rs2954021-G	intron_variant		0.548316	2e-08	7.69897	0.0194079	0.013-0.026 unit decrease	Genome-wide genotyping array	(A/G)	G	0.4521	4099	0.9963	0.7755	125469835	150068	0.013	0.026	0.0194079	0.00331633	FALSE
rs2001945	rs2954021	serum gamma-glutamyl transferase measurement	2021-12-14	34594039	344104 European 133471 East Asian		8q24.13	8	125469835		TRIB1 - LINC00861	ENSG00000173334	ENSG00000245164		rs2954021-G	intron_variant		NR	3e-50	49.5229	0.0279	0.024-0.032 unit decrease	Genome-wide genotyping array	(A/G)	G	0.4521	4099	0.9963	0.7755	125469835	477575	0.024	0.032	0.0279	0.00204082	FALSE
rs2001945	rs6982502	Hypertriglyceridemia	2017-03-14	27599772	927 Saudi Arabian 3159 Saudi Arabian	317 Saudi Arabian ancestry cases, 1,098 Saudi Arabian ancestry controls	8q24.13	8	125467120	TRIB1	TRIB1 - LINC00861	ENSG00000173334	ENSG00000245164		rs6982502-C	intron_variant		NR	2e-08	7.69897	1.35	2002-05-01	Genome-wide genotyping array	(C/T)	C	0.3684	1384	0.9973	0.9	125467120	4086	0.0487902	0.693147	0.300105	0.164377	FALSE
rs2001945	rs2954017	serum albumin measurement	2021-12-14	34594039	315268 European 120539 East Asian		8q24.13	8	125464631		TRIB1 - LINC00861	ENSG00000173334	ENSG00000245164		rs2954017-C	TF_binding_site_variant		NR	6e-22	21.2218	0.0199	0.016-0.024 unit decrease	Genome-wide genotyping array	(T/C)	C	0.3924	-1105	0.9983	0.995	125464631	435807	0.016	0.024	0.0199	0.00204082	FALSE
rs2001945	rs2954021	hemoglobin A1 measurement	2021-12-14	34594039	344182 European 71221 East Asian		8q24.13	8	125469835		TRIB1 - LINC00861	ENSG00000173334	ENSG00000245164		rs2954021-G	intron_variant		NR	1e-23	23	0.0202	0.016-0.024 unit increase	Genome-wide genotyping array	(A/G)	G	0.4521	4099	0.9963	0.7755	125469835	415403	0.016	0.024	0.0202	0.00204082	FALSE
rs2001945	rs2954021	mean corpuscular hemoglobin concentration	2021-12-14	34594039	350468 European 135482 East Asian		8q24.13	8	125469835		TRIB1 - LINC00861	ENSG00000173334	ENSG00000245164		rs2954021-G	intron_variant		NR	2e-27	26.699	0.0215	0.018-0.025 unit decrease	Genome-wide genotyping array	(A/G)	G	0.4521	4099	0.9963	0.7755	125469835	485950	0.018	0.025	0.0215	0.00178571	FALSE
rs2001945	rs2954021	HbA1c measurement	2021-06-10	34059833	146806 European		8q24.13	8	125469835	TRIB1	TRIB1 - LINC00861	ENSG00000173334	ENSG00000245164		rs2954021-A	intron_variant		0.4856	2e-10	9.69897	0.007	0.0046-0.0094 unit decrease	Genome-wide genotyping array, Targeted genotyping array [Genome-wide genotyping array|Metabochip]	(A/G)	A	0.4521	4099	0.9963	0.7755	125469835	146806	0.0046	0.0094	0.007	0.00122449	FALSE
rs2001945	rs2001846	familial hyperlipidemia	2022-06-06	34906840	1688 British 347534 British		8q24.13	8	125466208		TRIB1 - LINC00861	ENSG00000173334	ENSG00000245164		rs2001846-T	upstream_gene_variant		0.478974	2e-17	16.699	0.29214	0.23-0.36 unit increase	Genome-wide genotyping array	(T/C)	T	0.3684	472	0.9982	0.9016	125466208	349222	0.23	0.36	0.29214	0.0331633	FALSE
rs2007458	rs5752973	reticulocyte count	2020-09-18	32888494	408112 British		22q12.2	22	29868285	NR	ASCC2 - MTMR3	ENSG00000100325	ENSG00000100330		rs5752973-A	regulatory_region_variant		0.409479	1e-15	15	0.0184351	0.014-0.023 unit increase	Genome-wide genotyping array	(G/A)	A	0.4465	-124432	0.9876	0.8269	29868285	408112	0.014	0.023	0.0184351	0.00229592	FALSE
rs2007458	rs5752973	reticulocyte measurement	2020-09-18	32888494	408112 British		22q12.2	22	29868285	NR	ASCC2 - MTMR3	ENSG00000100325	ENSG00000100330		rs5752973-A	regulatory_region_variant		0.409486	6e-15	14.2218	0.0179007	0.013-0.022 unit increase	Genome-wide genotyping array	(G/A)	A	0.4465	-124432	0.9876	0.8269	29868285	408112	0.013	0.022	0.0179007	0.00229592	FALSE
rs2034899	rs921943	serum selenium measurement	2013-11-20	23720494	5477 European		5q14.1	5	79020653	BHMT2, BHMT, DMGDH	DMGDH			ENSG00000132837	rs921943-T	intron_variant		NR	9e-28	27.0458	0.246	0.20-0.29 unit increase	Genome-wide genotyping array	(C/T)	T	0.3059	288	1	0.9981	79020653	5477	0.2	0.29	0.246	0.0229592	FALSE
rs2034899	rs7736027	serum metabolite measurement	2021-07-09	33031748	3926 Hispanic/Latino		5q14.1	5	79030390	DMGDH	DMGDH			ENSG00000132837	rs7736027-A	intron_variant		0.739045	6e-27	26.2218	0.287	0.23-0.34 unit increase	Genome-wide genotyping array	(A/G)	A	0.35	10025	0.9819	0.7906	79030390	3926	0.23	0.34	0.287	0.0280612	FALSE
rs2063724	rs10899469	body mass index	2017-10-27	28892062	72390 Japanese 85894 Japanese	up to 10,048 Japanese ancestry women, up to 5,098 Japanese ancestry men, up to 181,999 European ancestry women, up to 140,155 European ancestry controls	11q14.1	11	78307267	GAB2	GAB2			ENSG00000033327	rs10899469-C	intron_variant		0.19	1e-08	8	0.015	0.0091-0.0209 unit decrease	Genome-wide genotyping array	(T/C)	C	0.2312	-114764	0.9683	0.6029	78307267	158284	0.0091	0.0209	0.015	0.0030102	FALSE
rs2063724	rs202186505	triglyceride measurement	2021-12-14	34594039	343992 European 111667 East Asian		11q14.1	11	78331260		GAB2			ENSG00000033327	rs202186505-C	intron_variant		NR	4e-09	8.39794	0.0189	0.013-0.025 unit decrease	Genome-wide genotyping array	(T/C)	C	0.2282	-90771	0.9846	0.6129	78331260	455659	0.013	0.025	0.0189	0.00306122	FALSE
rs2063724	rs10793308	intraocular pressure measurement	2018-10-17	29785010	139555 European		11q14.1	11	78374959	GAB2	GAB2			ENSG00000033327	rs10793308-C	intron_variant		0.843	2e-08	7.69897	0.098	0.065-0.131 unit increase	Genome-wide genotyping array	(C/T)	C	0.3245	-47072	0.9165	0.818	78374959	139555	0.065	0.131	0.098	0.0168367	FALSE
rs2063724	rs869202	hemoglobin A1 measurement	2021-12-14	34594039	344182 European 71221 East Asian		11q14.1	11	78416868		GAB2			ENSG00000033327	rs869202-G	intron_variant		NR	9e-13	12.0458	0.0179	0.013-0.023 unit decrease	Genome-wide genotyping array	(A/G)	G	0.2378	-5163	1	0.6671	78416868	415403	0.013	0.023	0.0179	0.00255102	FALSE
rs2063724	rs2063730	lymphocyte count	2021-12-14	34594039	349856 European 95717 East Asian		11q14.1	11	78337478		GAB2			ENSG00000033327	rs2063730-C	intron_variant		NR	1e-09	9	0.0152	0.01-0.02 unit decrease	Genome-wide genotyping array	(A/C)	C	0.241	-84553	0.9404	0.6004	78337478	445573	0.01	0.02	0.0152	0.00255102	FALSE
rs2063724	rs10899484	body height	2021-12-14	34594039	360388 European 165056 East Asian		11q14.1	11	78357719		GAB2			ENSG00000033327	rs10899484-G	intron_variant		NR	2e-10	9.69897	0.0097	0.0068-0.0126 unit increase	Genome-wide genotyping array	(C/G)	G	0.3429	-64312	0.877	0.6896	78357719	525444	0.0068	0.0126	0.0097	0.00147959	FALSE
rs2063724	rs11237460	type 2 diabetes mellitus	2021-12-14	34594039	38841 European 451248 European 45383 East Asian 132032 East Asian		11q14.1	11	78345228		GAB2			ENSG00000033327	rs11237460-A	intron_variant		NR	4e-08	7.39794	0.0394	0.025-0.053 unit decrease	Genome-wide genotyping array	(G/A)	A	0.3566	-76803	0.8909	0.6698	78345228	667504	0.025	0.053	0.0394	0.00714286	FALSE
rs2063724	rs2063730	age at menarche	2015-04-23	25231870	Up 182413 European		11q14.1	11	78337478	GAB2, THRSP	GAB2			ENSG00000033327	rs2063730-C	intron_variant		0.18	2e-12	11.699	0.05	0.036-0.064 unit increase	Genome-wide genotyping array	(A/C)	C	0.241	-84553	0.9404	0.6004	78337478	182413	0.036	0.064	0.05	0.00714286	FALSE
rs2063724	rs10899501	hair colour measurement	2018-08-13	29662168	290891 European	27,865 European ancestry individuals	11q14.1	11	78420362	GAB2	GAB2 - LINC02728	ENSG00000033327	ENSG00000251323		rs10899501-T	intron_variant		0.172	6e-44	43.2218	0.049	0.041-0.057 unit increase	Genome-wide genotyping array	(C/T)	T	0.2378	-1669	1	0.6671	78420362	290891	0.041	0.057	0.049	0.00408163	FALSE
rs2063724	rs7940841	platelet component distribution width	2020-09-18	32888494	408112 British		11q14.1	11	78368038	GAB2, RP11-452H21.1	GAB2			ENSG00000033327	rs7940841-G	intron_variant		0.161426	8e-11	10.0969	0.0200015	0.014-0.026 unit decrease	Genome-wide genotyping array	(A/G)	G	0.3748	-53993	0.9128	0.6501	78368038	408112	0.014	0.026	0.0200015	0.00306122	FALSE
rs2063724	rs10899489	diastolic blood pressure	2021-09-21	33230300	810865 European 21077 African American 33689 South Asian 4586 Hispanic	354,096 European ancestry individuals, 63,282 African American individuals, 4,792 East Asian ancestry individuals, 22,802 Hispanic individuals, 2,695 Native American ancestry individuals	11q14.1	11	78384327		GAB2			ENSG00000033327	rs10899489-A	non_coding_transcript_exon_variant		0.186	5e-08	7.30103	0.106319	0.069-0.144 mmHg decrease	Genome-wide genotyping array	(C/A)	A	0.3049	-37704	0.9337	0.8175	78384327	870217	0.069	0.144	0.106319	0.0191327	FALSE
rs2063724	rs10899489	systolic blood pressure	2021-09-21	33230300	810865 European 21077 African American 33689 South Asian 4586 Hispanic	354,096 European ancestry individuals, 63,282 African American individuals, 4,792 East Asian ancestry individuals, 22,802 Hispanic individuals, 2,695 Native American ancestry individuals	11q14.1	11	78384327		GAB2			ENSG00000033327	rs10899489-A	non_coding_transcript_exon_variant		0.1861	2e-08	7.69897	0.165311	0.11-0.22 mmHg decrease	Genome-wide genotyping array	(C/A)	A	0.3049	-37704	0.9337	0.8175	78384327	870217	0.11	0.22	0.165311	0.0280612	FALSE
rs2070803	rs2075571	treatment-resistant hypertension	2021-12-02	34593835	2705 Japanese 21296 Japanese		1q22	1	155204315		THBS3, THBS3-AS1			ENSG00000169231, ENSG00000231064	rs2075571-C	intron_variant		0.184	1e-06	6	0.84	0.79-0.9	Genome-wide genotyping array	(C/T)	C	0.4573	16391	0.9885	0.8005	155204315	24001	-0.235722	-0.105361	-0.174353	0.0332556	FALSE
rs2070803	rs11264341	serum alanine aminotransferase measurement	2021-06-29	33462484	342387 European 6017 African 7325 South Asian		1q22	1	155179017	NR	TRIM46			ENSG00000163462	rs11264341-T	intron_variant		NR	4e-23	22.3979	0.0239	0.019-0.029 unit decrease	Genome-wide genotyping array	(C/T)	T	0.4551	-6222	0.9786	0.7778	155179017	355729	0.019	0.029	0.0239	0.00255102	FALSE
rs2070803	rs4971059	breast carcinoma	2021-12-20	32139696	24206 East Asian 24775 East Asian 122977 European 105974 European	10,829 East Asian ancestry cases, 10,996 East Asian ancestry controls, 5,958 Asian ancestry cases, 5,684 Asian ancestry controls	1q22	1	155176305		TRIM46			ENSG00000163462	rs4971059-A	intron_variant		NR	2e-10	9.69897	1.04	1.03-1.05	Genome-wide genotyping array	(G/A)	A	0.4299	-8934	0.9058	0.6017	155176305	277932	0.0295588	0.0487902	0.0392207	0.00490596	FALSE
rs2070803	rs2070803	Moderate albuminuria	2019-10-01	31511532	51861 European African American East Asian South Asian Hispanic 297093 European African American East Asian South Asian Hispanic		1q22	1	155185239	TRIM46	TRIM46 - MUC1	ENSG00000163462	ENSG00000185499		rs2070803-G	intron_variant		NR	2e-06	5.69897	1.03231	1.02-1.05	Genome-wide genotyping array	(A/G)	G	0.493	0	1	1	155185239	348954	0.0198026	0.0487902	0.0318	0.00739478	FALSE
rs2070803	rs11264341	uric acid measurement	2021-12-14	34594039	343836 European 129405 East Asian		1q22	1	155179017		TRIM46			ENSG00000163462	rs11264341-T	intron_variant		NR	2e-82	81.699	0.0352	0.032-0.039 unit decrease	Genome-wide genotyping array	(C/T)	T	0.4551	-6222	0.9786	0.7778	155179017	473241	0.032	0.039	0.0352	0.00178571	FALSE
rs2070803	rs2070803	cancer antigen 15.3 measurement	2022-03-28	35264221	400 French		1q22	1	155185239		TRIM46 - MUC1	ENSG00000163462	ENSG00000185499		rs2070803-A	intron_variant		NR	7e-43	42.1549	0.564	0.51-0.62 U/mL decrease	Genome-wide genotyping array	(A/G)	A	0.493	0	1	1	155185239	400	0.51	0.62	0.564	0.0280612	FALSE
rs2070803	rs2070803	urate measurement	2019-10-29	31578528	288649 European 125725 East Asian 33671 African American 9037 South Asian 608 Hispanic		1q22	1	155185239	TRIM46	TRIM46 - MUC1	ENSG00000163462	ENSG00000185499		rs2070803-A	intron_variant		0.4972	2e-60	59.699	0.0542	0.048-0.061 mg/dL increase	Genome-wide genotyping array	(A/G)	A	0.493	0	1	1	155185239	457690	0.048	0.061	0.0542	0.00331633	FALSE
rs2070803	rs11264341	serum urea measurement	2021-06-29	33462484	342286 European 6015 African 7336 South Asian		1q22	1	155179017	NR	TRIM46			ENSG00000163462	rs11264341-T	intron_variant		NR	1e-70	70	0.0428	0.038-0.048 unit decrease	Genome-wide genotyping array	(C/T)	T	0.4551	-6222	0.9786	0.7778	155179017	355637	0.038	0.048	0.0428	0.00255102	FALSE
rs2070803	rs4971099	dentures	2019-08-01	31235808	77714 European 383317 European		1q22	1	155183132	KRTCAP2	TRIM46			ENSG00000163462	rs4971099-A	intron_variant		0.55	3e-13	12.5229	0.04	0.029-0.051 unit decrease	Genome-wide genotyping array	(A/G)	A	0.4722	-2107	0.9194	0.7355	155183132	461031	0.029	0.051	0.04	0.00561224	FALSE
rs2070803	rs11264341	blood phosphate measurement	2021-06-29	33462484	312888 European 5568 African 6685 South Asian		1q22	1	155179017	NR	TRIM46			ENSG00000163462	rs11264341-T	intron_variant		NR	2e-15	14.699	0.02	0.015-0.025 unit increase	Genome-wide genotyping array	(C/T)	T	0.4551	-6222	0.9786	0.7778	155179017	325141	0.015	0.025	0.02	0.00255102	FALSE
rs2070803	rs11264341	serum gamma-glutamyl transferase measurement	2021-06-29	33462484	342339 European 6015 African 7336 South Asian		1q22	1	155179017	NR	TRIM46			ENSG00000163462	rs11264341-T	intron_variant		NR	1e-63	63	0.0405	0.036-0.045 unit decrease	Genome-wide genotyping array	(C/T)	T	0.4551	-6222	0.9786	0.7778	155179017	355690	0.036	0.045	0.0405	0.00229592	FALSE
rs2070803	rs11264341	calcium measurement	2021-06-29	33462484	313387 European 5576 African 6696 South Asian		1q22	1	155179017	NR	TRIM46			ENSG00000163462	rs11264341-T	intron_variant		NR	3e-24	23.5229	0.0255	0.021-0.03 unit decrease	Genome-wide genotyping array	(C/T)	T	0.4551	-6222	0.9786	0.7778	155179017	325659	0.021	0.03	0.0255	0.00229592	FALSE
rs2070803	rs4971100	CC16 measurement	2021-04-06	32839289	5552		1q22	1	155183255	TRIM46	TRIM46			ENSG00000163462	rs4971100-A	intron_variant		0.42	2e-11	10.699	0.073	0.051-0.095 unit increase	Genome-wide genotyping array	(G/A)	A	0.4565	-1984	0.9965	0.8109	155183255	5552	0.051	0.095	0.073	0.0112245	FALSE
rs2070803	rs4971099	dental caries, dentures	2019-08-01	31235808	14976 European 11816 Hispanic/Latino 77714 European 383317 European		1q22	1	155183132	KRTCAP2	TRIM46			ENSG00000163462	rs4971099-A	intron_variant		0.55	7e-15	14.1549	0.021	0.016-0.026 unit decrease	Genome-wide genotyping array	(A/G)	A	0.4722	-2107	0.9194	0.7355	155183132	487823	0.016	0.026	0.021	0.00255102	FALSE
rs2070803	rs4971100	magnesium measurement	2015-11-20	25886283	2317 European 1283 African American		1q22	1	155183255	MUC1	TRIM46			ENSG00000163462	rs4971100-A	intron_variant		NR	4e-07	6.39794	0.02982	0.01832-0.04132) mg/dl increase	Genome-wide genotyping array	(G/A)	A	0.4565	-1984	0.9965	0.8109	155183255	3600	0.01832	0.04132	0.02982	0.00586735	FALSE
rs2070803	rs11264341	aspartate aminotransferase measurement	2021-06-29	33462484	341246 European 5982 African 7313 South Asian		1q22	1	155179017	NR	TRIM46			ENSG00000163462	rs11264341-T	intron_variant		NR	2e-22	21.699	0.0236	0.019-0.028 unit decrease	Genome-wide genotyping array	(C/T)	T	0.4551	-6222	0.9786	0.7778	155179017	354541	0.019	0.028	0.0236	0.00229592	FALSE
rs2070803	rs11264341	cystatin C measurement	2021-06-29	33462484	342399 European 6015 African 7338 South Asian		1q22	1	155179017	NR	TRIM46			ENSG00000163462	rs11264341-T	intron_variant		NR	2e-11	10.699	0.0162	0.011-0.021 unit decrease	Genome-wide genotyping array	(C/T)	T	0.4551	-6222	0.9786	0.7778	155179017	355752	0.011	0.021	0.0162	0.00255102	FALSE
rs2070803	rs4971099	Calcium channel blocker use measurement	2021-12-14	34594039	31904 European 172474 European 49327 East Asian 129399 East Asian		1q22	1	155183132		TRIM46			ENSG00000163462	rs4971099-G	intron_variant		NR	3e-11	10.5229	0.0711	0.05-0.092 unit decrease	Genome-wide genotyping array	(A/G)	G	0.4722	-2107	0.9194	0.7355	155183132	383104	0.05	0.092	0.0711	0.0107143	FALSE
rs2074292	rs11656414	leukocyte count	2020-09-18	32888494	408112 British		17q21.31	17	45260603	SPATA32	MAP3K14-AS1, SPATA32			ENSG00000267278, ENSG00000184361	rs11656414-G	3_prime_UTR_variant		0.565812	4e-10	9.39794	0.0138987	0.0095-0.0183 unit increase	Genome-wide genotyping array	(A/G)	G	0.4938	-23521	0.8283	0.6678	45260603	408112	0.0095	0.0183	0.0138987	0.0022449	FALSE
rs2074292	rs708563	platelet crit	2020-09-18	32888494	408112 British		17q21.31	17	45263569	MAP3K14	MAP3K14, MAP3K14-AS1			ENSG00000006062, ENSG00000267278	rs708563-A	3_prime_UTR_variant		0.554519	2e-16	15.699	0.0189933	0.014-0.024 unit increase	Genome-wide genotyping array	(G/A)	A	0.4968	-20555	0.8651	0.7407	45263569	408112	0.014	0.024	0.0189933	0.00255102	FALSE
rs2074292	rs9972936	myeloid white cell count	2020-09-21	32888493	562243 European		17q21.31	17	45276310	NR	MAP3K14			ENSG00000006062	rs9972936-A	intron_variant		0.549121	1e-16	16	0.015393	0.012-0.019 SD unit increase	Genome-wide genotyping array	(G/A)	A	0.496	-7814	0.9879	0.9582	45276310	562243	0.012	0.019	0.015393	0.00178571	FALSE
rs2076668	rs6088618	appendicular lean mass	2020-02-07	31761296	85750 European		20q11.22	20	34821547	NR	NCOA6			ENSG00000198646	rs6088618-A	5_prime_UTR_variant		0.43735	3e-19	18.5229	0.0883923	0.069-0.108 unit increase	Genome-wide genotyping array	(G/A)	A	0.3087	-28271	0.9058	0.6685	34821547	85750	0.069	0.108	0.0883923	0.00994898	FALSE
rs2076668	rs11698996	coronary artery disease	2018-01-29	29212778	34541 261984	88,192 cases, 162,544 controls	20q11.22	20	34861936	GGT7	GGT7			ENSG00000131067	rs11698996-C	intron_variant		0.645	2e-07	6.69897	0.034	0.02-0.048 unit decrease	Genome-wide genotyping array	(C/G)	C	0.2015	12118	0.9986	0.6916	34861936	296525	0.02	0.048	0.034	0.00714286	FALSE
rs2076668	rs6088618	educational attainment	2022-07-01	35361970	3037499 European		20q11.22	20	34821547		NCOA6			ENSG00000198646	rs6088618-A	5_prime_UTR_variant		0.449	1e-14	14	0.00813085	0.0061-0.0102 unit increase	Genome-wide genotyping array	(G/A)	A	0.3087	-28271	0.9058	0.6685	34821547	3037499	0.0061	0.0102	0.00813085	0.00104592	FALSE
rs2076668	rs6119524	urate measurement	2019-10-29	31578528	288649 European 125725 East Asian 33671 African American 9037 South Asian 608 Hispanic		20q11.22	20	34786010	NCOA6	NCOA6			ENSG00000198646	rs6119524-T	intron_variant		0.3426	4e-09	8.39794	0.0197	0.013-0.026 mg/dL increase	Genome-wide genotyping array	(C/T)	T	0.2728	-63808	0.9629	0.8995	34786010	457690	0.013	0.026	0.0197	0.00331633	FALSE
rs216364	rs6476434	Parkinson disease	2019-12-19	31701892	15056 European 18618 European 449056 European	22,632 European ancestry cases, 968,735 European ancestry controls	9p13.3	9	34046393	UBAP2	UBAP2			ENSG00000137073	rs6476434-T	intron_variant		0.7336	7e-09	8.1549	0.0615	0.041-0.082 unit decrease	Genome-wide genotyping array	(C/T)	T	0.3253	228134	0.9871	0.933	34046393	482730	0.041	0.082	0.0615	0.0104592	FALSE
rs216364	rs10814057	hematocrit	2020-09-21	32888493	562259 European		9p13.3	9	33995406	NR	UBAP2			ENSG00000137073	rs10814057-T	non_coding_transcript_exon_variant		0.730371	8e-14	13.0969	0.016268	0.012-0.021 SD unit increase	Genome-wide genotyping array	(A/T)	T	0.3245	177147	0.9907	0.9365	33995406	562259	0.012	0.021	0.016268	0.00229592	FALSE
rs216364	rs1758632	type 2 diabetes mellitus	2019-01-11	30054458	61714 European 1178 Pakistani 593952 European 2472 Pakistani		9p13.3	9	34025642	UBAP2	UBAP2			ENSG00000137073	rs1758632-C	intron_variant		0.376593	1e-09	9	0.0491	0.033-0.065 unit decrease	Genome-wide genotyping array	(C/G)	C	0.3708	207383	0.9403	0.7553	34025642	659316	0.033	0.065	0.0491	0.00816327	FALSE
rs216364	rs747091	heel bone mineral density	2019-01-28	30598549	426824 British		9p13.3	9	34045016	UBAP2	UBAP2			ENSG00000137073	rs747091-T	intron_variant		0.440424	9e-13	12.0458	0.0133146	0.0097-0.017 unit decrease	Genome-wide genotyping array	(T/G)	T	0.3912	226757	0.9745	0.7442	34045016	426824	0.0097	0.017	0.0133146	0.00186224	FALSE
rs2185786	rs2576159	hematocrit	2020-09-21	32888493	562259 European		10q23.31	10	88536710	NR	RNLS			ENSG00000184719	rs2576159-T	intron_variant		0.318228	6e-12	11.2218	0.013595	0.0097-0.0175 SD unit increase	Genome-wide genotyping array	(A/T)	T	0.2382	63955	0.9203	0.7376	88536710	562259	0.0097	0.0175	0.013595	0.0019898	FALSE
rs2185786	rs2576159	hemoglobin measurement	2020-09-21	32888493	563946 European		10q23.31	10	88536710	NR	RNLS			ENSG00000184719	rs2576159-T	intron_variant		0.318234	3e-12	11.5229	0.013759	0.0099-0.0176 SD unit increase	Genome-wide genotyping array	(A/T)	T	0.2382	63955	0.9203	0.7376	88536710	563946	0.0099	0.0176	0.013759	0.00196429	FALSE
rs219786	rs219780	nephrolithiasis	2009-07-01	19561606	1507 European 34033 European	2,266 European ancestry cases, 8,477 European ancestry controls	21q22.13	21	36461009	CLDN14	CLDN14			ENSG00000159261	rs219780-C	synonymous_variant	synonymous	0.79	4e-12	11.3979	1.25	1.17-1.33	Genome-wide genotyping array	(C/T)	C	0.1354	1556	0.9946	0.707	36461009	35540	0.157004	0.285179	0.223144	0.0326978	FALSE
rs219786	rs219779	parathyroid hormone measurement	2017-04-05	27927781	22653 European .	6,502 European ancestry individuals.	21q22.13	21	36461453	CLDN14	CLDN14			ENSG00000159261	rs219779-G	synonymous_variant	synonymous	0.75	9e-22	21.0458	0.04	0.034-0.046 unit increase	Genome-wide genotyping array	(G/A)	G	0.1901	2000	0.8052	0.6052	36461453	22653	0.034	0.046	0.04	0.00306122	FALSE
rs219786	rs219786	blood urea nitrogen measurement	2022-05-26	34272381	679531 European 173149		21q22.13	21	36459453		CHAF1B - CLDN14	ENSG00000159259	ENSG00000159261		rs219786-T	intron_variant		0.7862	3e-25	24.5229	0.0066	0.0054-0.0078 unit increase	Genome-wide genotyping array	(T/C)	T	0.1797	0	1	1	36459453	852680	0.0054	0.0078	0.0066	0.000612245	FALSE
rs219786	rs219781	urate measurement	2019-10-29	31578528	288649 European 125725 East Asian 33671 African American 9037 South Asian 608 Hispanic		21q22.13	21	36460323	CLDN14	CHAF1B - CLDN14	ENSG00000159259	ENSG00000159261		rs219781-T	non_coding_transcript_exon_variant		0.2474	2e-10	9.69897	0.0267	0.018-0.035 mg/dL decrease	Genome-wide genotyping array	(G/T)	T	0.1855	870	0.8049	0.6232	36460323	457690	0.018	0.035	0.0267	0.00433673	FALSE
rs219786	rs219781	calcium measurement	2021-09-27	33887147	305349 European		21q22.13	21	36460323	NR	CHAF1B - CLDN14	ENSG00000159259	ENSG00000159261		rs219781-T	non_coding_transcript_exon_variant		0.2632	1e-08	8	0.001459	0.00095-0.00196 mmol/L increase	Genome-wide genotyping array	(G/T)	T	0.1855	870	0.8049	0.6232	36460323	305349	0.00095	0.00196	0.001459	0.000257653	FALSE
rs223401	rs223401	blood protein measurement	2022-02-15	35078996	5358 Icelic		4q24	4	102817815		UBE2D3			ENSG00000109332	rs223401-C	intron_variant		0.3238	5e-106	105.301	0.416574	0.38-0.45 unit increase	Genome-wide genotyping array	(T/C)	C	0.4097	0	1	1	102817815	5358	0.38	0.45	0.416574	0.0178571	FALSE
rs223401	rs223361	diastolic blood pressure	2018-11-29	30224653	757601 European	249,262 European ancestry individuals	4q24	4	102848147	UBE2D3	UBE2D3			ENSG00000109332	rs223361-T	intron_variant		0.6642	4e-21	20.3979	0.1522	0.12-0.18 mmHg increase	Genome-wide genotyping array	(T/C)	T	0.3918	30332	0.9983	0.9247	102848147	757601	0.12	0.18	0.1522	0.0153061	FALSE
rs223401	rs223317	blood urea nitrogen measurement	2022-05-26	34272381	679531 European 173149		4q24	4	102881667		CISD2			ENSG00000145354	rs223317-T	intron_variant		0.6601	4e-11	10.3979	0.0033	0.0023-0.0043 unit increase	Genome-wide genotyping array	(T/C)	T	0.4056	63852	0.9349	0.8591	102881667	852680	0.0023	0.0043	0.0033	0.000510204	FALSE
rs2241358	rs3760702	nephrolithiasis	2020-02-11	31729369	6536 British 5587 Japanese 388508 British 28870 Japanese		19p13.12	19	14477425	GIPC1	PTGER1 - GIPC1	ENSG00000160951	ENSG00000123159		rs3760702-A	intergenic_variant		0.33	2e-09	8.69897	1.09	1.07-1.13	Genome-wide genotyping array	(G/A)	A	0.1751	-239	0.9889	0.9528	14477425	429501	0.0676586	0.122218	0.0861777	0.0139181	FALSE
rs2241358	rs2241358	urolithiasis	2021-12-14	34594039	6223 European 482123 European 11699 East Asian 167027 East Asian		19p13.12	19	14477664		PTGER1 - GIPC1	ENSG00000160951	ENSG00000123159		rs2241358-G	upstream_gene_variant		NR	1e-17	17	0.1108	0.086-0.136 unit increase	Genome-wide genotyping array	(C/G)	G	0.1789	0	1	1	14477664	667072	0.086	0.136	0.1108	0.0127551	FALSE
rs2241358	rs2241358	cystatin C measurement	2021-06-29	33462484	342399 European 6015 African 7338 South Asian		19p13.12	19	14477664	NR	PTGER1 - GIPC1	ENSG00000160951	ENSG00000123159		rs2241358-G	upstream_gene_variant		NR	1e-11	11	0.0173	0.012-0.022 unit decrease	Genome-wide genotyping array	(C/G)	G	0.1789	0	1	1	14477664	355752	0.012	0.022	0.0173	0.00255102	FALSE
rs2250067	rs9816071	Eczema, allergic rhinitis	2020-03-02	31361310	84034 European 239773 European		3q13.33	3	121921471	NR	SLC15A2			ENSG00000163406	rs9816071-T	intron_variant		0.5205	1e-13	13	1.04504	1.03-1.06	Genome-wide genotyping array	(T/A)	T	0.4535	-3712	1	0.9936	121921471	323807	0.0295588	0.0582689	0.0440564	0.00732401	FALSE
rs2250067	rs9815756	platelet crit	2020-09-18	32888494	408112 British		3q13.33	3	121900137	SLC15A2	SLC15A2			ENSG00000163406	rs9815756-T	intron_variant		0.477075	2e-09	8.69897	0.0135448	0.0091-0.018 unit increase	Genome-wide genotyping array	(G/T)	T	0.4515	-25046	0.9895	0.9776	121900137	408112	0.0091	0.018	0.0135448	0.00227041	FALSE
rs2250067	rs2689282	asthma, Eczema, allergic rhinitis	2020-03-02	31361310	106772 European 239773 European	83,335 cases, 34,934 controls	3q13.33	3	121918956	NR	SLC15A2			ENSG00000163406	rs2689282-C	intron_variant		0.5203	5e-12	11.301	1.03831	1.03-1.05	Genome-wide genotyping array	(C/T)	C	0.4525	-6227	0.9992	0.996	121918956	346545	0.0295588	0.0487902	0.037598	0.00490596	FALSE
rs2250067	rs866929	hematocrit	2020-09-21	32888493	562259 European		3q13.33	3	121913660	NR	SLC15A2			ENSG00000163406	rs866929-A	intron_variant		0.472002	9e-20	19.0458	0.016739	0.013-0.02 SD unit decrease	Genome-wide genotyping array	(G/A)	A	0.4521	-11523	0.9919	0.9831	121913660	562259	0.013	0.02	0.016739	0.00178571	FALSE
rs2250067	rs1357531	hemoglobin measurement	2020-09-21	32888493	563946 European		3q13.33	3	121916040	NR	SLC15A2			ENSG00000163406	rs1357531-A	intron_variant		0.472019	3e-20	19.5229	0.016948	0.013-0.021 SD unit decrease	Genome-wide genotyping array	(G/A)	A	0.4523	-9143	0.9984	0.9952	121916040	563946	0.013	0.021	0.016948	0.00204082	FALSE
rs2250067	rs2250067	blood urea nitrogen measurement	2022-05-26	34272381	679531 European 173149		3q13.33	3	121925183		SLC15A2			ENSG00000163406	rs2250067-T	intron_variant		0.4945	9e-25	24.0458	0.005	0.004-0.006 unit increase	Genome-wide genotyping array	(C/T)	T	0.4519	0	1	1	121925183	852680	0.004	0.006	0.005	0.000510204	FALSE
rs2250067	rs75557865	allergic disease	2017-12-05	29083406	180129 European 180709 European		3q13.33	3	121933294	SLC15A2	SLC15A2			ENSG00000163406	rs75557865-G	intron_variant		0.57	2e-08	7.69897	1.029	1.02-1.04	Genome-wide genotyping array	(G/A)	G	0.4153	8111	0.9947	0.8526	121933294	360838	0.0198026	0.0392207	0.0285875	0.00495359	FALSE
rs2273684	rs2273684	BMI-adjusted waist-hip ratio	2021-08-24	34021172	186825 British		20q11.22	20	34941963	GSS	GSS			ENSG00000100983	rs2273684-G	intron_variant		NR	6e-09	8.22185	0.0184258	0.012-0.025 unit decrease	Genome-wide genotyping array	(T/G)	G	0.4669	0	1	1	34941963	186825	0.012	0.025	0.0184258	0.00331633	FALSE
rs2273684	rs55845370	uric acid measurement	2021-12-14	34594039	343836 European 129405 East Asian		20q11.22	20	34845826		GGT7			ENSG00000131067	rs55845370-G	intron_variant		NR	5e-15	14.301	0.0152	0.011-0.019 unit increase	Genome-wide genotyping array	(A/G)	G	0.3622	-96137	0.9814	0.6247	34845826	473241	0.011	0.019	0.0152	0.00204082	FALSE
rs2274786	rs3793524	serum gamma-glutamyl transferase measurement	2021-12-14	34594039	344104 European 133471 East Asian		9q31.3	9	109457194		PTPN3			ENSG00000070159	rs3793524-G	missense_variant	missense	NR	1e-17	17	0.0166	0.013-0.02 unit decrease	Genome-wide genotyping array	(C/G)	G	0.4083	-6300	0.9762	0.9113	109457194	477575	0.013	0.02	0.0166	0.00178571	FALSE
rs2274786	rs12006266	serum albumin measurement	2021-12-14	34594039	315268 European 120539 East Asian		9q31.3	9	109460804		PTPN3			ENSG00000070159	rs12006266-C	intron_variant		NR	1e-17	17	0.0182	0.014-0.022 unit decrease	Genome-wide genotyping array	(T/C)	C	0.4163	-2690	0.9957	0.9172	109460804	435807	0.014	0.022	0.0182	0.00204082	FALSE
rs2275848	rs2275848	obesity	2013-10-24	23563609	1509 European 5380 European	971 European ancestry cases, 1,990 European ancestry controls	9q22.31	9	93125038	NINJ1	NINJ1			ENSG00000131669	rs2275848-T	missense_variant	missense	0.82	1e-06	6	1.23	1.13-1.34	Genome-wide genotyping array	(G/T)	T	0.2109	0	1	1	93125038	6889	0.122218	0.29267	0.207014	0.0434826	FALSE
rs2275848	rs3793662	blood protein measurement	2022-02-14	32929287	3660 Sardinian (/ )		9q22.31	9	93123769		NINJ1			ENSG00000131669	rs3793662-T	intron_variant		0.77599	2e-08	7.69897	0.1654	0.11-0.22 unit decrease	Genome-wide genotyping array	(C/T)	T	0.2095	-1269	1	0.9916	93123769	3660	0.11	0.22	0.1654	0.0280612	FALSE
rs227731	rs227727	snoring measurement	2020-03-10	32060260	152302 British 256015 British		17q22	17	56699594	NR	NOG - C17orf67	ENSG00000183691	ENSG00000214226		rs227727-A	intergenic_variant		NR	1e-08	8	0.0059724	0.0039-0.008 unit decrease	Genome-wide genotyping array	(A/T)	A	0.4858	3717	0.9591	0.9148	56699594	408317	0.0039	0.008	0.0059724	0.00104592	FALSE
rs227731	rs12951993	balding measurement	2019-02-01	30573740	205327 European		17q22	17	56683253	NR	NOG - C17orf67	ENSG00000183691	ENSG00000214226		rs12951993-A	intergenic_variant		0.420472	1e-09	9	0.019133	0.013-0.025 unit increase	Genome-wide genotyping array	(A/G)	A	0.4647	-12624	0.9216	0.7847	56683253	205327	0.013	0.025	0.019133	0.00306122	FALSE
rs2277383	rs2293093	erythrocyte count	2021-12-14	34594039	350475 European 153512 East Asian		12q13.13	12	51923273		ACVRL1			ENSG00000139567	rs2293093-G	3_prime_UTR_variant		NR	2e-09	8.69897	0.0141	0.0096-0.0186 unit increase	Genome-wide genotyping array	(C/G)	G	0.131	2669	0.993	0.986	51923273	503987	0.0096	0.0186	0.0141	0.00229592	FALSE
rs2277383	rs2293093	HMG CoA reductase inhibitor use measurement	2019-06-21	31015401	73475 European 216910 European		12q13.13	12	51923273	ACVRL1	ACVRL1			ENSG00000139567	rs2293093-G	3_prime_UTR_variant		0.111646	9e-09	8.04576	0.0511591	0.034-0.069 unit increase	Genome-wide genotyping array	(C/G)	G	0.131	2669	0.993	0.986	51923273	290385	0.034	0.069	0.0511591	0.00892857	FALSE
rs2277383	rs2277383	blood urea nitrogen measurement	2022-05-26	34272381	679531 European 173149		12q13.13	12	51920604		ACVRL1			ENSG00000139567	rs2277383-G	intron_variant		0.842	1e-06	6	0.0034	0.002-0.0048 unit increase	Genome-wide genotyping array	(T/G)	G	0.131	0	1	1	51920604	852680	0.002	0.0048	0.0034	0.000714286	FALSE
rs2277383	rs2277383	hematocrit	2020-09-21	32888493	562259 European		12q13.13	12	51920604	NR	ACVRL1			ENSG00000139567	rs2277383-G	intron_variant		0.113448	1e-19	19	0.026538	0.021-0.032 SD unit increase	Genome-wide genotyping array	(T/G)	G	0.131	0	1	1	51920604	562259	0.021	0.032	0.026538	0.00280612	FALSE
rs2277383	rs3847858	hemoglobin measurement	2020-09-21	32888493	563946 European		12q13.13	12	51924594	NR	ACVRL1 - ACVR1B	ENSG00000139567	ENSG00000135503		rs3847858-T	regulatory_region_variant		0.113786	1e-16	16	0.023914	0.018-0.03 SD unit increase	Genome-wide genotyping array	(A/T)	T	0.132	3990	0.9912	0.974	51924594	563946	0.018	0.03	0.023914	0.00306122	FALSE
rs2279252	rs2279252	alkaline phosphatase measurement	2021-12-14	34594039	344292 European 118886 East Asian		4p16.2	4	5798767		CRMP1, EVC			ENSG00000072832, ENSG00000072840	rs2279252-A	missense_variant	missense	NR	2e-10	9.69897	0.0357	0.025-0.047 unit decrease	Genome-wide genotyping array	(G/A)	A	0.0276	0	1	1	5798767	463178	0.025	0.047	0.0357	0.00561224	FALSE
rs2289746	rs7644634	mosquito bite reaction itch intensity measurement	2017-10-09	28199695	84724 European		3q13.11	3	105761447	CBLB	CBLB			ENSG00000114423	rs7644634-T	intron_variant		NR	7e-07	6.1549	0.0188055	0.011-0.026 unit increase	Genome-wide genotyping array	(C/T)	T	0.4281	24336	0.9255	0.8504	105761447	84724	0.011	0.026	0.0188055	0.00382653	FALSE
rs2293605	rs11545169	mathematical ability	2018-11-12	30038396	670471 European		3q27.1	3	184302754	Intergenic	PSMD2			ENSG00000175166	rs11545169-T	missense_variant	missense	0.1534	2e-10	9.69897	0.0158	0.011-0.021 unit decrease	Genome-wide genotyping array	(G/T)	T	0.0769	-23891	0.9897	0.7922	184302754	670471	0.011	0.021	0.0158	0.00255102	FALSE
rs2293605	rs11545169	birth weight	2019-08-05	31043758	298142 European 6635 African American 1449 Fiino 420 Turkish 365 Moroccan 395 Surinamese 1052 AfroCaribbean 612 Hispanic 1180 Thai 840 Chinese 10133	NR	3q27.1	3	184302754	PSMD2	PSMD2			ENSG00000175166	rs11545169-G	missense_variant	missense	0.8392	2e-08	7.69897	0.019676	0.013-0.027 unit increase	Genome-wide genotyping array	(G/T)	G	0.0769	-23891	0.9897	0.7922	184302754	321223	0.013	0.027	0.019676	0.00357143	FALSE
rs2293605	rs11545169	appendicular lean mass	2020-11-04	33097823	450243 European		3q27.1	3	184302754	PSMD2	PSMD2			ENSG00000175166	rs11545169-T	missense_variant	missense	0.1613	8e-43	42.0969	0.0352	0.03-0.04 unit decrease	Genome-wide genotyping array	(G/T)	T	0.0769	-23891	0.9897	0.7922	184302754	450243	0.03	0.04	0.0352	0.00255102	FALSE
rs2293605	rs11545169	self reported educational attainment	2018-11-12	30038396	1311438 European		3q27.1	3	184302754	Intergenic	PSMD2			ENSG00000175166	rs11545169-T	missense_variant	missense	0.1588	4e-09	8.39794	0.0106	0.0071-0.0141 unit decrease	Genome-wide genotyping array	(G/T)	T	0.0769	-23891	0.9897	0.7922	184302754	1311438	0.0071	0.0141	0.0106	0.00178571	FALSE
rs2293605	rs2293605	educational attainment	2022-07-01	35361970	3037499 European		3q27.1	3	184326645		EIF4G1			ENSG00000114867	rs2293605-T	intron_variant		0.1214	8e-08	7.09691	0.00862971	0.0055-0.0118 unit decrease	Genome-wide genotyping array	(C/T)	T	0.0631	0	1	1	184326645	3037499	0.0055	0.0118	0.00862971	0.00160714	FALSE
rs2293605	rs11545169	cognitive function measurement	2018-11-12	30038396	402382 European		3q27.1	3	184302754	Intergenic	PSMD2			ENSG00000175166	rs11545169-T	missense_variant	missense	0.1606	3e-08	7.52288	0.0173	0.011-0.023 unit decrease	Genome-wide genotyping array	(G/T)	T	0.0769	-23891	0.9897	0.7922	184302754	402382	0.011	0.023	0.0173	0.00306122	FALSE
rs2337106	rs2337106	hematocrit	2020-09-21	32888493	562259 European		18q21.1	18	48934533	NR	SMAD7			ENSG00000101665	rs2337106-G	intron_variant		0.518578	1e-25	25	0.019543	0.016-0.023 SD unit decrease	Genome-wide genotyping array	(C/G)	G	0.3516	0	1	1	48934533	562259	0.016	0.023	0.019543	0.00178571	FALSE
rs2337106	rs2337106	hemoglobin measurement	2020-09-21	32888493	563946 European		18q21.1	18	48934533	NR	SMAD7			ENSG00000101665	rs2337106-G	intron_variant		0.518491	5e-26	25.301	0.019717	0.016-0.023 SD unit decrease	Genome-wide genotyping array	(C/G)	G	0.3516	0	1	1	48934533	563946	0.016	0.023	0.019717	0.00178571	FALSE
rs2337106	rs9945126	sex hormone-binding globulin measurement	2020-12-14	32042192	370125 European		18q21.1	18	48943592	NR	SMAD7			ENSG00000101665	rs9945126-C	intron_variant		0.464802	1e-07	7	0.00461682	0.0028-0.0065 unit increase	Genome-wide genotyping array	(C/G)	C	0.3576	9059	0.9452	0.8703	48943592	370125	0.0028	0.0065	0.00461682	0.000943878	FALSE
rs2337106	rs9945126	erythrocyte count	2021-12-14	34594039	350475 European 153512 East Asian		18q21.1	18	48943592		SMAD7			ENSG00000101665	rs9945126-G	intron_variant		NR	1e-12	12	0.0123	0.009-0.0156 unit decrease	Genome-wide genotyping array	(C/G)	G	0.3576	9059	0.9452	0.8703	48943592	503987	0.009	0.0156	0.0123	0.00168367	FALSE
rs2337106	rs9952412	heel bone mineral density	2019-01-28	30598549	426824 British		18q21.1	18	48939170	SMAD7	SMAD7			ENSG00000101665	rs9952412-A	intron_variant		0.483599	3e-26	25.5229	0.0199009	0.016-0.024 unit decrease	Genome-wide genotyping array	(A/C)	A	0.36	4637	0.9831	0.9318	48939170	426824	0.016	0.024	0.0199009	0.00204082	FALSE
rs2337106	rs9952412	electrocardiography	2020-11-30	32916098	63706 European		18q21.1	18	48939170	SMAD7	SMAD7			ENSG00000101665	rs9952412-A	intron_variant		0.467863	4e-08	7.39794	0.0299081	0.019-0.041 unit decrease	Genome-wide genotyping array	(A/C)	A	0.36	4637	0.9831	0.9318	48939170	63706	0.019	0.041	0.0299081	0.00561224	FALSE
rs2337106	rs4245230	alkaline phosphatase measurement	2021-12-14	34594039	344292 European 118886 East Asian		18q21.1	18	48943294		SMAD7			ENSG00000101665	rs4245230-G	intron_variant		NR	2e-13	12.699	0.0149	0.011-0.019 unit decrease	Genome-wide genotyping array	(A/G)	G	0.3544	8761	0.9569	0.9045	48943294	463178	0.011	0.019	0.0149	0.00204082	FALSE
rs2338796	rs2338796	albuminuria	2018-11-19	30220432	382500 European		17q12	17	39399374	FBXL20	FBXL20			ENSG00000108306	rs2338796-A	intron_variant		0.67	3e-08	7.52288	0.00989	0.0064-0.0134 unit increase	Genome-wide genotyping array	(A/G)	A	0.2614	0	1	1	39399374	382500	0.0064	0.0134	0.00989	0.00178571	FALSE
rs2338796	rs35322295	reading and spelling ability	2019-03-28	30741946	2562 European		17q12	17	39396966	FBXL20	FBXL20			ENSG00000108306	rs35322295-A	intron_variant		0.666397	6e-07	6.22185	0.164015	0.099-0.229 unit decrease	Genome-wide genotyping array	(A/G)	A	0.2594	-2408	1	0.9897	39396966	2562	0.099	0.229	0.164015	0.0331633	FALSE
rs2346418	rs11689011	P wave duration	2017-09-29	28794112	37678 European 6778 African		2p21	2	46314037	EPAS1	EPAS1			ENSG00000116016	rs11689011-T	intron_variant		0.42	1e-10	10	0.6	0.42-0.78 ms increase	Genome-wide genotyping array	(T/C)	T	0.4058	12562	0.9714	0.608	46314037	44456	0.42	0.78	0.6	0.0918367	FALSE
rs2346418	rs11689011	PR interval	2020-07-24	32439900	271570 European		2p21	2	46314037	EPAS1	EPAS1			ENSG00000116016	rs11689011-T	intron_variant		0.4155	2e-11	10.699	0.4488	0.32-0.58 ms increase	Genome-wide genotyping array	(T/C)	T	0.4058	12562	0.9714	0.608	46314037	271570	0.32	0.58	0.4488	0.0663265	FALSE
rs2381199	rs7686818	neutrophil percentage of leukocytes	2020-09-18	32888494	408112 British		4p14	4	38680991	KLF3	KLF3			ENSG00000109787	rs7686818-G	intron_variant		0.809457	1e-11	11	0.0197145	0.014-0.025 unit decrease	Genome-wide genotyping array	(A/G)	G	0.2131	46075	0.9197	0.8388	38680991	408112	0.014	0.025	0.0197145	0.00280612	FALSE
rs2381199	rs337623	monocyte percentage of leukocytes	2020-09-18	32888494	408112 British		4p14	4	38672224	KLF3	KLF3			ENSG00000109787	rs337623-G	intron_variant		0.803352	5e-10	9.30103	0.0175243	0.012-0.023 unit decrease	Genome-wide genotyping array	(A/G)	G	0.2177	37308	0.9614	0.892	38672224	408112	0.012	0.023	0.0175243	0.00280612	FALSE
rs2381199	rs337604	essential tremor	2022-04-26	34982113	7177 European 475877 European		4p14	4	38647082		KLF3-AS1			ENSG00000231160	rs337604-C	intron_variant		0.79	9e-07	6.04576	0.908373	0.870153174209268-0.946593174209268 decrease	Genome-wide genotyping array	(T/C)	C	0.2137	12166	0.9904	0.9693	38647082	483054	0.870153	0.946593	0.908373	0.0195	FALSE
rs2381199	rs6531656	lymphocyte count	2020-09-18	32888494	408112 British		4p14	4	38682580	KLF3	KLF3			ENSG00000109787	rs6531656-T	intron_variant		0.850786	1e-11	11	0.0232716	0.017-0.03 unit increase	Genome-wide genotyping array	(C/T)	T	0.1743	47664	0.9375	0.6911	38682580	408112	0.017	0.03	0.0232716	0.00331633	FALSE
rs2381199	rs6531656	leukocyte count	2021-12-14	34594039	350470 European 154355 East Asian		4p14	4	38682580		KLF3			ENSG00000109787	rs6531656-T	intron_variant		NR	2e-14	13.699	0.0187	0.014-0.023 unit increase	Genome-wide genotyping array	(C/T)	T	0.1743	47664	0.9375	0.6911	38682580	504825	0.014	0.023	0.0187	0.00229592	FALSE
rs2412608	rs1942	eosinophil percentage of granulocytes	2017-08-30	27863252	170536 European		15q15.1	15	41482225	RTF1	RTF1			ENSG00000137815	rs1942-G	3_prime_UTR_variant		0.5252	1e-12	12	0.0253617	0.018-0.032 unit increase	Genome-wide genotyping array	(A/G)	G	0.2346	277710	0.794	0.6248	41482225	170536	0.018	0.032	0.0253617	0.00357143	FALSE
rs2412608	rs4924544	eosinophil percentage of leukocytes	2017-08-30	27863252	172378 European		15q15.1	15	41401257	NDUFAF1	NDUFAF1			ENSG00000137806	rs4924544-T	intron_variant		0.5237	2e-10	9.69897	0.0228545	0.016-0.03 unit increase	Genome-wide genotyping array	(G/T)	T	0.2368	196742	0.8091	0.641	41401257	172378	0.016	0.03	0.0228545	0.00357143	FALSE
rs243067	rs12464462	type 1 diabetes mellitus	2021-05-26	34012112	18942 European 501638 European		2p16.1	2	60409281	BCL11A	MIR4432HG			ENSG00000228590	rs12464462-G	intron_variant		0.410445	9e-10	9.04576	0.0879553	0.06-0.116 unit decrease	Genome-wide genotyping array, Targeted genotyping array [Illumina HumanHap 550 | Illumina Human 1.2M | Illumina Omni1 | Illumina Omni2.5 | Affymetrix 500K | Affymetrix 6.0 | Illumina Human 660W | Illumina Infinium ImmunoArray | Affymetrix UK Biobank Axiom | ThermoFisher Axiom custom]	(A/G)	G	0.2756	14773	0.9838	0.7975	60409281	520580	0.06	0.116	0.0879553	0.0142857	FALSE
rs243067	rs243063	mean corpuscular volume	2020-09-21	32888493	544127 European		2p16.1	2	60395764	NR	MIR4432HG			ENSG00000228590	rs243063-T	intron_variant		0.401833	1e-204	204	0.056339	0.053-0.06 SD unit increase	Genome-wide genotyping array	(A/T)	T	0.238	1256	0.9989	0.9945	60395764	544127	0.053	0.06	0.056339	0.00178571	FALSE
rs243067	rs2540917	systolic blood pressure	2021-09-21	33230300	810865 European	354,096 European ancestry individuals	2p16.1	2	60381624		MIR4432HG			ENSG00000228590	rs2540917-T	intron_variant		0.5998	2e-09	8.69897	0.119881	0.076-0.164 mmHg decrease	Genome-wide genotyping array	(T/C)	T	0.1665	-12884	0.9969	0.6335	60381624	810865	0.076	0.164	0.119881	0.022449	FALSE
rs243067	rs58926146	balding measurement	2019-02-01	30573740	205327 European		2p16.1	2	60413368	NR	MIR4432HG			ENSG00000228590	rs58926146-T	intron_variant		0.29097	7e-12	11.1549	0.023586	0.017-0.03 unit increase	Genome-wide genotyping array	(C/T)	T	0.1811	18860	0.9696	0.6634	60413368	205327	0.017	0.03	0.023586	0.00331633	FALSE
rs243067	rs2540917	pulse pressure measurement	2021-09-21	33230300	810865 European	354,096 European ancestry individuals	2p16.1	2	60381624		MIR4432HG			ENSG00000228590	rs2540917-T	intron_variant		0.5997	1e-10	10	0.0970096	0.066-0.128 mmHg decrease	Genome-wide genotyping array	(T/C)	T	0.1665	-12884	0.9969	0.6335	60381624	810865	0.066	0.128	0.0970096	0.0158163	FALSE
rs243067	rs243066	mean corpuscular hemoglobin concentration	2020-09-21	32888493	486823 European		2p16.1	2	60394631	NR	MIR4432HG			ENSG00000228590	rs243066-G	intron_variant		0.402998	9e-163	162.046	0.053224	0.049-0.057 SD unit increase	Genome-wide genotyping array	(A/G)	G	0.1665	123	1	0.6375	60394631	486823	0.049	0.057	0.053224	0.00204082	FALSE
rs243067	rs9967849	red blood cell density measurement	2020-09-21	32888493	545203 European		2p16.1	2	60382339	NR	MIR4432HG			ENSG00000228590	rs9967849-T	intron_variant		0.402722	4e-91	90.3979	0.037981	0.034-0.042 SD unit decrease	Genome-wide genotyping array	(C/T)	T	0.2157	-12169	0.9453	0.7839	60382339	545203	0.034	0.042	0.037981	0.00204082	FALSE
rs2460449	rs445537	longevity	2020-01-17	31484785	482000 European		16q24.3	16	89637016	NR	DPEP1			ENSG00000015413	rs445537-G	non_coding_transcript_exon_variant		NR	2e-07	6.69897	0.01055	0.0065-0.0146 unit decrease	Genome-wide genotyping array	(A/G)	G	0.2584	2677	0.9216	0.687	89637016	482000	0.0065	0.0146	0.01055	0.00206633	FALSE
rs2460449	rs2437957	Diuretic use measurement	2021-12-14	34594039	34453 European 194633 European 22356 East Asian 156370 East Asian		16q24.3	16	89649240		CHMP1A			ENSG00000131165	rs2437957-A	non_coding_transcript_exon_variant		NR	8e-10	9.09691	0.0492	0.034-0.065 unit decrease	Genome-wide genotyping array	(G/A)	A	0.1905	14901	0.9355	0.7308	89649240	407812	0.034	0.065	0.0492	0.00790816	FALSE
rs2460449	rs467357	Calcium channel blocker use measurement	2021-12-14	34594039	31904 European 172474 European 49327 East Asian 129399 East Asian		16q24.3	16	89650989		CHMP1A			ENSG00000131165	rs467357-G	intron_variant		NR	2e-16	15.699	0.0648	0.049-0.08 unit decrease	Genome-wide genotyping array	(A/G)	G	0.1903	16650	0.9368	0.7319	89650989	383104	0.049	0.08	0.0648	0.00790816	FALSE
rs2460449	rs447735	hemoglobin measurement	2017-08-30	27863252	172925 European		16q24.3	16	89667941	SPATA33	SPATA33			ENSG00000167523	rs447735-C	intron_variant		0.4186	1e-09	9	0.0219411	0.015-0.029 unit increase	Genome-wide genotyping array	(T/C)	C	0.2015	33602	0.8539	0.6529	89667941	172925	0.015	0.029	0.0219411	0.00357143	FALSE
rs2460449	rs447735	alkaline phosphatase measurement	2021-12-14	34594039	344292 European 118886 East Asian		16q24.3	16	89667941		SPATA33			ENSG00000167523	rs447735-C	intron_variant		NR	4e-12	11.3979	0.0162	0.012-0.021 unit increase	Genome-wide genotyping array	(T/C)	C	0.2015	33602	0.8539	0.6529	89667941	463178	0.012	0.021	0.0162	0.00229592	FALSE
rs2460449	rs2437957	Agents acting on the renin-angiotensin system use measurement	2021-12-14	34594039	62752 European 174778 European 45820 East Asian 132906 East Asian		16q24.3	16	89649240		CHMP1A			ENSG00000131165	rs2437957-A	non_coding_transcript_exon_variant		NR	6e-15	14.2218	0.0479	0.036-0.06 unit decrease	Genome-wide genotyping array	(G/A)	A	0.1905	14901	0.9355	0.7308	89649240	416256	0.036	0.06	0.0479	0.00612245	FALSE
rs2460449	rs154657	homocysteine measurement	2014-01-31	23824729	44147 European		16q24.3	16	89641688	DPEP1	CHMP1A			ENSG00000131165	rs154657-A	intron_variant		0.47	2e-43	42.699	0.0963	0.083-0.11 unit increase	Genome-wide genotyping array	(G/A)	A	0.1999	7349	0.895	0.7101	89641688	44147	0.083	0.11	0.0963	0.00688776	FALSE
rs2461702	rs1145074	albuminuria	2018-11-19	30220432	382500 European		15q21.1	15	45411626	SPATA5L1	SPATA5L1			ENSG00000171763	rs1145074-T	intron_variant		0.745	2e-09	8.69897	0.0114	0.0077-0.0151 unit increase	Genome-wide genotyping array	(T/A)	T	0.396	56397	0.9566	0.86	45411626	382500	0.0077	0.0151	0.0114	0.00188776	FALSE
rs2461702	rs1145085	serum metabolite measurement	2021-07-09	33031748	3926 Hispanic/Latino		15q21.1	15	45365606	GATM	GATM			ENSG00000171766	rs1145085-A	intron_variant		0.45397	4e-43	42.3979	0.332	0.28-0.38 unit decrease	Genome-wide genotyping array	(A/G)	A	0.382	10377	1	0.9966	45365606	3926	0.28	0.38	0.332	0.0255102	FALSE
rs2461702	rs35861938	phosphatidylcholine ether measurement	2019-10-25	31551469	2045 European		15q21.1	15	45345145	GATM	SLC28A2 - RNU6-953P	ENSG00000137860	ENSG00000238941		rs35861938-C	regulatory_region_variant		NR	3e-08	7.52288	0.177	0.11-0.24 unit increase	Genome-wide genotyping array	(T/C)	C	0.2821	-10084	0.9977	0.6351	45345145	2045	0.11	0.24	0.177	0.0331633	FALSE
rs246234	rs246234	blood metabolite measurement	2014-12-10	24816252	7824 European		16p13.11	16	16034885	ABCC1	ABCC1, ABCC1			ENSG00000278183, ENSG00000103222	rs246234-C	intron_variant		0.3	3e-14	13.5229	0.02	0.014-0.026 unit decrease	Genome-wide genotyping array	(C/G)	C	0.387	0	1	1	16034885	7824	0.014	0.026	0.02	0.00306122	FALSE
rs2469953	rs2246849	longevity	2020-01-17	31484785	482000 European		2q33.2	2	203444602	NR	RAPH1, ABI2			ENSG00000173166, ENSG00000138443	rs2246849-G	3_prime_UTR_variant		NR	2e-06	5.69897	0.009924	0.0058-0.014 unit increase	Genome-wide genotyping array	(G/A)	G	0.4107	-12973	0.9941	0.9577	203444602	482000	0.0058	0.014	0.009924	0.00209184	FALSE
rs2469953	rs13028366	mean corpuscular volume	2021-12-14	34594039	350473 European 129832 East Asian		2q33.2	2	203294430		CYP20A1			ENSG00000119004	rs13028366-A	intron_variant		NR	7e-09	8.1549	0.012	0.0079-0.0161 unit increase	Genome-wide genotyping array	(G/A)	A	0.3962	-163145	0.924	0.8293	203294430	480305	0.0079	0.0161	0.012	0.00209184	FALSE
rs2469953	rs10497870	body mass index	2019-11-05	30239722	806834 European		2q33.2	2	203105560		NBEAL1			ENSG00000144426	rs10497870-A	intron_variant		0.6092	2e-13	12.699	0.0121	0.009-0.0152 unit increase	Genome-wide genotyping array	(A/G)	A	0.4225	-352015	0.9091	0.763	203105560	806834	0.009	0.0152	0.0121	0.00158163	FALSE
rs2551644	rs2551641	testosterone measurement	2020-12-14	32042192	194453 European		2q33.3	2	207545543	NR	CREB1			ENSG00000118260	rs2551641-C	intron_variant		0.188576	7e-09	8.1549	0.0215672	0.014-0.029 unit increase	Genome-wide genotyping array	(T/C)	C	0.1018	-30457	0.9287	0.7185	207545543	194453	0.014	0.029	0.0215672	0.00382653	FALSE
rs2551644	rs2551949	sex hormone-binding globulin measurement	2021-06-29	33462484	310323 European 5523 African 6638 South Asian		2q33.3	2	207613128	NR	METTL21A			ENSG00000144401	rs2551949-A	missense_variant	missense	NR	2e-14	13.699	0.0251	0.019-0.032 unit decrease	Genome-wide genotyping array	(G/A)	A	0.0958	37128	0.9882	0.7605	207613128	322484	0.019	0.032	0.0251	0.00331633	FALSE
rs2551644	rs2551980	high density lipoprotein cholesterol measurement	2020-07-21	32203549	403943 European		2q33.3	2	207653593	METTL21A	METTL21A - RPS29P9	ENSG00000144401	ENSG00000223433		rs2551980-A	intergenic_variant		0.183209	1e-09	9	0.0150704	0.01-0.02 unit increase	Genome-wide genotyping array	(A/G)	A	0.1032	77593	0.8769	0.6504	207653593	403943	0.01	0.02	0.0150704	0.00255102	FALSE
rs264608	rs264608	blood urea nitrogen measurement	2022-05-26	34272381	679531 European 173149		2q24.2	2	159042676		TANC1			ENSG00000115183	rs264608-C	intron_variant		0.3109	3e-07	6.52288	0.0029	0.0017-0.0041 unit increase	Genome-wide genotyping array	(T/C)	C	0.3452	0	1	1	159042676	852680	0.0017	0.0041	0.0029	0.000612245	FALSE
rs267738	rs607518	prostate carcinoma	2021-02-03	33398198	85554 European 10368 African 8611 East Asian 2714 Hispanic 91972 European 10986 African 18809 East Asian 5239 Hispanic		1q21.3	1	150982195	NR	CERS2 - ANXA9	ENSG00000143418	ENSG00000143412		rs607518-A	regulatory_region_variant		NR	8e-12	11.0969	1.063	1.04-1.08	Genome-wide genotyping array	(G/A)	A	0.0793	14046	0.9745	0.8059	150982195	234253	0.0392207	0.076961	0.0610951	0.00962763	FALSE
rs267738	rs267738	cholesteryl ester measurement, high density lipoprotein cholesterol measurement	2022-04-27	35213538	115082 European		1q21.3	1	150968149		CERS2			ENSG00000143418	rs267738-T	missense_variant	missense	0.780348	1e-10	10	0.0288416	0.02-0.038 unit decrease	Genome-wide genotyping array	(T/G)	T	0.0681	0	1	1	150968149	115082	0.02	0.038	0.0288416	0.00459184	FALSE
rs267738	rs267738	lipoprotein measurement	2022-04-27	35213538	115082 European		1q21.3	1	150968149		CERS2			ENSG00000143418	rs267738-T	missense_variant	missense	0.780348	5e-14	13.301	0.0353307	0.026-0.045 unit decrease	Genome-wide genotyping array	(T/G)	T	0.0681	0	1	1	150968149	115082	0.026	0.045	0.0353307	0.00484694	FALSE
rs267738	rs267738	phospholipid measurement, high density lipoprotein cholesterol measurement	2022-04-27	35213538	115082 European		1q21.3	1	150968149		CERS2			ENSG00000143418	rs267738-T	missense_variant	missense	0.780348	2e-17	16.699	0.039452	0.03-0.049 unit decrease	Genome-wide genotyping array	(T/G)	T	0.0681	0	1	1	150968149	115082	0.03	0.049	0.039452	0.00484694	FALSE
rs267738	rs267738	phospholipids:total lipids ratio, intermediate density lipoprotein measurement	2022-04-27	35213538	115082 European		1q21.3	1	150968149		CERS2			ENSG00000143418	rs267738-T	missense_variant	missense	0.780348	3e-16	15.5229	0.0409748	0.031-0.051 unit increase	Genome-wide genotyping array	(T/G)	T	0.0681	0	1	1	150968149	115082	0.031	0.051	0.0409748	0.00510204	FALSE
rs267738	rs198325	phospholipids:total lipids ratio, high density lipoprotein cholesterol measurement	2022-04-27	35213538	115082 European		1q21.3	1	150964929		CERS2			ENSG00000143418	rs198325-C	intron_variant		0.779834	3e-09	8.52288	0.0286109	0.019-0.038 unit decrease	Genome-wide genotyping array	(C/T)	C	0.0773	-3220	0.9873	0.8504	150964929	115082	0.019	0.038	0.0286109	0.00484694	FALSE
rs267738	rs267738	cholesteryl esters:total lipids ratio, intermediate density lipoprotein measurement	2022-04-27	35213538	115082 European		1q21.3	1	150968149		CERS2			ENSG00000143418	rs267738-T	missense_variant	missense	0.780348	1e-12	12	0.0345845	0.025-0.044 unit decrease	Genome-wide genotyping array	(T/G)	T	0.0681	0	1	1	150968149	115082	0.025	0.044	0.0345845	0.00484694	FALSE
rs267738	rs267738	lipid measurement, high density lipoprotein cholesterol measurement	2022-04-27	35213538	115082 European		1q21.3	1	150968149		CERS2			ENSG00000143418	rs267738-T	missense_variant	missense	0.780348	3e-17	16.5229	0.0390781	0.03-0.048 unit decrease	Genome-wide genotyping array	(T/G)	T	0.0681	0	1	1	150968149	115082	0.03	0.048	0.0390781	0.00459184	FALSE
rs267738	rs267738	apolipoprotein A 1 measurement	2020-07-21	32203549	393193 European		1q21.3	1	150968149	CERS2	CERS2			ENSG00000143418	rs267738-T	missense_variant	missense	0.780702	1e-47	47	0.0343544	0.03-0.039 unit decrease	Genome-wide genotyping array	(T/G)	T	0.0681	0	1	1	150968149	393193	0.03	0.039	0.0343544	0.00229592	FALSE
rs267738	rs267738	free cholesterol measurement, high density lipoprotein cholesterol measurement	2022-04-27	35213538	115082 European		1q21.3	1	150968149		CERS2			ENSG00000143418	rs267738-T	missense_variant	missense	0.780348	4e-12	11.3979	0.0338171	0.024-0.043 unit decrease	Genome-wide genotyping array	(T/G)	T	0.0681	0	1	1	150968149	115082	0.024	0.043	0.0338171	0.00484694	FALSE
rs267738	rs198325	hemoglobin A1 measurement	2021-12-14	34594039	344182 European 71221 East Asian		1q21.3	1	150964929		CERS2			ENSG00000143418	rs198325-T	intron_variant		NR	9e-21	20.0458	0.025	0.02-0.03 unit decrease	Genome-wide genotyping array	(C/T)	T	0.0773	-3220	0.9873	0.8504	150964929	415403	0.02	0.03	0.025	0.00255102	FALSE
rs267738	rs267738	high density lipoprotein cholesterol measurement	2020-07-21	32203549	403943 European		1q21.3	1	150968149	CERS2	CERS2			ENSG00000143418	rs267738-T	missense_variant	missense	0.780647	1e-20	20	0.0214169	0.017-0.026 unit decrease	Genome-wide genotyping array	(T/G)	T	0.0681	0	1	1	150968149	403943	0.017	0.026	0.0214169	0.00229592	FALSE
rs267738	rs198325	very low density lipoprotein cholesterol measurement, phospholipids:total lipids ratio	2022-04-27	35213538	115082 European		1q21.3	1	150964929		CERS2			ENSG00000143418	rs198325-C	intron_variant		0.779834	4e-15	14.3979	0.0382171	0.029-0.048 unit increase	Genome-wide genotyping array	(C/T)	C	0.0773	-3220	0.9873	0.8504	150964929	115082	0.029	0.048	0.0382171	0.00484694	FALSE
rs267738	rs78132593	glucose measurement	2021-06-10	34059833	200622 European		1q21.3	1	150895626	ARNT	CTXND2			ENSG00000283324	rs78132593-A	intron_variant		0.2084	3e-10	9.52288	0.0147	0.01-0.019 unit decrease	Genome-wide genotyping array, Targeted genotyping array [Genome-wide genotyping array|Metabochip]	(C/A)	A	0.0723	-72523	0.9842	0.9083	150895626	200622	0.01	0.019	0.0147	0.00229592	FALSE
rs267738	rs267738	HbA1c measurement	2021-06-10	34059833	146806 European		1q21.3	1	150968149	CERS2	CERS2			ENSG00000143418	rs267738-T	missense_variant	missense	0.7902	1e-11	11	0.0109	0.0078-0.014 unit increase	Genome-wide genotyping array, Targeted genotyping array [Genome-wide genotyping array|Metabochip]	(T/G)	T	0.0681	0	1	1	150968149	146806	0.0078	0.014	0.0109	0.00158163	FALSE
rs267738	rs267738	total cholesterol measurement, high density lipoprotein cholesterol measurement	2022-04-27	35213538	115082 European		1q21.3	1	150968149		CERS2			ENSG00000143418	rs267738-T	missense_variant	missense	0.780348	3e-18	17.5229	0.043411	0.034-0.053 unit decrease	Genome-wide genotyping array	(T/G)	T	0.0681	0	1	1	150968149	115082	0.034	0.053	0.043411	0.00484694	FALSE
rs2780955	rs2800290	aspartate aminotransferase measurement	2021-12-14	34594039	342990 European 150068 East Asian		9q31.1	9	100569123		MSANTD3-TMEFF1, TMEFF1			ENSG00000251349, ENSG00000241697	rs2800290-C	intron_variant		NR	1e-19	19	0.0201	0.016-0.024 unit increase	Genome-wide genotyping array	(T/C)	C	0.3109	-17805	0.9813	0.8902	100569123	493058	0.016	0.024	0.0201	0.00204082	FALSE
rs2780955	rs2780956	BMI-adjusted waist-hip ratio	2019-11-04	30239722	315284 European		9q31.1	9	100586352	NR	CAVIN4			ENSG00000170681	rs2780956-A	synonymous_variant	synonymous	0.4136	2e-06	5.69897	0.0087	0.0052-0.0122 unit decrease	Genome-wide genotyping array	(G/A)	A	0.2933	-576	1	0.9952	100586352	315284	0.0052	0.0122	0.0087	0.00178571	FALSE
rs2808454	rs2808454	citrate measurement	2022-04-27	35213538	115068 European		1q32.1	1	207058406		PFKFB2			ENSG00000123836	rs2808454-A	intron_variant		0.456868	1e-40	40	0.0542852	0.046-0.062 unit increase	Genome-wide genotyping array	(A/T)	A	0.4679	0	1	1	207058406	115068	0.046	0.062	0.0542852	0.00408163	FALSE
rs281380	rs281386	BMI-adjusted hip circumference	2021-08-24	34021172	219872 British		19q13.33	19	48714048	MAMSTR	MAMSTR			ENSG00000176909	rs281386-G	splice_region_variant		NR	4e-08	7.39794	0.0165621	0.011-0.022 unit increase	Genome-wide genotyping array	(A/G)	G	0.4912	2835	0.9328	0.8688	48714048	219872	0.011	0.022	0.0165621	0.00280612	FALSE
rs281380	rs281380	blood urea nitrogen measurement	2022-05-26	34272381	679531 European 173149		19q13.33	19	48711213		FUT2 - MAMSTR	ENSG00000176920	ENSG00000176909		rs281380-T	downstream_gene_variant		0.5966	5e-19	18.301	0.0047	0.0037-0.0057 unit decrease	Genome-wide genotyping array	(T/C)	T	0.4916	0	1	1	48711213	852680	0.0037	0.0057	0.0047	0.000510204	FALSE
rs2815374	rs2755253	lymphocyte count	2020-09-21	32888493	524923 European		1p31.3	1	67005160	NR	SLC35D1			ENSG00000116704	rs2755253-T	intron_variant		0.70898	3e-50	49.5229	0.030903	0.027-0.035 SD unit decrease	Genome-wide genotyping array	(C/T)	T	0.2987	-36544	0.9817	0.7911	67005160	524923	0.027	0.035	0.030903	0.00204082	FALSE
rs2815374	rs2755253	birth weight	2019-08-05	31043758	298142 European 6635 African American 1449 Fiino 420 Turkish 365 Moroccan 395 Surinamese 1052 AfroCaribbean 612 Hispanic 1180 Thai 840 Chinese 10133	NR	1p31.3	1	67005160	SLC35D1, WDR78	SLC35D1			ENSG00000116704	rs2755253-C	intron_variant		0.297943	5e-08	7.30103	0.015336	0.0098-0.0209 unit increase	Genome-wide genotyping array	(C/T)	C	0.2987	-36544	0.9817	0.7911	67005160	321223	0.0098	0.0209	0.015336	0.00283163	FALSE
rs2815374	rs2755253	neutrophil percentage of leukocytes	2020-09-18	32888494	408112 British		1p31.3	1	67005160	SLC35D1	SLC35D1			ENSG00000116704	rs2755253-T	intron_variant		0.707437	3e-12	11.5229	0.016896	0.012-0.022 unit increase	Genome-wide genotyping array	(C/T)	T	0.2987	-36544	0.9817	0.7911	67005160	408112	0.012	0.022	0.016896	0.00255102	FALSE
rs2815374	rs2755253	comparative body size at age 10, self-reported	2021-01-26	32376654	453169 European		1p31.3	1	67005160	SLC35D1	SLC35D1			ENSG00000116704	rs2755253-C	intron_variant		0.291714	2e-08	7.69897	0.008712	0.0057-0.0117 unit increase	Genome-wide genotyping array	(C/T)	C	0.2987	-36544	0.9817	0.7911	67005160	453169	0.0057	0.0117	0.008712	0.00153061	FALSE
rs2815374	rs2815374	blood urea nitrogen measurement	2022-05-26	34272381	679531 European 173149		1p31.3	1	67041704		SLC35D1			ENSG00000116704	rs2815374-A	intron_variant		0.6649	1e-22	22	0.0052	0.0042-0.0062 unit increase	Genome-wide genotyping array	(G/A)	A	0.3417	0	1	1	67041704	852680	0.0042	0.0062	0.0052	0.000510204	FALSE
rs2823139	rs2823139	urate measurement	2021-02-17	33356394	454183 European		21q21.1	21	15204463	NR	NRIP1 - CYCSP42	ENSG00000180530	ENSG00000224524		rs2823139-A	intron_variant		0.34	7e-13	12.1549	0.0138	0.01-0.0176 unit increase	Genome-wide genotyping array	(G/A)	A	0.3251	0	1	1	15204463	454183	0.01	0.0176	0.0138	0.00193878	FALSE
rs2823139	rs2823139	blood urea nitrogen measurement	2022-05-26	34272381	679531 European 173149		21q21.1	21	15204463		NRIP1 - CYCSP42	ENSG00000180530	ENSG00000224524		rs2823139-A	intron_variant		0.3298	5e-19	18.301	0.0045	0.0035-0.0055 unit increase	Genome-wide genotyping array	(G/A)	A	0.3251	0	1	1	15204463	852680	0.0035	0.0055	0.0045	0.000510204	FALSE
rs2823139	rs2823139	red blood cell density measurement	2020-09-21	32888493	545203 European		21q21.1	21	15204463	NR	NRIP1 - CYCSP42	ENSG00000180530	ENSG00000224524		rs2823139-A	intron_variant		0.337033	2e-34	33.699	0.024153	0.02-0.028 SD unit decrease	Genome-wide genotyping array	(G/A)	A	0.3251	0	1	1	15204463	545203	0.02	0.028	0.024153	0.00204082	FALSE
rs2823139	rs1997595	hemoglobin measurement	2020-09-21	32888493	563946 European		21q21.1	21	15205839	NR					rs1997595-C	intron_variant		0.34112	3e-55	54.5229	0.030639	0.027-0.034 SD unit decrease	Genome-wide genotyping array	(A/C)	C	0.4028	1376	0.9907	0.7011	15205839	563946	0.027	0.034	0.030639	0.00178571	FALSE
rs2823139	rs2823139	systolic blood pressure	2019-03-07	30578418	365998 European 63490 African 22802 Hispanic 4792 Asian 2695 Native American	299,024 European ancestry individuals, 17,277 individuals	21q21.1	21	15204463	intergenic	NRIP1 - CYCSP42	ENSG00000180530	ENSG00000224524		rs2823139-A	intron_variant		0.3392	9e-12	11.0458	0.25	0.18-0.32 mmHg increase	Genome-wide genotyping array	(G/A)	A	0.3251	0	1	1	15204463	459777	0.18	0.32	0.25	0.0357143	FALSE
rs2823139	rs2823139	erythrocyte count	2020-09-18	32888494	408112 British		21q21.1	21	15204463		NRIP1 - CYCSP42	ENSG00000180530	ENSG00000224524		rs2823139-A	intron_variant		0.338054	2e-22	21.699	0.0228485	0.018-0.027 unit decrease	Genome-wide genotyping array	(G/A)	A	0.3251	0	1	1	15204463	408112	0.018	0.027	0.0228485	0.00229592	FALSE
rs2823139	rs2823139	serum urea measurement	2021-06-29	33462484	342286 European 6015 African 7336 South Asian		21q21.1	21	15204463	NR	NRIP1 - CYCSP42	ENSG00000180530	ENSG00000224524		rs2823139-A	intron_variant		NR	2e-14	13.699	0.0192	0.014-0.024 unit increase	Genome-wide genotyping array	(G/A)	A	0.3251	0	1	1	15204463	355637	0.014	0.024	0.0192	0.00255102	FALSE
rs2823139	rs2823139	hematocrit	2020-09-21	32888493	562259 European		21q21.1	21	15204463	NR	NRIP1 - CYCSP42	ENSG00000180530	ENSG00000224524		rs2823139-A	intron_variant		0.337128	2e-53	52.699	0.031704	0.028-0.036 SD unit decrease	Genome-wide genotyping array	(G/A)	A	0.3251	0	1	1	15204463	562259	0.028	0.036	0.031704	0.00204082	FALSE
rs2823139	rs2823139	uric acid measurement	2021-12-14	34594039	343836 European 129405 East Asian		21q21.1	21	15204463		NRIP1 - CYCSP42	ENSG00000180530	ENSG00000224524		rs2823139-A	intron_variant		NR	2e-15	14.699	0.0152	0.011-0.019 unit increase	Genome-wide genotyping array	(G/A)	A	0.3251	0	1	1	15204463	473241	0.011	0.019	0.0152	0.00204082	FALSE
rs2834317	rs2834317	hemoglobin measurement	2020-09-21	32888493	563946 European		21q22.11	21	33984405	NR	LINC00649 - MRPS6	ENSG00000237945	ENSG00000243927		rs2834317-A	regulatory_region_variant		0.153457	7e-42	41.1549	0.034984	0.03-0.04 SD unit decrease	Genome-wide genotyping array	(G/A)	A	0.1084	0	1	1	33984405	563946	0.03	0.04	0.034984	0.00255102	FALSE
rs2834317	rs2834317	hematocrit	2020-09-21	32888493	562259 European		21q22.11	21	33984405	NR	LINC00649 - MRPS6	ENSG00000237945	ENSG00000243927		rs2834317-A	regulatory_region_variant		0.153489	2e-46	45.699	0.036859	0.032-0.042 SD unit decrease	Genome-wide genotyping array	(G/A)	A	0.1084	0	1	1	33984405	562259	0.032	0.042	0.036859	0.00255102	FALSE
rs2834317	rs2834317	uric acid measurement	2021-12-14	34594039	343836 European 129405 East Asian		21q22.11	21	33984405		LINC00649 - MRPS6	ENSG00000237945	ENSG00000243927		rs2834317-A	regulatory_region_variant		NR	5e-13	12.301	0.0192	0.014-0.024 unit increase	Genome-wide genotyping array	(G/A)	A	0.1084	0	1	1	33984405	473241	0.014	0.024	0.0192	0.00255102	FALSE
rs2834317	rs2834319	urate measurement	2019-10-29	31578528	288649 European 125725 East Asian 33671 African American 9037 South Asian 608 Hispanic		21q22.11	21	33984724	LOC101928126	LINC00649 - MRPS6	ENSG00000237945	ENSG00000243927		rs2834319-T	regulatory_region_variant		0.8509	9e-09	8.04576	0.0261	0.017-0.035 mg/dL decrease	Genome-wide genotyping array	(T/C)	T	0.1504	319	0.9458	0.6147	33984724	457690	0.017	0.035	0.0261	0.00459184	FALSE
rs2834320	rs2834317	hemoglobin measurement	2020-09-21	32888493	563946 European		21q22.11	21	33984405	NR	LINC00649 - MRPS6	ENSG00000237945	ENSG00000243927		rs2834317-A	regulatory_region_variant		0.153457	7e-42	41.1549	0.034984	0.03-0.04 SD unit decrease	Genome-wide genotyping array	(G/A)	A	0.1084	-328	0.946	0.6317	33984405	563946	0.03	0.04	0.034984	0.00255102	FALSE
[truncated: 57,342 more rows]
